# Supplementary material for: Boom‐Bust Dynamics Drive Community‐Wide Dietary Structuring in Desert‐Dwelling Raptors
Source: Ecol Evol. 2026 Jan 30;16(2):e73002. doi: 10.1002/ece3.73002 (PMC12859166; doi:10.1002/ece3.73002)
Supplement: Supplementary file 1 — Appendix S1: ece373002‐sup‐0001‐AppendixS1.xlsx. [file ECE3-16-e73002-s002.xlsx]

## Sheet: Metadata
Overview
This data supports the manuscript 'Boom-bust dynamics drive community-wide dietary structuring in desert-dwelling raptors'. The data is authored by R.J. Cairncross and C.R. Dickman.
Methodology
The study area is situated in the eastern Simpson Desert, approximately 120 km west of Bedourie, western Queensland. Work was conducted across Ethabuka and Cravens Peak cattle stations (now Ethabuka and Pilungah Reserves) and Carlo Station. Monitoring in the region began in 1990 and continues to the present. Current and historic land use is a mix of grazing and nature reserve. The landscapes are …
Guide to sheets
Summarised.Data' - all dietary item data for all raptor pellets recorded 'Diet.data.falconiform' - grouped dietary items data for the falconiform group 'Diet.data.strigiform' - grouped dietary items data for the strigiform group 'Diet.data.accipitriform' - grouped dietary items data for the accipitriform group 'Diet.data.all' - grouped dietary item data for all three raptor groups 'Mammal.diet.fa…

## Sheet: Summarised.Data
Period	Species_group	Species	Species_status	Year	Location	Pellet_ID	Rattus villosissimus	Pseudomys hermannsburgensis	Leggadina forresti	Sminthopsis sp.	Notomys cervinus	Mus musculus	Notomys alexis	Dasycercus blythi	Oryctolagus cuniculus	Osphranter rufus	Pseudomys desertor	Avian	Reptile	Invertebrate	Other	Microchiroptera	Amphibian	Bos taurus	Vulpes vulpes	Felis catus	Tachyglossus aculeatus	Fish	Sus scrofa
Bust	Accipitriform	Letter-winged Kite	Nomadic	1993	Pulchera Waterhole	1	90	0	0	0	0	0	0	0	0	0	0	5	0	5	0	0	0	0	0	0	0	0	0
Bust	Accipitriform	Letter-winged Kite	Nomadic	1993	Pulchera Waterhole	2	100	0	0	0	0	0	0	0	0	0	0	0	0	0	0	0	0	0	0	0	0	0	0
Bust	Accipitriform	Letter-winged Kite	Nomadic	1993	Pulchera Waterhole	3	75	0	10	0	0	0	0	0	0	0	0	0	0	15	0	0	0	0	0	0	0	0	0
Bust	Accipitriform	Letter-winged Kite	Nomadic	1993	Pulchera Waterhole	4	75	0	0	25	0	0	0	0	0	0	0	0	0	0	0	0	0	0	0	0	0	0	0
Bust	Accipitriform	Letter-winged Kite	Nomadic	1993	Pulchera Waterhole	5	100	0	0	0	0	0	0	0	0	0	0	0	0	0	0	0	0	0	0	0	0	0	0
Bust	Accipitriform	Letter-winged Kite	Nomadic	1993	Pulchera Waterhole	6	99	0	0	0	0	0	0	0	0	0	0	0	0	1	0	0	0	0	0	0	0	0	0
Bust	Accipitriform	Letter-winged Kite	Nomadic	1993	Pulchera Waterhole	7	85	0	0	15	0	0	0	0	0	0	0	0	0	0	0	0	0	0	0	0	0	0	0
Bust	Accipitriform	Letter-winged Kite	Nomadic	1993	Pulchera Waterhole	8	0	0	0	0	0	0	0	0	0	0	0	0	70	30	0	0	0	0	0	0	0	0	0
Bust	Accipitriform	Letter-winged Kite	Nomadic	1993	Pulchera Waterhole	9	95	0	0	0	0	0	0	0	0	0	0	0	0	0	5	0	0	0	0	0	0	0	0
Bust	Accipitriform	Letter-winged Kite	Nomadic	1993	Pulchera Waterhole	10	95	0	5	0	0	0	0	0	0	0	0	0	0	0	0	0	0	0	0	0	0	0	0
Bust	Accipitriform	Letter-winged Kite	Nomadic	1993	Pulchera Waterhole	11	50	0	0	0	0	0	0	0	0	0	0	35	0	0	15	0	0	0	0	0	0	0	0
Bust	Accipitriform	Letter-winged Kite	Nomadic	1993	Pulchera Waterhole	12	0	0	0	100	0	0	0	0	0	0	0	0	0	0	0	0	0	0	0	0	0	0	0
Bust	Accipitriform	Letter-winged Kite	Nomadic	1993	Pulchera Waterhole	13	0	50	0	0	0	0	50	0	0	0	0	0	0	0	0	0	0	0	0	0	0	0	0
Bust	Accipitriform	Letter-winged Kite	Nomadic	1993	Pulchera Waterhole	14	100	0	0	0	0	0	0	0	0	0	0	0	0	0	0	0	0	0	0	0	0	0	0
Bust	Accipitriform	Letter-winged Kite	Nomadic	1993	Pulchera Waterhole	15	90	0	9	0	0	0	0	0	0	0	0	0	0	1	0	0	0	0	0	0	0	0	0
Bust	Accipitriform	Letter-winged Kite	Nomadic	1993	Pulchera Waterhole	16	100	0	0	0	0	0	0	0	0	0	0	0	0	0	0	0	0	0	0	0	0	0	0
Bust	Accipitriform	Letter-winged Kite	Nomadic	1993	Pulchera Waterhole	17	100	0	0	0	0	0	0	0	0	0	0	0	0	0	0	0	0	0	0	0	0	0	0
Bust	Accipitriform	Letter-winged Kite	Nomadic	1993	Pulchera Waterhole	18	95	0	0	0	0	0	0	0	0	0	0	0	0	5	0	0	0	0	0	0	0	0	0
Bust	Accipitriform	Letter-winged Kite	Nomadic	1993	Pulchera Waterhole	19	100	0	0	0	0	0	0	0	0	0	0	0	0	0	0	0	0	0	0	0	0	0	0
Bust	Accipitriform	Letter-winged Kite	Nomadic	1993	Pulchera Waterhole	20	100	0	0	0	0	0	0	0	0	0	0	0	0	0	0	0	0	0	0	0	0	0	0
Bust	Accipitriform	Letter-winged Kite	Nomadic	1993	Pulchera Waterhole	21	100	0	0	0	0	0	0	0	0	0	0	0	0	0	0	0	0	0	0	0	0	0	0
Bust	Accipitriform	Letter-winged Kite	Nomadic	1993	Pulchera Waterhole	22	95	0	0	0	0	0	0	0	0	0	0	5	0	0	0	0	0	0	0	0	0	0	0
Bust	Accipitriform	Letter-winged Kite	Nomadic	1993	Pulchera Waterhole	23	100	0	0	0	0	0	0	0	0	0	0	0	0	0	0	0	0	0	0	0	0	0	0
Bust	Accipitriform	Letter-winged Kite	Nomadic	1993	Pulchera Waterhole	24	0	0	95	0	0	0	0	0	0	0	0	0	5	0	0	0	0	0	0	0	0	0	0
Bust	Accipitriform	Letter-winged Kite	Nomadic	1993	Pulchera Waterhole	25	65	0	0	35	0	0	0	0	0	0	0	0	0	0	0	0	0	0	0	0	0	0	0
Bust	Accipitriform	Letter-winged Kite	Nomadic	1993	Pulchera Waterhole	26	100	0	0	0	0	0	0	0	0	0	0	0	0	0	0	0	0	0	0	0	0	0	0
Bust	Accipitriform	Letter-winged Kite	Nomadic	1993	Pulchera Waterhole	27	100	0	0	0	0	0	0	0	0	0	0	0	0	0	0	0	0	0	0	0	0	0	0
Bust	Accipitriform	Letter-winged Kite	Nomadic	1993	Pulchera Waterhole	28	40	0	0	0	0	0	35	0	0	0	0	0	0	15	10	0	0	0	0	0	0	0	0
Bust	Accipitriform	Letter-winged Kite	Nomadic	1993	Pulchera Waterhole	29	100	0	0	0	0	0	0	0	0	0	0	0	0	0	0	0	0	0	0	0	0	0	0
Bust	Accipitriform	Letter-winged Kite	Nomadic	1993	Pulchera Waterhole	30	85	15	0	0	0	0	0	0	0	0	0	0	0	0	0	0	0	0	0	0	0	0	0
Bust	Accipitriform	Letter-winged Kite	Nomadic	1993	Pulchera Waterhole	31	50	0	0	0	0	0	0	0	0	0	0	0	50	0	0	0	0	0	0	0	0	0	0
Bust	Accipitriform	Letter-winged Kite	Nomadic	1993	Pulchera Waterhole	32	100	0	0	0	0	0	0	0	0	0	0	0	0	0	0	0	0	0	0	0	0	0	0
Bust	Accipitriform	Letter-winged Kite	Nomadic	1993	Pulchera Waterhole	33	99	0	0	0	0	0	0	0	0	0	0	1	0	0	0	0	0	0	0	0	0	0	0
Bust	Accipitriform	Letter-winged Kite	Nomadic	1993	Pulchera Waterhole	34	100	0	0	0	0	0	0	0	0	0	0	0	0	0	0	0	0	0	0	0	0	0	0
Bust	Accipitriform	Letter-winged Kite	Nomadic	1993	Pulchera Waterhole	35	97	0	0	0	0	0	0	0	0	0	0	3	0	0	0	0	0	0	0	0	0	0	0
Bust	Accipitriform	Letter-winged Kite	Nomadic	1993	Pulchera Waterhole	36	98	0	0	0	0	0	0	0	0	0	0	0	0	0	2	0	0	0	0	0	0	0	0
Bust	Accipitriform	Letter-winged Kite	Nomadic	1993	Pulchera Waterhole	37	95	0	0	0	0	0	0	0	0	0	0	0	0	5	0	0	0	0	0	0	0	0	0
Bust	Accipitriform	Letter-winged Kite	Nomadic	1993	Pulchera Waterhole	38	100	0	0	0	0	0	0	0	0	0	0	0	0	0	0	0	0	0	0	0	0	0	0
Bust	Accipitriform	Letter-winged Kite	Nomadic	1993	Pulchera Waterhole	39	98	0	0	0	0	0	0	0	0	0	0	0	0	1	1	0	0	0	0	0	0	0	0
Bust	Accipitriform	Letter-winged Kite	Nomadic	1993	Pulchera Waterhole	40	100	0	0	0	0	0	0	0	0	0	0	0	0	0	0	0	0	0	0	0	0	0	0
Bust	Accipitriform	Letter-winged Kite	Nomadic	1993	Pulchera Waterhole	41	65	0	0	0	0	0	0	0	0	0	0	0	35	0	0	0	0	0	0	0	0	0	0
Bust	Accipitriform	Letter-winged Kite	Nomadic	1993	Pulchera Waterhole	42	100	0	0	0	0	0	0	0	0	0	0	0	0	0	0	0	0	0	0	0	0	0	0
Bust	Accipitriform	Letter-winged Kite	Nomadic	1993	Pulchera Waterhole	43	100	0	0	0	0	0	0	0	0	0	0	0	0	0	0	0	0	0	0	0	0	0	0
Bust	Accipitriform	Letter-winged Kite	Nomadic	1993	Pulchera Waterhole	44	75	25	0	0	0	0	0	0	0	0	0	0	0	0	0	0	0	0	0	0	0	0	0
Bust	Accipitriform	Letter-winged Kite	Nomadic	1993	Pulchera Waterhole	45	98	0	0	0	0	0	0	0	0	0	0	0	0	2		0	0	0	0	0	0	0	0
Bust	Accipitriform	Letter-winged Kite	Nomadic	1993	Pulchera Waterhole	46	100	0	0	0	0	0	0	0	0	0	0	0	0	0	0	0	0	0	0	0	0	0	0
Bust	Accipitriform	Letter-winged Kite	Nomadic	1993	Pulchera Waterhole	47	99	0	0	0	0	0	0	0	0	0	0	0	0	0	1	0	0	0	0	0	0	0	0
Bust	Accipitriform	Letter-winged Kite	Nomadic	1993	Pulchera Waterhole	48	0	95	0	0	0	0	0	0	0	0	0	0	5	0	0	0	0	0	0	0	0	0	0
Bust	Accipitriform	Letter-winged Kite	Nomadic	1993	Pulchera Waterhole	49	50	0	0	0	0	0	0	0	0	0	0	50	0	0	0	0	0	0	0	0	0	0	0
Bust	Accipitriform	Letter-winged Kite	Nomadic	1993	Ethabuka Soak	50	55	45	0	0	0	0	0	0	0	0	0	0	0	0	0	0	0	0	0	0	0	0	0
Bust	Accipitriform	Letter-winged Kite	Nomadic	1993	Ethabuka Soak	51	100	0	0	0	0	0	0	0	0	0	0	0	0	0	0	0	0	0	0	0	0	0	0
Bust	Accipitriform	Letter-winged Kite	Nomadic	1993	Ethabuka Soak	52	90	0	0	0	0	0	0	0	0	0	0	10	0	0	0	0	0	0	0	0	0	0	0
Bust	Accipitriform	Letter-winged Kite	Nomadic	1993	Ethabuka Soak	53	65	0	0	0	0	0	33	0	0	0	0	0	0	2	0	0	0	0	0	0	0	0	0
Bust	Accipitriform	Letter-winged Kite	Nomadic	1993	Ethabuka Soak	54	100	0	0	0	0	0	0	0	0	0	0	0	0	0	0	0	0	0	0	0	0	0	0
Bust	Accipitriform	Letter-winged Kite	Nomadic	1993	Ethabuka Soak	55	0	0	0	0	0	0	0	98	0	0	0	0	0	0	2	0	0	0	0	0	0	0	0
Bust	Accipitriform	Letter-winged Kite	Nomadic	1993	Ethabuka Soak	56	98	0	0	0	0	0	0	0	0	0	0	0	2	0	0	0	0	0	0	0	0	0	0
Bust	Accipitriform	Letter-winged Kite	Nomadic	1993	Ethabuka Soak	57	75	0	0	24	0	0	0	0	0	0	0	0	0	1	0	0	0	0	0	0	0	0	0
Bust	Accipitriform	Letter-winged Kite	Nomadic	1993	Ethabuka Soak	58	95	0	0	0	0	0	0	0	0	0	0	0	5	0	0	0	0	0	0	0	0	0	0
Bust	Accipitriform	Letter-winged Kite	Nomadic	1993	Ethabuka Soak	59	100	0	0	0	0	0	0	0	0	0	0	0	0	0	0	0	0	0	0	0	0	0	0
Bust	Accipitriform	Letter-winged Kite	Nomadic	1993	Ethabuka Soak	60	100	0	0	0	0	0	0	0	0	0	0	0	0	0	0	0	0	0	0	0	0	0	0
Bust	Accipitriform	Letter-winged Kite	Nomadic	1993	Ethabuka Soak	61	35	60	0	0	0	0	0	0	0	0	0	0	0	5	0	0	0	0	0	0	0	0	0
Bust	Accipitriform	Letter-winged Kite	Nomadic	1993	Ethabuka Soak	62	50	0	0	0	0	0	0	0	0	0	0	50	0	0	0	0	0	0	0	0	0	0	0
Bust	Accipitriform	Letter-winged Kite	Nomadic	1993	Ethabuka Soak	63	85	0	0	0	0	0	0	0	0	0	0	14	0	0	1	0	0	0	0	0	0	0	0
Bust	Accipitriform	Letter-winged Kite	Nomadic	1993	Ethabuka Soak	64	100	0	0	0	0	0	0	0	0	0	0	0	0	0	0	0	0	0	0	0	0	0	0
Bust	Accipitriform	Letter-winged Kite	Nomadic	1993	Ethabuka Soak	65	100	0	0	0	0	0	0	0	0	0	0	0	0	0	0	0	0	0	0	0	0	0	0
Bust	Accipitriform	Letter-winged Kite	Nomadic	1993	Ethabuka Soak	66	25	0	25	0	0	0	0	0	0	0	0	50	0	0	0	0	0	0	0	0	0	0	0
Bust	Accipitriform	Letter-winged Kite	Nomadic	1993	Ethabuka Soak	67	100	0	0	0	0	0	0	0	0	0	0	0	0	0	0	0	0	0	0	0	0	0	0
Bust	Accipitriform	Letter-winged Kite	Nomadic	1993	Ethabuka Soak	68	98	0	0	0	0	0	0	0	0	0	0	0	0	2	0	0	0	0	0	0	0	0	0
Bust	Accipitriform	Letter-winged Kite	Nomadic	1993	Ethabuka Soak	69	75	20	0	0	0	0	0	0	0	0	0	0	4	1	0	0	0	0	0	0	0	0	0
Bust	Accipitriform	Letter-winged Kite	Nomadic	1993	Ethabuka Soak	70	100	0	0	0	0	0	0	0	0	0	0	0	0	0	0	0	0	0	0	0	0	0	0
Bust	Accipitriform	Letter-winged Kite	Nomadic	1993	Ethabuka Soak	71	95	0	0	0	0	0	0	0	0	0	0	0	0	0	5	0	0	0	0	0	0	0	0
Bust	Accipitriform	Letter-winged Kite	Nomadic	1993	Ethabuka Soak	72	100	0	0	0	0	0	0	0	0	0	0	0	0	0	0	0	0	0	0	0	0	0	0
Bust	Accipitriform	Letter-winged Kite	Nomadic	1993	Ethabuka Soak	73	35	0	0	65	0	0	0	0	0	0	0	0	0	0	0	0	0	0	0	0	0	0	0
Bust	Accipitriform	Letter-winged Kite	Nomadic	1993	Ethabuka Soak	74	100	0	0	0	0	0	0	0	0	0	0	0	0	0	0	0	0	0	0	0	0	0	0
Bust	Accipitriform	Letter-winged Kite	Nomadic	1993	Ethabuka Soak	75	100	0	0	0	0	0	0	0	0	0	0	0	0	0	0	0	0	0	0	0	0	0	0
Boom	Strigiform	Barking Owl	Resident	1992	Mulligan River	76	0	0	55	43	0	0	0	0	0	0	0	0	0	0	2	0	0	0	0	0	0	0	0
Boom	Strigiform	Barking Owl	Resident	1992	Mulligan River	77	0	100	0	0	0	0	0	0	0	0	0	0	0	0	0	0	0	0	0	0	0	0	0
Boom	Strigiform	Barking Owl	Resident	1992	Mulligan River	78	0	0	0	0	100	0	0	0	0	0	0	0	0	0	0	0	0	0	0	0	0	0	0
Boom	Strigiform	Barking Owl	Resident	1992	Mulligan River	79	0	0	75	0	0	0	0	0	0	0	0	0	25	0	0	0	0	0	0	0	0	0	0
Boom	Strigiform	Barking Owl	Resident	1992	Mulligan River	80	95	0	0	0	0	0	0	0	0	0	0	0	0	5	0	0	0	0	0	0	0	0	0
Boom	Strigiform	Barking Owl	Resident	1992	Mulligan River	81	0	0	0	0	0	0	0	0	0	0	0	100	0	0	0	0	0	0	0	0	0	0	0
Boom	Strigiform	Barking Owl	Resident	1992	Mulligan River	82	0	0	0	50	0	0	0	0	0	0	0	49	0	1	0	0	0	0	0	0	0	0	0
Boom	Strigiform	Barking Owl	Resident	1992	Mulligan River	83	0	0	0	0	0	95	0	0	0	0	0	0	0	0	5	0	0	0	0	0	0	0	0
Boom	Strigiform	Barking Owl	Resident	1992	Mulligan River	84	85	0	0	0	0	0	0	0	0	0	0	0	0	15	0	0	0	0	0	0	0	0	0
Boom	Strigiform	Barking Owl	Resident	1992	Mulligan River	85	0	0	10	0	90	0	0	0	0	0	0	0	0	0	0	0	0	0	0	0	0	0	0
Boom	Strigiform	Barking Owl	Resident	1992	Mulligan River	86	0	40	0	0	0	0	60	0	0	0	0	0	0	0	0	0	0	0	0	0	0	0	0
Boom	Strigiform	Barking Owl	Resident	1992	Mulligan River	87	0	0	0	98	0	0	0	0	0	0	0	0	0	2	0	0	0	0	0	0	0	0	0
Boom	Strigiform	Barking Owl	Resident	1992	Mulligan River	88	0	0	0	0	67	0	0	0	0	0	0	0	0	33	0	0	0	0	0	0	0	0	0
Boom	Strigiform	Barking Owl	Resident	1992	Mulligan River	89	0	0	33	0	0	0	0	0	0	0	0	66	0	0	1	0	0	0	0	0	0	0	0
Boom	Strigiform	Barking Owl	Resident	1992	Mulligan River	90	0	0	0	0	0	100	0	0	0	0	0	0	0	0	0	0	0	0	0	0	0	0	0
Boom	Strigiform	Barking Owl	Resident	1992	Mulligan River	91	0	0	95	0	0	0	0	0	0	0	0	0	0	3	2	0	0	0	0	0	0	0	0
Boom	Strigiform	Barking Owl	Resident	1992	Mulligan River	92	0	0	75	0	0	0	0	0	0	0	0	0	25	0	0	0	0	0	0	0	0	0	0
Boom	Strigiform	Barking Owl	Resident	1992	Mulligan River	93	0	98	0	0	0	0	0	0	0	0	0	0	0	0	2	0	0	0	0	0	0	0	0
Boom	Strigiform	Barking Owl	Resident	1992	Mulligan River	94	99	0	0	0	0	0	0	0	0	0	0	0	0	1	0	0	0	0	0	0	0	0	0
Boom	Strigiform	Barking Owl	Resident	1992	Mulligan River	95	0	0	40	0	0	0	0	0	0	0	0	0	0	60	0	0	0	0	0	0	0	0	0
Boom	Strigiform	Barking Owl	Resident	1992	Mulligan River	96	0	0	0	0	98	0	0	0	0	0	0	0	0	0	2	0	0	0	0	0	0	0	0
Boom	Strigiform	Barking Owl	Resident	1992	Mulligan River	97	0	0	0	95	0	0	0	0	0	0	0	0	0	5	0	0	0	0	0	0	0	0	0
Boom	Strigiform	Barking Owl	Resident	1992	Mulligan River	98	0	0	0	0	0	0	100	0	0	0	0	0	0	0	0	0	0	0	0	0	0	0	0
Boom	Strigiform	Barking Owl	Resident	1992	Mulligan River	99	0	0	67	0	0	0	0	0	0	0	0	0	33	0	0	0	0	0	0	0	0	0	0
Boom	Strigiform	Barking Owl	Resident	1992	Mulligan River	100	0	0	0	0	90	0	0	0	0	0	0	0	0	10	0	0	0	0	0	0	0	0	0
Boom	Strigiform	Barking Owl	Resident	1992	Mulligan River	101	0	98	0	0	0	0	0	0	0	0	0	0	0	0	2	0	0	0	0	0	0	0	0
Boom	Strigiform	Barking Owl	Resident	1992	Mulligan River	102	0	0	75	0	0	0	0	0	0	0	0	25	0	0	0	0	0	0	0	0	0	0	0
Bust	Strigiform	Barking Owl	Resident	1994	Mulligan River	103	0	90	0	0	0	0	0	0	0	0	0	0	0	10	0	0	0	0	0	0	0	0	0
Bust	Strigiform	Barking Owl	Resident	1994	Mulligan River	104	0	0	67	0	0	0	0	0	0	0	0	33	0	0	0	0	0	0	0	0	0	0	0
Bust	Strigiform	Barking Owl	Resident	1994	Mulligan River	105	0	0	98	0	0	0	0	0	0	0	0	0	0	0	2	0	0	0	0	0	0	0	0
Bust	Strigiform	Barking Owl	Resident	1994	Mulligan River	106	0	0	0	0	0	50	0	0	0	0	0	0	50	0	0	0	0	0	0	0	0	0	0
Bust	Strigiform	Barking Owl	Resident	1994	Mulligan River	107	0	0	0	0	0	0	100	0	0	0	0	0	0	0	0	0	0	0	0	0	0	0	0
Bust	Strigiform	Barking Owl	Resident	1994	Mulligan River	108	0	0	0	0	0	0	0	0	0	0	0	0	0	10	0	90	0	0	0	0	0	0	0
Bust	Strigiform	Barking Owl	Resident	1994	Mulligan River	109	0	0	0	99	0	0	0	0	0	0	0	0	0	0	1	0	0	0	0	0	0	0	0
Bust	Strigiform	Barking Owl	Resident	1994	Mulligan River	110	0	0	0	0	85	0	0	0	0	0	0	15	0	0	0	0	0	0	0	0	0	0	0
Bust	Strigiform	Barking Owl	Resident	1994	Mulligan River	111	0	0	0	95	0	0	0	0	0	0	0	0	0	5	0	0	0	0	0	0	0	0	0
Bust	Strigiform	Barking Owl	Resident	1994	Mulligan River	112	50	0	0	0	0	0	0	0	0	0	0	0	0	0	50	0	0	0	0	0	0	0	0
Bust	Strigiform	Barking Owl	Resident	1994	Mulligan River	113	0	0	0	0	100	0	0	0	0	0	0	0	0	0	0	0	0	0	0	0	0	0	0
Bust	Strigiform	Barking Owl	Resident	1994	Mulligan River	114	0	0	0	100	0	0	0	0	0	0	0	0	0	0	0	0	0	0	0	0	0	0	0
Bust	Strigiform	Barking Owl	Resident	1994	Mulligan River	115	0	0	0	0	0	95	0	0	0	0	0	0	0	5	0	0	0	0	0	0	0	0	0
Bust	Strigiform	Barking Owl	Resident	1994	Mulligan River	116	0	50	0	0	0	0	50	0	0	0	0	0	0	0	0	0	0	0	0	0	0	0	0
Bust	Strigiform	Barking Owl	Resident	1994	Mulligan River	117	0	0	0	0	0	0	0	0	0	0	0	75	0	25	0	0	0	0	0	0	0	0	0
Bust	Strigiform	Barking Owl	Resident	1994	Mulligan River	118	0	98	0	0	0	0	0	0	0	0	0	0	0	0	2	0	0	0	0	0	0	0	0
Bust	Strigiform	Barking Owl	Resident	1994	Mulligan River	119	0	0	0	0	0	0	0	0	0	0	0	0	90	10	0	0	0	0	0	0	0	0	0
Bust	Strigiform	Barking Owl	Resident	1994	Mulligan River	120	0	0	0	0	98	0	0	0	0	0	0	0	0	2	0	0	0	0	0	0	0	0	0
Bust	Strigiform	Barking Owl	Resident	1994	Mulligan River	121	0	0	0	90	0	0	0	0	0	0	0	0	5	0	5	0	0	0	0	0	0	0	0
Bust	Falconiform	Grey Falcon	Locally nomadic	2009	Ocean Bore	122	0	0	0	0	0	0	0	0	0	0	0	100	0	0	0	0	0	0	0	0	0	0	0
Bust	Falconiform	Grey Falcon	Locally nomadic	2009	Ocean Bore	123	0	0	0	0	0	0	0	0	0	0	0	98	0	0	2	0	0	0	0	0	0	0	0
Bust	Falconiform	Grey Falcon	Locally nomadic	2009	Ocean Bore	124	0	0	0	0	0	0	0	0	0	0	0	99	0	0	1	0	0	0	0	0	0	0	0
Bust	Falconiform	Grey Falcon	Locally nomadic	2009	Ocean Bore	125	0	0	0	0	0	0	0	0	0	0	0	100	0	0	0	0	0	0	0	0	0	0	0
Bust	Falconiform	Grey Falcon	Locally nomadic	2009	Ocean Bore	126	0	0	0	0	0	0	0	0	0	0	0	99	0	0	1	0	0	0	0	0	0	0	0
Bust	Falconiform	Grey Falcon	Locally nomadic	2009	Ocean Bore	127	0	0	0	0	0	0	0	0	0	0	0	95	0	5	0	0	0	0	0	0	0	0	0
Bust	Falconiform	Grey Falcon	Locally nomadic	2009	Ocean Bore	128	0	0	0	0	0	0	0	0	0	0	0	100	0	0	0	0	0	0	0	0	0	0	0
Bust	Falconiform	Grey Falcon	Locally nomadic	2009	Ocean Bore	129	0	0	0	0	0	0	0	0	0	0	0	100	0	0	0	0	0	0	0	0	0	0	0
Bust	Falconiform	Grey Falcon	Locally nomadic	2009	Ocean Bore	130	0	0	0	0	0	0	0	0	0	0	0	100	0	0	0	0	0	0	0	0	0	0	0
Bust	Falconiform	Grey Falcon	Locally nomadic	2009	Ocean Bore	131	0	0	0	0	0	0	0	0	0	0	0	99	0	0	1	0	0	0	0	0	0	0	0
Bust	Falconiform	Grey Falcon	Locally nomadic	2009	Ocean Bore	132	0	0	0	0	0	0	0	0	0	0	0	98	0	2	0	0	0	0	0	0	0	0	0
Bust	Falconiform	Grey Falcon	Locally nomadic	2009	Ocean Bore	133	0	0	0	0	0	0	0	0	0	0	0	100	0	0	0	0	0	0	0	0	0	0	0
Bust	Falconiform	Grey Falcon	Locally nomadic	2009	Ocean Bore	134	0	0	0	0	0	0	0	0	0	0	0	100	0	0	0	0	0	0	0	0	0	0	0
Bust	Falconiform	Grey Falcon	Locally nomadic	2009	Ocean Bore	135	0	0	0	0	0	0	0	0	0	0	0	98	0	0	2	0	0	0	0	0	0	0	0
Bust	Falconiform	Grey Falcon	Locally nomadic	2009	Ocean Bore	136	0	0	0	0	0	0	0	0	0	0	0	100	0	0	0	0	0	0	0	0	0	0	0
Bust	Falconiform	Grey Falcon	Locally nomadic	2009	Ocean Bore	137	0	0	0	0	0	0	0	0	0	0	0	99	0	0	1	0	0	0	0	0	0	0	0
Bust	Falconiform	Grey Falcon	Locally nomadic	2009	Ocean Bore	138	0	35	0	0	0	0	0	0	0	0	0	65	0	0	0	0	0	0	0	0	0	0	0
Bust	Falconiform	Grey Falcon	Locally nomadic	2009	Ocean Bore	139	0	0	0	0	0	0	0	0	0	0	0	95	0	5	0	0	0	0	0	0	0	0	0
Bust	Falconiform	Grey Falcon	Locally nomadic	2009	Ocean Bore	140	0	0	0	0	0	0	0	0	0	0	0	100	0	0	0	0	0	0	0	0	0	0	0
Bust	Falconiform	Grey Falcon	Locally nomadic	2009	Ocean Bore	141	0	0	0	0	0	0	0	0	0	0	0	98	0	0	2	0	0	0	0	0	0	0	0
Bust	Falconiform	Grey Falcon	Locally nomadic	2009	Ocean Bore	142	0	0	0	0	0	0	0	0	0	0	0	100	0	0	0	0	0	0	0	0	0	0	0
Bust	Falconiform	Grey Falcon	Locally nomadic	2009	Ocean Bore	143	0	0	0	0	0	0	0	0	0	0	0	100	0	0	0	0	0	0	0	0	0	0	0
Bust	Falconiform	Grey Falcon	Locally nomadic	2009	Ocean Bore	144	0	0	0	0	0	0	0	0	0	0	0	99	0	1	0	0	0	0	0	0	0	0	0
Bust	Falconiform	Grey Falcon	Locally nomadic	2009	Ocean Bore	145	0	0	0	0	0	0	0	0	0	0	0	100	0	0	0	0	0	0	0	0	0	0	0
Bust	Falconiform	Grey Falcon	Locally nomadic	2009	Ocean Bore	146	0	0	0	0	0	0	0	0	0	0	0	5	95	0	0	0	0	0	0	0	0	0	0
Bust	Falconiform	Grey Falcon	Locally nomadic	2009	Ocean Bore	147	0	0	0	0	0	0	0	0	0	0	0	100	0	0	0	0	0	0	0	0	0	0	0
Bust	Falconiform	Grey Falcon	Locally nomadic	2009	Ocean Bore	148	0	0	0	0	0	0	0	0	0	0	0	100	0	0	0	0	0	0	0	0	0	0	0
Bust	Falconiform	Grey Falcon	Locally nomadic	2009	Ocean Bore	149	0	0	0	0	0	0	0	0	0	0	0	95	0	5	0	0	0	0	0	0	0	0	0
Bust	Falconiform	Grey Falcon	Locally nomadic	2009	Ocean Bore	150	0	0	0	0	0	0	0	0	0	0	0	99	0	0	1	0	0	0	0	0	0	0	0
Bust	Falconiform	Grey Falcon	Locally nomadic	2009	Ocean Bore	151	0	0	0	0	0	0	0	0	0	0	0	100	0	0	0	0	0	0	0	0	0	0	0
Boom	Falconiform	Grey Falcon	Locally nomadic	2011	Ocean Bore	152	0	0	0	0	0	0	0	0	0	0	0	99	0	0	1	0	0	0	0	0	0	0	0
Boom	Falconiform	Grey Falcon	Locally nomadic	2011	Ocean Bore	153	0	0	0	0	0	0	0	0	0	0	0	100	0	0	0	0	0	0	0	0	0	0	0
Boom	Falconiform	Grey Falcon	Locally nomadic	2011	Ocean Bore	154	0	0	0	0	0	0	0	0	0	0	0	100	0	0	0	0	0	0	0	0	0	0	0
Boom	Falconiform	Grey Falcon	Locally nomadic	2011	Ocean Bore	155	0	0	0	0	0	0	0	0	0	0	0	100	0	0	0	0	0	0	0	0	0	0	0
Boom	Falconiform	Grey Falcon	Locally nomadic	2011	Ocean Bore	156	0	0	0	0	0	0	0	0	0	0	0	100	0	0	0	0	0	0	0	0	0	0	0
Boom	Falconiform	Grey Falcon	Locally nomadic	2011	Ocean Bore	157	0	0	0	0	0	0	0	0	0	0	0	95	0	5	0	0	0	0	0	0	0	0	0
Boom	Falconiform	Grey Falcon	Locally nomadic	2011	Ocean Bore	158	0	0	0	0	0	0	0	0	0	0	0	100	0	0	0	0	0	0	0	0	0	0	0
Boom	Falconiform	Grey Falcon	Locally nomadic	2011	Ocean Bore	159	0	0	0	0	0	0	0	0	0	0	0	99	0	0	1	0	0	0	0	0	0	0	0
Boom	Falconiform	Grey Falcon	Locally nomadic	2011	Ocean Bore	160	0	0	0	0	0	0	0	0	0	0	0	100	0	0	0	0	0	0	0	0	0	0	0
Boom	Falconiform	Grey Falcon	Locally nomadic	2011	Ocean Bore	161	0	0	0	0	0	0	0	0	0	0	0	100	0	0	0	0	0	0	0	0	0	0	0
Boom	Falconiform	Grey Falcon	Locally nomadic	2011	Ocean Bore	162	0	0	0	0	0	0	0	0	0	0	0	100	0	0	0	0	0	0	0	0	0	0	0
Boom	Falconiform	Grey Falcon	Locally nomadic	2011	Ocean Bore	163	0	0	0	0	0	0	0	0	0	0	0	99	0	0	1	0	0	0	0	0	0	0	0
Boom	Falconiform	Grey Falcon	Locally nomadic	2011	Ocean Bore	164	0	0	0	0	0	0	0	0	0	0	0	100	0	0	0	0	0	0	0	0	0	0	0
Boom	Falconiform	Grey Falcon	Locally nomadic	2011	Ocean Bore	165	0	0	0	0	0	0	0	0	0	0	0	98	0	2	0	0	0	0	0	0	0	0	0
Boom	Falconiform	Grey Falcon	Locally nomadic	2011	Ocean Bore	166	0	0	0	0	0	0	0	0	0	0	0	99	0	0	1	0	0	0	0	0	0	0	0
Boom	Falconiform	Grey Falcon	Locally nomadic	2011	Ocean Bore	167	0	0	0	0	0	0	0	0	0	0	0	100	0	0	0	0	0	0	0	0	0	0	0
Boom	Falconiform	Grey Falcon	Locally nomadic	2011	Ocean Bore	168	0	0	0	0	0	0	0	0	0	0	0	100	0	0	0	0	0	0	0	0	0	0	0
Boom	Falconiform	Grey Falcon	Locally nomadic	2011	Ocean Bore	169	0	0	0	0	0	0	0	0	0	0	0	100	0	0	0	0	0	0	0	0	0	0	0
Boom	Falconiform	Grey Falcon	Locally nomadic	2011	Ocean Bore	170	0	0	0	0	0	30	0	0	0	0	0	70	0	0	0	0	0	0	0	0	0	0	0
Boom	Falconiform	Grey Falcon	Locally nomadic	2011	Ocean Bore	171	0	0	0	0	0	0	0	0	0	0	0	95	0	5	0	0	0	0	0	0	0	0	0
Boom	Falconiform	Grey Falcon	Locally nomadic	2011	Ocean Bore	172	0	0	0	0	0	0	0	0	0	0	0	100	0	0	0	0	0	0	0	0	0	0	0
Boom	Falconiform	Grey Falcon	Locally nomadic	2011	Ocean Bore	173	0	0	0	0	0	0	0	0	0	0	0	100	0	0	0	0	0	0	0	0	0	0	0
Boom	Falconiform	Grey Falcon	Locally nomadic	2011	Ocean Bore	174	0	0	0	0	0	0	0	0	0	0	0	95	0	5	0	0	0	0	0	0	0	0	0
Boom	Falconiform	Grey Falcon	Locally nomadic	2011	Ocean Bore	175	0	0	0	0	0	0	0	0	0	0	0	100	0	0	0	0	0	0	0	0	0	0	0
Boom	Falconiform	Grey Falcon	Locally nomadic	2011	Ocean Bore	176	0	0	0	0	0	0	0	0	0	0	0	100	0	0	0	0	0	0	0	0	0	0	0
Boom	Falconiform	Grey Falcon	Locally nomadic	2011	Ocean Bore	177	0	0	0	0	0	0	0	0	0	0	0	95	0	0	5	0	0	0	0	0	0	0	0
Boom	Falconiform	Grey Falcon	Locally nomadic	2011	Ocean Bore	178	0	0	0	0	0	0	0	0	0	0	0	100	0	0	0	0	0	0	0	0	0	0	0
Boom	Falconiform	Grey Falcon	Locally nomadic	2011	Ocean Bore	179	0	0	0	0	0	0	0	0	0	0	0	99	0	1	0	0	0	0	0	0	0	0	0
Boom	Falconiform	Grey Falcon	Locally nomadic	2011	Ocean Bore	180	0	0	0	0	0	0	0	0	0	0	0	100	0	0	0	0	0	0	0	0	0	0	0
Boom	Falconiform	Grey Falcon	Locally nomadic	2011	Ocean Bore	181	0	0	0	0	0	0	0	0	0	0	0	98	0	0	2	0	0	0	0	0	0	0	0
Boom	Falconiform	Grey Falcon	Locally nomadic	2011	Ocean Bore	182	0	0	0	0	0	0	0	0	0	0	0	100	0	0	0	0	0	0	0	0	0	0	0
Boom	Falconiform	Grey Falcon	Locally nomadic	2011	Ocean Bore	183	0	0	0	0	0	0	0	0	0	0	0	65	35	0	0	0	0	0	0	0	0	0	0
Boom	Falconiform	Grey Falcon	Locally nomadic	2011	Ocean Bore	184	0	0	0	0	0	0	0	0	0	0	0	100	0	0	0	0	0	0	0	0	0	0	0
Boom	Falconiform	Grey Falcon	Locally nomadic	2011	Ocean Bore	185	0	0	0	0	0	0	0	0	0	0	0	99	0	0	1	0	0	0	0	0	0	0	0
Boom	Falconiform	Grey Falcon	Locally nomadic	2011	Marion Downs	186	0	0	0	0	0	0	0	0	0	0	0	100	0	0	0	0	0	0	0	0	0	0	0
Boom	Falconiform	Grey Falcon	Locally nomadic	2011	Marion Downs	187	0	0	0	0	0	0	0	0	0	0	0	100	0	0	0	0	0	0	0	0	0	0	0
Boom	Falconiform	Grey Falcon	Locally nomadic	2011	Marion Downs	188	0	0	0	0	0	0	0	0	0	0	0	100	0	0	0	0	0	0	0	0	0	0	0
Boom	Falconiform	Grey Falcon	Locally nomadic	2011	Marion Downs	189	0	0	0	0	0	0	0	0	0	0	0	98	0	2	0	0	0	0	0	0	0	0	0
Boom	Falconiform	Grey Falcon	Locally nomadic	2011	Marion Downs	190	0	0	0	0	0	0	0	0	0	0	0	100	0	0	0	0	0	0	0	0	0	0	0
Boom	Falconiform	Grey Falcon	Locally nomadic	2011	Marion Downs	191	0	0	0	0	0	0	0	0	0	0	0	100	0	0	0	0	0	0	0	0	0	0	0
Boom	Falconiform	Grey Falcon	Locally nomadic	2011	Marion Downs	192	0	0	0	0	0	0	0	0	0	0	0	100	0	0	0	0	0	0	0	0	0	0	0
Boom	Falconiform	Nankeen Kestrel	Resident	1997	Pilungah	193	0	0	0	0	0	0	0	0	0	0	0	0	5	95	0	0	0	0	0	0	0	0	0
Boom	Falconiform	Nankeen Kestrel	Resident	1997	Pilungah	194	0	0	0	0	0	0	0	0	0	0	0	0	5	95	0	0	0	0	0	0	0	0	0
Bust	Falconiform	Nankeen Kestrel	Resident	1995	Pilungah	195	0	0	0	0	0	0	0	0	0	0	0	0	5	95	0	0	0	0	0	0	0	0	0
Boom	Falconiform	Nankeen Kestrel	Resident	1997	Pilungah	196	0	0	0	0	0	0	0	0	0	0	0	0	15	85	0	0	0	0	0	0	0	0	0
Boom	Falconiform	Nankeen Kestrel	Resident	1997	Pilungah	197	0	0	0	0	0	0	0	0	0	0	0	0	5	95	0	0	0	0	0	0	0	0	0
Bust	Falconiform	Nankeen Kestrel	Resident	1995	Pilungah	198	0	0	0	0	0	0	0	0	0	0	0	0	15	85	0	0	0	0	0	0	0	0	0
Bust	Falconiform	Nankeen Kestrel	Resident	1995	Pilungah	199	0	0	0	0	0	0	0	0	0	0	0	0	25	75	0	0	0	0	0	0	0	0	0
Boom	Falconiform	Nankeen Kestrel	Resident	1997	Pilungah	200	0	0	0	0	0	0	0	0	0	0	0	0	0	100	0	0	0	0	0	0	0	0	0
Bust	Falconiform	Nankeen Kestrel	Resident	1995	Pilungah	201	0	0	0	0	0	0	0	0	0	0	0	0	15	85	0	0	0	0	0	0	0	0	0
Boom	Falconiform	Nankeen Kestrel	Resident	1997	Pilungah	202	0	0	0	0	0	0	0	0	0	0	0	0	25	75	0	0	0	0	0	0	0	0	0
Bust	Falconiform	Nankeen Kestrel	Resident	1995	Pilungah	203	0	0	0	0	0	0	0	0	0	0	0	0	5	95	0	0	0	0	0	0	0	0	0
Boom	Falconiform	Nankeen Kestrel	Resident	1997	Pilungah	204	0	0	0	0	0	0	0	0	0	0	0	0	5	95	0	0	0	0	0	0	0	0	0
Boom	Falconiform	Nankeen Kestrel	Resident	1997	Pilungah	205	0	0	0	0	0	0	0	0	0	0	0	0	5	95	0	0	0	0	0	0	0	0	0
Bust	Falconiform	Nankeen Kestrel	Resident	1995	Pilungah	206	0	0	0	0	0	0	0	0	0	0	0	0	5	95	0	0	0	0	0	0	0	0	0
Boom	Falconiform	Nankeen Kestrel	Resident	1997	Pilungah	207	0	0	0	0	0	0	0	0	0	0	0	0	10	90	0	0	0	0	0	0	0	0	0
Boom	Falconiform	Nankeen Kestrel	Resident	1997	Pilungah	208	0	0	0	0	0	0	0	0	0	0	0	0	0	100	0	0	0	0	0	0	0	0	0
Bust	Falconiform	Nankeen Kestrel	Resident	1995	Pilungah	209	0	0	0	0	0	0	0	0	0	0	0	0	20	80	0	0	0	0	0	0	0	0	0
Boom	Falconiform	Nankeen Kestrel	Resident	1997	Pilungah	210	0	0	0	0	0	0	0	0	0	0	0	0	5	95	0	0	0	0	0	0	0	0	0
Bust	Falconiform	Nankeen Kestrel	Resident	1995	Pilungah	211	0	0	0	0	0	0	0	0	0	0	0	0	5	95	0	0	0	0	0	0	0	0	0
Boom	Falconiform	Nankeen Kestrel	Resident	1997	Pilungah	212	0	0	0	0	0	0	0	0	0	0	0	0	10	85	5	0	0	0	0	0	0	0	0
Bust	Falconiform	Nankeen Kestrel	Resident	1995	Pilungah	213	0	0	0	0	0	0	0	0	0	0	0	0	5	95	0	0	0	0	0	0	0	0	0
Boom	Falconiform	Nankeen Kestrel	Resident	1997	Pilungah	214	0	0	0	0	0	0	0	0	0	0	0	0	0	100	0	0	0	0	0	0	0	0	0
Bust	Falconiform	Nankeen Kestrel	Resident	1995	Pilungah	215	0	0	0	0	0	0	0	0	0	0	0	0	15	85	0	0	0	0	0	0	0	0	0
Bust	Falconiform	Nankeen Kestrel	Resident	1995	Pilungah	216	0	0	0	0	0	0	0	0	0	0	0	0	25	75	0	0	0	0	0	0	0	0	0
Bust	Falconiform	Nankeen Kestrel	Resident	1995	Pilungah	217	0	0	0	0	0	0	0	0	0	0	0	0	5	90	5	0	0	0	0	0	0	0	0
Boom	Falconiform	Nankeen Kestrel	Resident	1997	Pilungah	218	0	0	0	0	0	0	0	0	0	0	0	0	10	90	0	0	0	0	0	0	0	0	0
Boom	Falconiform	Nankeen Kestrel	Resident	1997	Pilungah	219	0	0	0	0	0	40	0	0	0	0	0	0	5	55	0	0	0	0	0	0	0	0	0
Bust	Falconiform	Nankeen Kestrel	Resident	1995	Pilungah	220	0	0	0	0	0	0	0	0	0	0	0	0	20	80	0	0	0	0	0	0	0	0	0
Boom	Falconiform	Nankeen Kestrel	Resident	1997	Pilungah	221	0	0	0	0	0	0	0	0	0	0	0	0	5	95	0	0	0	0	0	0	0	0	0
Bust	Falconiform	Nankeen Kestrel	Resident	1995	Pilungah	222	0	0	0	0	0	0	0	0	0	0	0	0	5	95	0	0	0	0	0	0	0	0	0
Boom	Falconiform	Nankeen Kestrel	Resident	1997	Pilungah	223	0	0	0	0	0	0	0	0	0	0	0	0	9	90	1	0	0	0	0	0	0	0	0
Boom	Falconiform	Nankeen Kestrel	Resident	1997	Pilungah	224	0	0	0	0	0	0	0	0	0	0	0	0	49	50	1	0	0	0	0	0	0	0	0
Boom	Falconiform	Nankeen Kestrel	Resident	1997	Pilungah	225	0	0	0	0	0	0	0	0	0	0	0	0	5	95	0	0	0	0	0	0	0	0	0
Bust	Falconiform	Nankeen Kestrel	Resident	1995	Pilungah	226	0	0	0	0	0	0	0	0	0	0	0	0	0	100	0	0	0	0	0	0	0	0	0
Bust	Falconiform	Nankeen Kestrel	Resident	1995	Pilungah	227	0	0	0	0	0	0	0	0	0	0	0	0	10	90	0	0	0	0	0	0	0	0	0
Boom	Falconiform	Nankeen Kestrel	Resident	1997	Pilungah	228	0	0	0	0	0	0	0	0	0	0	0	0	5	90	5	0	0	0	0	0	0	0	0
Bust	Falconiform	Nankeen Kestrel	Resident	1995	Pilungah	229	0	0	0	0	0	0	0	0	0	0	0	0	15	85	0	0	0	0	0	0	0	0	0
Bust	Falconiform	Nankeen Kestrel	Resident	1995	Pilungah	230	0	0	0	0	0	0	0	0	0	0	0	0	5	95	0	0	0	0	0	0	0	0	0
Boom	Falconiform	Nankeen Kestrel	Resident	1997	Pilungah	231	0	0	0	0	0	0	0	0	0	0	0	0	5	95	0	0	0	0	0	0	0	0	0
Boom	Falconiform	Nankeen Kestrel	Resident	1997	Pilungah	232	0	0	0	0	0	0	0	0	0	0	0	0	5	95	0	0	0	0	0	0	0	0	0
Boom	Falconiform	Nankeen Kestrel	Resident	1997	Pilungah	233	0	0	0	0	0	0	0	0	0	0	0	0	15	85	0	0	0	0	0	0	0	0	0
Boom	Falconiform	Nankeen Kestrel	Resident	1997	Pilungah	234	0	0	0	0	0	0	0	0	0	0	0	0	0	100	0	0	0	0	0	0	0	0	0
Boom	Falconiform	Nankeen Kestrel	Resident	1997	Pilungah	235	0	0	0	0	0	0	0	0	0	0	0	0	15	85	0	0	0	0	0	0	0	0	0
Bust	Falconiform	Nankeen Kestrel	Resident	1995	Pilungah	236	0	0	0	0	0	0	0	0	0	0	0	0	5	95	0	0	0	0	0	0	0	0	0
Bust	Falconiform	Nankeen Kestrel	Resident	1995	Pilungah	237	0	0	0	0	0	0	0	0	0	0	0	0	5	95	0	0	0	0	0	0	0	0	0
Bust	Falconiform	Nankeen Kestrel	Resident	1995	Pilungah	238	0	0	0	0	0	0	0	0	0	0	0	0	20	79	1	0	0	0	0	0	0	0	0
Bust	Falconiform	Nankeen Kestrel	Resident	1995	Pilungah	239	0	0	0	0	0	0	0	0	0	0	0	0	0	100	0	0	0	0	0	0	0	0	0
Bust	Falconiform	Nankeen Kestrel	Resident	1995	Pilungah	240	0	0	0	0	0	0	0	0	0	0	0	0	15	85	0	0	0	0	0	0	0	0	0
Bust	Falconiform	Nankeen Kestrel	Resident	1995	Pilungah	241	0	0	0	0	0	0	0	0	0	0	0	0	10	90	0	0	0	0	0	0	0	0	0
Boom	Falconiform	Nankeen Kestrel	Resident	1997	Pilungah	242	0	0	0	0	0	0	0	0	0	0	0	0	20	80	0	0	0	0	0	0	0	0	0
Bust	Falconiform	Nankeen Kestrel	Resident	1995	Pilungah	243	0	0	0	0	0	0	0	0	0	0	0	0	25	75	0	0	0	0	0	0	0	0	0
Boom	Falconiform	Nankeen Kestrel	Resident	1997	Pilungah	244	0	0	0	0	0	0	0	0	0	0	0	0	20	80	0	0	0	0	0	0	0	0	0
Boom	Falconiform	Nankeen Kestrel	Resident	1997	Pilungah	245	0	0	0	0	0	0	0	0	0	0	0	0	5	95	0	0	0	0	0	0	0	0	0
Boom	Falconiform	Nankeen Kestrel	Resident	1997	Pilungah	246	0	0	0	0	0	0	0	0	0	0	0	0	5	95	0	0	0	0	0	0	0	0	0
Bust	Falconiform	Nankeen Kestrel	Resident	1995	Pilungah	247	0	0	0	0	0	0	0	0	0	0	0	0	5	95	0	0	0	0	0	0	0	0	0
Bust	Falconiform	Nankeen Kestrel	Resident	1995	Pilungah	248	0	0	0	0	0	0	0	0	0	0	0	0	15	85	0	0	0	0	0	0	0	0	0
Boom	Falconiform	Nankeen Kestrel	Resident	1997	Pilungah	249	0	0	0	0	0	0	0	0	0	0	0	0	0	95	5	0	0	0	0	0	0	0	0
Boom	Falconiform	Nankeen Kestrel	Resident	1997	Pilungah	250	0	0	0	0	0	0	0	0	0	0	0	0	5	90	5	0	0	0	0	0	0	0	0
Boom	Falconiform	Nankeen Kestrel	Resident	1997	Pilungah	251	0	0	0	0	0	0	0	0	0	0	0	0	0	95	5	0	0	0	0	0	0	0	0
Boom	Falconiform	Nankeen Kestrel	Resident	1997	Pilungah	252	0	0	0	0	0	0	0	0	0	0	0	0	10	90	0	0	0	0	0	0	0	0	0
Bust	Falconiform	Nankeen Kestrel	Resident	1995	Pilungah	253	0	0	0	0	0	0	0	0	0	0	0	0	0	100	0	0	0	0	0	0	0	0	0
Boom	Falconiform	Nankeen Kestrel	Resident	1997	Pilungah	254	0	0	0	0	0	0	0	0	0	0	0	0	10	90	0	0	0	0	0	0	0	0	0
Boom	Falconiform	Nankeen Kestrel	Resident	1997	Pilungah	255	0	0	0	0	0	0	0	0	0	0	0	0	10	90	0	0	0	0	0	0	0	0	0
Boom	Falconiform	Nankeen Kestrel	Resident	1997	Pilungah	256	0	0	0	0	0	0	0	0	0	0	0	0	15	85	0	0	0	0	0	0	0	0	0
Boom	Falconiform	Nankeen Kestrel	Resident	1997	Pilungah	257	0	0	0	0	0	0	0	0	0	0	0	0	0	99	1	0	0	0	0	0	0	0	0
Boom	Falconiform	Nankeen Kestrel	Resident	1997	Pilungah	258	0	0	0	0	0	0	0	0	0	0	0	0	15	85	0	0	0	0	0	0	0	0	0
Bust	Falconiform	Nankeen Kestrel	Resident	1995	Pilungah	259	0	0	0	0	0	0	0	0	0	0	0	0	0	99	1	0	0	0	0	0	0	0	0
Bust	Falconiform	Nankeen Kestrel	Resident	1995	Pilungah	260	0	0	0	0	0	0	0	0	0	0	0	0	10	90	0	0	0	0	0	0	0	0	0
Bust	Falconiform	Nankeen Kestrel	Resident	1995	Pilungah	261	0	0	0	0	0	0	0	0	0	0	0	0	15	85	0	0	0	0	0	0	0	0	0
Bust	Falconiform	Nankeen Kestrel	Resident	1995	Pilungah	262	0	0	0	0	0	0	0	0	0	0	0	0	15	85	0	0	0	0	0	0	0	0	0
Boom	Falconiform	Nankeen Kestrel	Resident	1997	Pilungah	263	0	0	0	0	0	0	0	0	0	0	0	0	25	75	0	0	0	0	0	0	0	0	0
Boom	Falconiform	Nankeen Kestrel	Resident	1997	Pilungah	264	0	0	0	0	0	0	0	0	0	0	0	0	5	95	0	0	0	0	0	0	0	0	0
Boom	Falconiform	Nankeen Kestrel	Resident	1997	Pilungah	265	0	0	0	0	0	0	0	0	0	0	0	0	10	90	0	0	0	0	0	0	0	0	0
Boom	Falconiform	Nankeen Kestrel	Resident	1997	Pilungah	266	0	0	0	0	0	0	0	0	0	0	0	0	10	90	0	0	0	0	0	0	0	0	0
Boom	Falconiform	Nankeen Kestrel	Resident	1997	Pilungah	267	0	0	0	0	0	0	0	0	0	0	0	0	10	89	1	0	0	0	0	0	0	0	0
Boom	Falconiform	Nankeen Kestrel	Resident	1997	Pilungah	268	0	0	0	0	0	0	0	0	0	0	0	0	5	94	1	0	0	0	0	0	0	0	0
Bust	Falconiform	Nankeen Kestrel	Resident	1995	Pilungah	269	0	0	0	0	0	0	0	0	0	0	0	0	5	95	0	0	0	0	0	0	0	0	0
Bust	Falconiform	Nankeen Kestrel	Resident	1995	Pilungah	270	0	0	0	0	0	0	0	0	0	0	0	0	5	94	1	0	0	0	0	0	0	0	0
Boom	Falconiform	Nankeen Kestrel	Resident	1997	Pilungah	271	0	0	0	0	0	0	0	0	0	0	0	0	5	95	0	0	0	0	0	0	0	0	0
Boom	Falconiform	Nankeen Kestrel	Resident	1997	Pilungah	272	0	0	0	0	0	0	0	0	0	0	0	0	5	95	0	0	0	0	0	0	0	0	0
Boom	Falconiform	Nankeen Kestrel	Resident	1997	Pilungah	273	0	0	0	0	0	0	0	0	0	0	0	0	15	85	0	0	0	0	0	0	0	0	0
Boom	Falconiform	Nankeen Kestrel	Resident	1997	Pilungah	274	0	0	0	0	0	0	0	0	0	0	0	0	5	95	0	0	0	0	0	0	0	0	0
Bust	Falconiform	Nankeen Kestrel	Resident	1995	Pilungah	275	0	0	0	0	0	0	0	0	0	0	0	0	5	95	0	0	0	0	0	0	0	0	0
Boom	Falconiform	Nankeen Kestrel	Resident	1997	Pilungah	276	0	0	0	0	0	0	0	0	0	0	0	0	15	85	0	0	0	0	0	0	0	0	0
Boom	Falconiform	Nankeen Kestrel	Resident	1997	Pilungah	277	0	0	0	0	0	0	0	0	0	0	0	0	5	95	0	0	0	0	0	0	0	0	0
Boom	Falconiform	Nankeen Kestrel	Resident	1997	Pilungah	278	0	0	0	0	0	0	0	0	0	0	0	0	10	89	1	0	0	0	0	0	0	0	0
Bust	Falconiform	Nankeen Kestrel	Resident	1995	Pilungah	279	0	0	0	0	0	0	0	0	0	0	0	0	50	50	0	0	0	0	0	0	0	0	0
Bust	Falconiform	Nankeen Kestrel	Resident	1995	Pilungah	280	0	0	0	0	0	0	0	0	0	0	0	0	10	90	0	0	0	0	0	0	0	0	0
Bust	Falconiform	Nankeen Kestrel	Resident	1995	Pilungah	281	0	0	0	0	0	0	0	0	0	0	0	0	5	95	0	0	0	0	0	0	0	0	0
Bust	Falconiform	Nankeen Kestrel	Resident	1995	Pilungah	282	0	0	0	0	0	0	0	0	0	0	0	0	5	95	0	0	0	0	0	0	0	0	0
Bust	Falconiform	Nankeen Kestrel	Resident	1995	Pilungah	283	0	0	0	0	0	0	0	0	0	0	0	0	15	85	0	0	0	0	0	0	0	0	0
Boom	Falconiform	Nankeen Kestrel	Resident	1997	Pilungah	284	0	0	0	0	0	0	0	0	0	0	0	0	20	80	0	0	0	0	0	0	0	0	0
Boom	Falconiform	Nankeen Kestrel	Resident	1997	Pilungah	285	0	0	0	0	0	0	0	0	0	0	0	0	10	90	0	0	0	0	0	0	0	0	0
Bust	Falconiform	Nankeen Kestrel	Resident	1995	Pilungah	286	0	0	0	0	0	0	0	0	0	0	0	0	5	95	0	0	0	0	0	0	0	0	0
Boom	Falconiform	Nankeen Kestrel	Resident	1997	Pilungah	287	0	0	0	0	0	0	0	0	0	0	0	0	20	80	0	0	0	0	0	0	0	0	0
Boom	Falconiform	Nankeen Kestrel	Resident	1997	Pilungah	288	0	0	0	0	0	0	0	0	0	0	0	0	0	100	0	0	0	0	0	0	0	0	0
Boom	Falconiform	Nankeen Kestrel	Resident	1997	Pilungah	289	0	0	0	0	0	0	0	0	0	0	0	0	0	100	0	0	0	0	0	0	0	0	0
Bust	Falconiform	Nankeen Kestrel	Resident	1995	Pilungah	290	0	0	0	0	0	0	0	0	0	0	0	0	20	80	0	0	0	0	0	0	0	0	0
Bust	Falconiform	Nankeen Kestrel	Resident	1995	Pilungah	291	0	0	0	0	0	0	0	0	0	0	0	0	10	89	1	0	0	0	0	0	0	0	0
Bust	Falconiform	Nankeen Kestrel	Resident	1995	Pilungah	292	0	0	0	0	0	0	0	0	0	0	0	0	5	94	1	0	0	0	0	0	0	0	0
Boom	Falconiform	Nankeen Kestrel	Resident	1997	Pilungah	293	0	0	0	0	0	0	0	0	0	0	0	0	20	80	0	0	0	0	0	0	0	0	0
Bust	Falconiform	Nankeen Kestrel	Resident	1995	Pilungah	294	0	0	0	0	0	0	0	0	0	0	0	0	25	74	1	0	0	0	0	0	0	0	0
Boom	Falconiform	Nankeen Kestrel	Resident	1997	Pilungah	295	0	0	0	0	0	0	0	0	0	0	0	0	10	90	0	0	0	0	0	0	0	0	0
Boom	Falconiform	Nankeen Kestrel	Resident	1997	Pilungah	296	0	0	0	0	0	0	0	0	0	0	0	0	5	94	1	0	0	0	0	0	0	0	0
Boom	Falconiform	Nankeen Kestrel	Resident	1997	Pilungah	297	0	0	0	0	0	0	0	0	0	0	0	0	5	95	0	0	0	0	0	0	0	0	0
Boom	Falconiform	Nankeen Kestrel	Resident	1997	Pilungah	298	0	0	0	0	0	0	0	0	0	0	0	0	15	84	1	0	0	0	0	0	0	0	0
Boom	Falconiform	Nankeen Kestrel	Resident	1997	Pilungah	299	0	0	0	0	0	0	0	0	0	0	0	0	25	74	1	0	0	0	0	0	0	0	0
Bust	Falconiform	Nankeen Kestrel	Resident	1995	Pilungah	300	0	0	0	0	0	0	0	0	0	0	0	0	10	90	0	0	0	0	0	0	0	0	0
Boom	Falconiform	Nankeen Kestrel	Resident	1997	Pilungah	301	0	0	0	0	0	0	0	0	0	0	0	0	55	44	1	0	0	0	0	0	0	0	0
Boom	Falconiform	Nankeen Kestrel	Resident	1997	Pilungah	302	0	0	0	0	0	0	0	0	0	0	0	0	5	95	0	0	0	0	0	0	0	0	0
Bust	Falconiform	Nankeen Kestrel	Resident	1995	Pilungah	303	0	0	0	0	0	0	0	0	0	0	0	0	5	94	1	0	0	0	0	0	0	0	0
Bust	Falconiform	Nankeen Kestrel	Resident	1995	Pilungah	304	0	0	0	0	0	0	0	0	0	0	0	0	5	95	0	0	0	0	0	0	0	0	0
Boom	Falconiform	Nankeen Kestrel	Resident	1997	Pilungah	305	0	0	0	0	0	0	0	0	0	0	0	0	50	45	5	0	0	0	0	0	0	0	0
Boom	Falconiform	Nankeen Kestrel	Resident	1997	Pilungah	306	0	0	0	0	0	0	0	0	0	0	0	0	0	99	1	0	0	0	0	0	0	0	0
Boom	Falconiform	Nankeen Kestrel	Resident	1997	Pilungah	307	0	0	0	0	0	0	0	0	0	0	0	0	0	99	1	0	0	0	0	0	0	0	0
Boom	Falconiform	Nankeen Kestrel	Resident	1997	Pilungah	308	0	0	0	0	0	0	0	0	0	0	0	0	0	99	1	0	0	0	0	0	0	0	0
Bust	Falconiform	Nankeen Kestrel	Resident	1995	Pilungah	309	0	0	0	0	0	0	0	0	0	0	0	0	20	80	0	0	0	0	0	0	0	0	0
Bust	Falconiform	Nankeen Kestrel	Resident	1995	Pilungah	310	0	0	0	0	0	0	0	0	0	0	0	0	10	89	1	0	0	0	0	0	0	0	0
Boom	Falconiform	Nankeen Kestrel	Resident	1997	Pilungah	311	0	0	0	0	0	0	0	0	0	0	0	0	15	84	1	0	0	0	0	0	0	0	0
Boom	Falconiform	Nankeen Kestrel	Resident	1997	Pilungah	312	0	0	0	0	0	0	0	0	0	0	0	0	0	100	0	0	0	0	0	0	0	0	0
Bust	Falconiform	Nankeen Kestrel	Resident	1995	Pilungah	313	0	0	0	0	0	0	0	0	0	0	0	0	0	99	1	0	0	0	0	0	0	0	0
Bust	Falconiform	Nankeen Kestrel	Resident	1995	Pilungah	314	0	0	0	0	0	0	0	0	0	0	0	0	25	75	0	0	0	0	0	0	0	0	0
Boom	Falconiform	Nankeen Kestrel	Resident	1997	Pilungah	315	0	0	0	0	0	0	0	0	0	0	0	0	5	95	0	0	0	0	0	0	0	0	0
Boom	Falconiform	Nankeen Kestrel	Resident	1997	Pilungah	316	0	0	0	0	0	0	0	0	0	0	0	0	0	100	0	0	0	0	0	0	0	0	0
Bust	Falconiform	Nankeen Kestrel	Resident	1995	Pilungah	317	0	0	0	0	0	0	0	0	0	0	0	0	5	94	1	0	0	0	0	0	0	0	0
Boom	Falconiform	Nankeen Kestrel	Resident	1997	Pilungah	318	0	0	0	0	0	0	0	0	0	0	0	0	5	95	0	0	0	0	0	0	0	0	0
Bust	Falconiform	Nankeen Kestrel	Resident	1995	Pilungah	319	0	0	0	0	0	0	0	0	0	0	0	0	5	95	0	0	0	0	0	0	0	0	0
Bust	Falconiform	Nankeen Kestrel	Resident	1995	Pilungah	320	0	0	0	0	0	0	0	0	0	0	0	0	0	99	1	0	0	0	0	0	0	0	0
Boom	Falconiform	Nankeen Kestrel	Resident	1997	Pilungah	321	0	0	0	0	0	0	0	0	0	0	0	0	25	74	1	0	0	0	0	0	0	0	0
Boom	Falconiform	Nankeen Kestrel	Resident	1997	Pilungah	322	0	0	0	0	0	0	0	0	0	0	0	0	10	90	0	0	0	0	0	0	0	0	0
Bust	Falconiform	Nankeen Kestrel	Resident	1995	Pilungah	323	0	0	0	0	0	0	0	0	0	0	0	0	5	95	0	0	0	0	0	0	0	0	0
Bust	Falconiform	Nankeen Kestrel	Resident	1995	Pilungah	324	0	0	0	0	0	0	0	0	0	0	0	0	5	94	1	0	0	0	0	0	0	0	0
Bust	Falconiform	Nankeen Kestrel	Resident	1995	Mount Kate	325	0	0	0	0	0	0	0	0	0	0	0	0	0	100	0	0	0	0	0	0	0	0	0
Bust	Falconiform	Nankeen Kestrel	Resident	1995	Mount Kate	326	0	0	0	0	0	0	0	0	0	0	0	0	0	100	0	0	0	0	0	0	0	0	0
Boom	Falconiform	Nankeen Kestrel	Resident	1997	Mount Kate	327	0	0	0	0	0	0	0	0	0	0	0	0	0	70	30	0	0	0	0	0	0	0	0
Boom	Falconiform	Nankeen Kestrel	Resident	1997	Mount Kate	328	0	0	0	0	0	0	0	0	0	0	0	0	0	100	0	0	0	0	0	0	0	0	0
Boom	Falconiform	Nankeen Kestrel	Resident	1997	Mount Kate	329	0	0	0	0	0	0	0	0	0	0	0	0	5	95	0	0	0	0	0	0	0	0	0
Boom	Falconiform	Nankeen Kestrel	Resident	1997	Mount Harriet	330	0	0	0	0	0	0	0	0	0	0	0	0	0	85	15	0	0	0	0	0	0	0	0
Bust	Falconiform	Nankeen Kestrel	Resident	1995	Mount Harriet	331	0	0	0	0	0	0	0	0	0	0	0	0	0	85	15	0	0	0	0	0	0	0	0
Boom	Falconiform	Nankeen Kestrel	Resident	1997	Mount Harriet	332	0	0	0	0	0	0	0	0	0	0	0	0	0	100	0	0	0	0	0	0	0	0	0
Boom	Falconiform	Nankeen Kestrel	Resident	1997	Mount Harriet	333	0	0	0	0	0	0	0	0	0	0	0	0	15	80	5	0	0	0	0	0	0	0	0
Boom	Accipitriform	Letter-winged Kite	Nomadic	1991	7 Mile Bore	334	93	0	0	0	0	0	0	0	0	0	0	5	0	2	0	0	0	0	0	0	0	0	0
Boom	Accipitriform	Letter-winged Kite	Nomadic	1991	7 Mile Bore	335	100	0	0	0	0	0	0	0	0	0	0	0	0	0	0	0	0	0	0	0	0	0	0
Boom	Accipitriform	Letter-winged Kite	Nomadic	1991	7 Mile Bore	336	99	0	0	0	0	0	0	0	0	0	0	0	0	1	0	0	0	0	0	0	0	0	0
Boom	Accipitriform	Letter-winged Kite	Nomadic	1991	7 Mile Bore	337	100	0	0	0	0	0	0	0	0	0	0	0	0	0	0	0	0	0	0	0	0	0	0
Boom	Accipitriform	Letter-winged Kite	Nomadic	1991	7 Mile Bore	338	99	0	0	0	0	0	0	0	0	0	0	0	0	1	0	0	0	0	0	0	0	0	0
Boom	Accipitriform	Letter-winged Kite	Nomadic	1991	7 Mile Bore	339	98	0	0	0	0	0	0	0	0	0	0	0	0	2	0	0	0	0	0	0	0	0	0
Boom	Accipitriform	Letter-winged Kite	Nomadic	1991	7 Mile Bore	340	60	0	0	0	0	0	0	0	0	0	0	40	0	0	0	0	0	0	0	0	0	0	0
Boom	Accipitriform	Letter-winged Kite	Nomadic	1991	7 Mile Bore	341	100	0	0	0	0	0	0	0	0	0	0	0	0	0	0	0	0	0	0	0	0	0	0
Boom	Accipitriform	Letter-winged Kite	Nomadic	1991	7 Mile Bore	342	90	0	0	0	0	0	0	0	0	0	0	0	0	10	0	0	0	0	0	0	0	0	0
Boom	Accipitriform	Letter-winged Kite	Nomadic	1991	7 Mile Bore	343	99	0	0	0	0	0	0	0	0	0	0	0	0	1	0	0	0	0	0	0	0	0	0
Boom	Accipitriform	Letter-winged Kite	Nomadic	1991	7 Mile Bore	344	60	0	0	0	0	0	0	0	0	0	0	0	0	40	0	0	0	0	0	0	0	0	0
Boom	Accipitriform	Letter-winged Kite	Nomadic	1991	7 Mile Bore	345	75	0	0	0	0	0	0	0	0	0	0	20	0	5	0	0	0	0	0	0	0	0	0
Boom	Accipitriform	Letter-winged Kite	Nomadic	1991	7 Mile Bore	346	60	0	0	0	0	0	0	0	0	0	0	0	0	40	0	0	0	0	0	0	0	0	0
Boom	Accipitriform	Letter-winged Kite	Nomadic	1991	7 Mile Bore	347	90	0	0	0	0	0	0	0	0	0	0	10	0	0	0	0	0	0	0	0	0	0	0
Boom	Accipitriform	Letter-winged Kite	Nomadic	1991	7 Mile Bore	348	0	0	0	0	0	0	90	0	0	0	0	10	0	0	0	0	0	0	0	0	0	0	0
Boom	Accipitriform	Letter-winged Kite	Nomadic	1991	7 Mile Bore	349	99	0	0	0	0	0	0	0	0	0	0	1	0	0	0	0	0	0	0	0	0	0	0
Boom	Accipitriform	Letter-winged Kite	Nomadic	1991	7 Mile Bore	350	90	0	0	0	0	0	0	0	0	0	0	10	0	0	0	0	0	0	0	0	0	0	0
Boom	Accipitriform	Letter-winged Kite	Nomadic	1991	7 Mile Bore	351	0	5	0	0	0	0	0	0	0	0	0	0	0	95	0	0	0	0	0	0	0	0	0
Boom	Accipitriform	Letter-winged Kite	Nomadic	1991	7 Mile Bore	352	100	0	0	0	0	0	0	0	0	0	0	0	0	0	0	0	0	0	0	0	0	0	0
Boom	Accipitriform	Letter-winged Kite	Nomadic	1991	7 Mile Bore	353	92	0	0	0	0	0	0	0	0	0	0	8	0	0	0	0	0	0	0	0	0	0	0
Boom	Accipitriform	Letter-winged Kite	Nomadic	1991	7 Mile Bore	354	100	0	0	0	0	0	0	0	0	0	0	0	0	0	0	0	0	0	0	0	0	0	0
Boom	Accipitriform	Letter-winged Kite	Nomadic	1991	7 Mile Bore	355	97	0	0	0	0	0	0	0	0	0	0	0	0	3	0	0	0	0	0	0	0	0	0
Boom	Accipitriform	Letter-winged Kite	Nomadic	1991	7 Mile Bore	356	97	0	0	0	0	0	0	0	0	0	0	0	0	3	0	0	0	0	0	0	0	0	0
Boom	Accipitriform	Letter-winged Kite	Nomadic	1991	7 Mile Bore	357	85	0	0	0	0	0	0	0	0	0	0	0	0	15	0	0	0	0	0	0	0	0	0
Boom	Accipitriform	Letter-winged Kite	Nomadic	1991	7 Mile Bore	358	98	0	0	0	0	0	0	0	0	0	0	2	0	0	0	0	0	0	0	0	0	0	0
Boom	Accipitriform	Letter-winged Kite	Nomadic	1991	7 Mile Bore	359	85	0	0	0	0	0	0	0	0	0	0	0	0	15	0	0	0	0	0	0	0	0	0
Boom	Accipitriform	Letter-winged Kite	Nomadic	1991	7 Mile Bore	360	80	0	0	0	0	0	0	0	0	0	0	0	0	20	0	0	0	0	0	0	0	0	0
Boom	Accipitriform	Letter-winged Kite	Nomadic	1991	7 Mile Bore	361	95	0	0	0	0	0	0	0	0	0	0	5	0	0	0	0	0	0	0	0	0	0	0
Boom	Accipitriform	Letter-winged Kite	Nomadic	1991	7 Mile Bore	362	95	0	0	0	0	0	0	0	0	0	0	5	0	0	0	0	0	0	0	0	0	0	0
Boom	Accipitriform	Letter-winged Kite	Nomadic	1991	7 Mile Bore	363	100	0	0	0	0	0	0	0	0	0	0	0	0	0	0	0	0	0	0	0	0	0	0
Boom	Accipitriform	Letter-winged Kite	Nomadic	1991	7 Mile Bore	364	98	0	0	0	0	0	0	0	0	0	0	0	0	2	0	0	0	0	0	0	0	0	0
Boom	Accipitriform	Letter-winged Kite	Nomadic	1991	7 Mile Bore	365	95	5	0	0	0	0	0	0	0	0	0	0	0	0	0	0	0	0	0	0	0	0	0
Boom	Accipitriform	Letter-winged Kite	Nomadic	1991	7 Mile Bore	366	98	0	0	0	0	0	0	0	0	0	0	0	0	2	0	0	0	0	0	0	0	0	0
Boom	Accipitriform	Letter-winged Kite	Nomadic	1991	7 Mile Bore	367	100	0	0	0	0	0	0	0	0	0	0	0	0	0	0	0	0	0	0	0	0	0	0
Boom	Accipitriform	Letter-winged Kite	Nomadic	1991	7 Mile Bore	368	98	0	0	0	0	0	0	0	0	0	0	0	0	2	0	0	0	0	0	0	0	0	0
Boom	Accipitriform	Letter-winged Kite	Nomadic	1991	7 Mile Bore	369	94	0	0	0	0	0	0	0	0	0	0	1	0	5	0	0	0	0	0	0	0	0	0
Boom	Accipitriform	Letter-winged Kite	Nomadic	1991	7 Mile Bore	370	90	0	0	0	0	0	0	0	0	0	0	0	0	10	0	0	0	0	0	0	0	0	0
Boom	Accipitriform	Letter-winged Kite	Nomadic	1991	7 Mile Bore	371	100	0	0	0	0	0	0	0	0	0	0	0	0	0	0	0	0	0	0	0	0	0	0
Boom	Accipitriform	Letter-winged Kite	Nomadic	1991	7 Mile Bore	372	100	0	0	0	0	0	0	0	0	0	0	0	0	0	0	0	0	0	0	0	0	0	0
Boom	Accipitriform	Letter-winged Kite	Nomadic	1991	7 Mile Bore	373	95	0	0	0	0	0	0	0	0	0	0	0	0	5	0	0	0	0	0	0	0	0	0
Boom	Accipitriform	Letter-winged Kite	Nomadic	1991	7 Mile Bore	374	99	0	0	0	0	0	0	0	0	0	0	0	0	0	1	0	0	0	0	0	0	0	0
Boom	Accipitriform	Letter-winged Kite	Nomadic	1991	7 Mile Bore	375	96	0	0	0	0	0	0	0	0	0	0	0	0	4	0	0	0	0	0	0	0	0	0
Boom	Accipitriform	Letter-winged Kite	Nomadic	1991	7 Mile Bore	376	97	0	0	0	0	0	0	0	0	0	0	0	0	3	0	0	0	0	0	0	0	0	0
Boom	Accipitriform	Letter-winged Kite	Nomadic	1991	7 Mile Bore	377	99	0	0	0	0	0	0	0	0	0	0	0	0	1	0	0	0	0	0	0	0	0	0
Boom	Accipitriform	Letter-winged Kite	Nomadic	1991	7 Mile Bore	378	95	0	0	0	0	0	0	0	0	0	0	0	0	5	0	0	0	0	0	0	0	0	0
Boom	Accipitriform	Letter-winged Kite	Nomadic	1991	7 Mile Bore	379	90	0	0	0	0	0	0	0	0	0	0	10	0	0	0	0	0	0	0	0	0	0	0
Boom	Accipitriform	Letter-winged Kite	Nomadic	1991	7 Mile Bore	380	60	0	0	0	0	0	0	0	0	0	0	0	0	40	0	0	0	0	0	0	0	0	0
Boom	Accipitriform	Letter-winged Kite	Nomadic	1991	7 Mile Bore	381	90	0	0	0	0	0	0	0	0	0	0	0	0	10	0	0	0	0	0	0	0	0	0
Boom	Accipitriform	Letter-winged Kite	Nomadic	1991	7 Mile Bore	382	99	0	0	0	0	0	0	0	0	0	0	0	0	1	0	0	0	0	0	0	0	0	0
Boom	Accipitriform	Letter-winged Kite	Nomadic	1991	7 Mile Bore	383	95	0	0	0	0	0	0	0	0	0	0	0	0	5	0	0	0	0	0	0	0	0	0
Boom	Accipitriform	Letter-winged Kite	Nomadic	1991	7 Mile Bore	384	0	0	0	0	0	0	55	0	0	0	0	0	0	45	0	0	0	0	0	0	0	0	0
Boom	Accipitriform	Letter-winged Kite	Nomadic	1991	7 Mile Bore	385	60	0	0	0	0	0	0	0	0	0	0	10	0	30	0	0	0	0	0	0	0	0	0
Boom	Accipitriform	Letter-winged Kite	Nomadic	1991	7 Mile Bore	386	99	0	0	0	0	0	0	0	0	0	0	0	0	1	0	0	0	0	0	0	0	0	0
Boom	Accipitriform	Letter-winged Kite	Nomadic	1991	7 Mile Bore	387	0	0	0	0	100	0	0	0	0	0	0	0	0	0	0	0	0	0	0	0	0	0	0
Boom	Accipitriform	Letter-winged Kite	Nomadic	1991	7 Mile Bore	388	98	0	0	0	0	0	0	0	0	0	0	0	0	2	0	0	0	0	0	0	0	0	0
Boom	Accipitriform	Letter-winged Kite	Nomadic	1991	7 Mile Bore	389	100	0	0	0	0	0	0	0	0	0	0	0	0	0	0	0	0	0	0	0	0	0	0
Boom	Accipitriform	Letter-winged Kite	Nomadic	1991	7 Mile Bore	390	99	0	0	0	0	0	0	0	0	0	0	0	0	1	0	0	0	0	0	0	0	0	0
Boom	Accipitriform	Letter-winged Kite	Nomadic	1991	7 Mile Bore	391	97	0	0	0	0	0	0	0	0	0	0	0	0	3	0	0	0	0	0	0	0	0	0
Boom	Accipitriform	Letter-winged Kite	Nomadic	1991	7 Mile Bore	392	97	0	0	0	0	0	0	0	0	0	0	1	0	2	0	0	0	0	0	0	0	0	0
Boom	Accipitriform	Letter-winged Kite	Nomadic	1991	7 Mile Bore	393	97	0	0	0	0	0	0	0	0	0	0	1	0	2	0	0	0	0	0	0	0	0	0
Boom	Accipitriform	Letter-winged Kite	Nomadic	1991	7 Mile Bore	394	100	0	0	0	0	0	0	0	0	0	0	0	0	0	0	0	0	0	0	0	0	0	0
Boom	Accipitriform	Letter-winged Kite	Nomadic	1991	7 Mile Bore	395	98	0	0	0	0	0	0	0	0	0	0	0	0	2	0	0	0	0	0	0	0	0	0
Boom	Falconiform	Brown Falcon	Resident	1991	Mirrica Bore	396	0	0	0	0	0	0	0	0	15	0	0	15	65	5	0	0	0	0	0	0	0	0	0
Boom	Falconiform	Brown Falcon	Resident	1991	Mirrica Bore	397	0	65	0	0	0	0	0	0	0	0	0	0	35	0	0	0	0	0	0	0	0	0	0
Boom	Falconiform	Brown Falcon	Resident	1991	Mirrica Bore	398	0	0	0	0	60	0	0	0	30	0	0	0	0	10	0	0	0	0	0	0	0	0	0
Boom	Falconiform	Brown Falcon	Resident	1991	Mirrica Bore	399	0	0	0	0	50	0	0	0	0	0	0	0	40	5	5	0	0	0	0	0	0	0	0
Boom	Falconiform	Brown Falcon	Resident	1991	Mirrica Bore	400	100	0	0	0	0	0	0	0	0	0	0	0	0	0	0	0	0	0	0	0	0	0	0
Boom	Falconiform	Brown Falcon	Resident	1991	Mirrica Bore	401	0	0	0	0	0	0	0	0	95	0	0	5	0	0	0	0	0	0	0	0	0	0	0
Boom	Falconiform	Brown Falcon	Resident	1991	Mirrica Bore	402	0	0	75	0	0	0	0	0	0	0	0	5	10	10	0	0	0	0	0	0	0	0	0
Boom	Falconiform	Brown Falcon	Resident	1991	Mirrica Bore	403	90	0	0	0	0	0	0	0	0	0	0	10	0	0	0	0	0	0	0	0	0	0	0
Boom	Falconiform	Brown Falcon	Resident	1991	Mirrica Bore	404	0	50	0	0	0	0	0	0	0	0	0	0	49	1	0	0	0	0	0	0	0	0	0
Boom	Falconiform	Brown Falcon	Resident	1991	Mirrica Bore	405	0	0	0	0	0	0	0	0	0	0	0	0	100	0	0	0	0	0	0	0	0	0	0
Boom	Falconiform	Brown Falcon	Resident	1991	Mirrica Bore	406	0	0	0	0	0	0	90	0	0	0	0	0	10	0	0	0	0	0	0	0	0	0	0
Boom	Falconiform	Brown Falcon	Resident	1991	Mirrica Bore	407	0	0	0	0	0	30	30	0	0	0	0	15	20	5	0	0	0	0	0	0	0	0	0
Boom	Falconiform	Brown Falcon	Resident	1991	Mirrica Bore	408	75	0	0	0	0	0	0	0	0	0	0	0	25	0	0	0	0	0	0	0	0	0	0
Boom	Falconiform	Brown Falcon	Resident	1991	Mirrica Bore	409	0	0	0	0	0	0	0	0	0	95	0	0	0	3	2	0	0	0	0	0	0	0	0
Boom	Falconiform	Brown Falcon	Resident	1991	Mirrica Bore	410	0	0	0	0	0	0	0	0	0	0	0	25	75	0	0	0	0	0	0	0	0	0	0
Boom	Falconiform	Brown Falcon	Resident	1991	Mirrica Bore	411	0	0	0	0	0	0	0	0	0	0	35	0	65	0	0	0	0	0	0	0	0	0	0
Boom	Falconiform	Brown Falcon	Resident	1991	Mirrica Bore	412	0	0	0	0	0	0	0	0	80	0	0	0	20	0	0	0	0	0	0	0	0	0	0
Boom	Falconiform	Brown Falcon	Resident	1991	Mirrica Bore	413	0	0	0	0	0	0	0	0	0	0	0	25	60	5	10	0	0	0	0	0	0	0	0
Boom	Falconiform	Brown Falcon	Resident	1991	Mirrica Bore	414	0	0	0	0	0	0	0	0	75	0	0	0	25	0	0	0	0	0	0	0	0	0	0
Boom	Falconiform	Brown Falcon	Resident	1991	Mirrica Bore	415	0	0	0	0	0	65	0	0	0	0	0	0	30	0	5	0	0	0	0	0	0	0	0
Boom	Falconiform	Brown Falcon	Resident	1991	Mirrica Bore	416	45	0	0	0	0	45	0	0	0	0	0	0	10	0	0	0	0	0	0	0	0	0	0
Boom	Falconiform	Brown Falcon	Resident	1991	Mirrica Bore	417	0	0	0	0	0	0	0	0	0	0	0	50	50	0	0	0	0	0	0	0	0	0	0
Boom	Falconiform	Brown Falcon	Resident	1991	Mirrica Bore	418	0	0	0	0	0	0	0	0	0	0	0	12	85	3	0	0	0	0	0	0	0	0	0
Boom	Falconiform	Brown Falcon	Resident	1991	Mirrica Bore	419	0	0	15	0	0	0	0	0	0	0	0	0	85	0	0	0	0	0	0	0	0	0	0
Boom	Falconiform	Brown Falcon	Resident	1991	Mirrica Bore	420	0	0	50	0	0	0	0	0	0	0	0	0	50	0	0	0	0	0	0	0	0	0	0
Boom	Falconiform	Brown Falcon	Resident	1991	Mirrica Bore	421	35	0	0	0	0	0	0	0	0	0	0	15	50	0	0	0	0	0	0	0	0	0	0
Bust	Falconiform	Brown Falcon	Resident	1996	Mirrica Bore	422	0	0	0	0	0	0	0	0	0	0	0	0	95	5	0	0	0	0	0	0	0	0	0
Bust	Falconiform	Brown Falcon	Resident	1996	Mirrica Bore	423	0	0	55	0	0	0	0	0	0	0	0	0	45	0	0	0	0	0	0	0	0	0	0
Bust	Falconiform	Brown Falcon	Resident	1996	Mirrica Bore	424	0	0	0	0	0	0	0	0	0	50	0	0	50	0	0	0	0	0	0	0	0	0	0
Bust	Falconiform	Brown Falcon	Resident	1996	Mirrica Bore	425	0	0	0	0	0	0	0	0	65	0	0	0	33	2	0	0	0	0	0	0	0	0	0
Bust	Falconiform	Brown Falcon	Resident	1996	Mirrica Bore	426	0	0	0	0	0	0	0	0	0	0	0	0	95	0	5	0	0	0	0	0	0	0	0
Bust	Falconiform	Brown Falcon	Resident	1996	Mirrica Bore	427	0	0	0	0	0	0	0	0	0	0	0	30	65	5	0	0	0	0	0	0	0	0	0
Bust	Falconiform	Brown Falcon	Resident	1996	Mirrica Bore	428	0	0	0	0	0	30	0	0	0	0	0	0	70	0	0	0	0	0	0	0	0	0	0
Bust	Falconiform	Brown Falcon	Resident	1996	Mirrica Bore	429	0	0	0	0	0	0	0	0	0	0	0	50	50	0	0	0	0	0	0	0	0	0	0
Bust	Falconiform	Brown Falcon	Resident	1996	Mirrica Bore	430	0	0	0	0	0	0	0	0	0	0	0	0	100	0	0	0	0	0	0	0	0	0	0
Bust	Falconiform	Brown Falcon	Resident	1996	Mirrica Bore	431	0	0	0	45	0	0	0	0	0	0	0	5	45	5	0	0	0	0	0	0	0	0	0
Bust	Falconiform	Brown Falcon	Resident	1996	Mirrica Bore	432	0	0	0	0	0	0	0	0	0	0	0	0	100	0	0	0	0	0	0	0	0	0	0
Bust	Falconiform	Brown Falcon	Resident	1996	Mirrica Bore	433	0	0	0	0	0	0	0	0	0	0	0	0	100	0	0	0	0	0	0	0	0	0	0
Bust	Falconiform	Brown Falcon	Resident	1996	Mirrica Bore	434	0	0	0	0	60	0	0	0	0	0	0	0	35	5	0	0	0	0	0	0	0	0	0
Bust	Falconiform	Brown Falcon	Resident	1996	Mirrica Bore	435	0	0	0	0	0	0	0	0	0	0	0	15	85	0	0	0	0	0	0	0	0	0	0
Bust	Falconiform	Brown Falcon	Resident	1996	Mirrica Bore	436	0	0	0	0	0	0	0	0	0	0	0	65	30	5	0	0	0	0	0	0	0	0	0
Bust	Falconiform	Brown Falcon	Resident	1998	Mirrica Bore	437	0	0	0	0	0	0	0	0	0	0	0	0	90	0	10	0	0	0	0	0	0	0	0
Bust	Falconiform	Brown Falcon	Resident	1998	Mirrica Bore	438	0	0	0	0	0	0	0	0	0	0	0	0	99	1	0	0	0	0	0	0	0	0	0
Bust	Falconiform	Brown Falcon	Resident	1998	Mirrica Bore	439	0	0	0	0	0	0	0	0	0	0	0	50	50	0	0	0	0	0	0	0	0	0	0
Bust	Falconiform	Brown Falcon	Resident	1998	Mirrica Bore	440	0	0	0	0	0	0	0	0	0	0	0	0	65	35	0	0	0	0	0	0	0	0	0
Bust	Falconiform	Brown Falcon	Resident	1998	Mirrica Bore	441	0	0	0	0	0	0	0	0	0	0	0	5	95	0	0	0	0	0	0	0	0	0	0
Bust	Falconiform	Brown Falcon	Resident	1998	Mirrica Bore	442	0	0	0	0	0	0	0	0	0	0	0	0	100	0	0	0	0	0	0	0	0	0	0
Bust	Falconiform	Brown Falcon	Resident	1998	Mirrica Bore	443	0	0	0	65	0	0	0	0	0	0	0	0	35	0	0	0	0	0	0	0	0	0	0
Bust	Falconiform	Brown Falcon	Resident	1998	Mirrica Bore	444	0	0	0	0	0	0	0	0	0	0	0	0	100	0	0	0	0	0	0	0	0	0	0
Bust	Falconiform	Brown Falcon	Resident	1998	Mirrica Bore	445	0	0	0	0	0	0	0	0	0	0	0	0	95	5	0	0	0	0	0	0	0	0	0
Bust	Falconiform	Brown Falcon	Resident	1998	Mirrica Bore	446	0	0	0	0	0	0	0	0	0	0	0	0	100	0	0	0	0	0	0	0	0	0	0
Bust	Falconiform	Brown Falcon	Resident	1998	Mirrica Bore	447	0	0	0	0	0	0	0	0	0	0	0	0	95	0	5	0	0	0	0	0	0	0	0
Bust	Falconiform	Brown Falcon	Resident	1998	Mirrica Bore	448	0	0	0	0	0	0	0	0	40	0	0	0	60	0	0	0	0	0	0	0	0	0	0
Bust	Falconiform	Brown Falcon	Resident	1998	Mirrica Bore	449	0	0	90	0	0	0	0	0	0	0	0	0	0	10	0	0	0	0	0	0	0	0	0
Bust	Falconiform	Brown Falcon	Resident	1998	Mirrica Bore	450	0	0	0	0	0	0	0	0	0	0	0	0	95	5	0	0	0	0	0	0	0	0	0
Bust	Falconiform	Brown Falcon	Resident	1998	Mirrica Bore	451	0	0	0	0	0	0	0	0	0	0	0	70	30	0	0	0	0	0	0	0	0	0	0
Bust	Falconiform	Brown Falcon	Resident	1998	Mirrica Bore	452	0	0	0	0	0	0	0	100	0	0	0	0	0	0	0	0	0	0	0	0	0	0	0
Bust	Falconiform	Brown Falcon	Resident	1998	Mirrica Bore	453	0	0	0	0	0	0	0	0	0	0	0	0	100	0	0	0	0	0	0	0	0	0	0
Bust	Falconiform	Brown Falcon	Resident	1998	Mirrica Bore	454	0	0	0	0	0	0	0	0	0	0	0	0	95	5	0	0	0	0	0	0	0	0	0
Bust	Falconiform	Brown Falcon	Resident	1998	Mirrica Bore	455	0	0	0	0	0	0	0	0	0	0	0	95	0	5	0	0	0	0	0	0	0	0	0
Bust	Falconiform	Brown Falcon	Resident	1998	Mirrica Bore	456	0	0	0	0	0	0	0	0	0	0	0	25	75	0	0	0	0	0	0	0	0	0	0
Bust	Falconiform	Brown Falcon	Resident	1998	Mirrica Bore	457	0	0	0	0	0	0	0	0	0	0	0	0	100	0	0	0	0	0	0	0	0	0	0
Bust	Falconiform	Brown Falcon	Resident	1998	Mirrica Bore	458	0	0	0	0	90	0	0	0	0	0	0	0	10	0	0	0	0	0	0	0	0	0	0
Boom	Falconiform	Brown Falcon	Resident	1991	Ethabuka	459	50	0	0	0	0	0	0	0	0	0	0	0	50	0	0	0	0	0	0	0	0	0	0
Boom	Falconiform	Brown Falcon	Resident	1991	Ethabuka	460	0	0	0	0	0	0	0	0	0	0	0	90	0	5	5	0	0	0	0	0	0	0	0
Boom	Falconiform	Brown Falcon	Resident	1991	Ethabuka	461	100	0	0	0	0	0	0	0	0	0	0	0	0	0	0	0	0	0	0	0	0	0	0
Boom	Falconiform	Brown Falcon	Resident	1991	Ethabuka	462	0	95	0	0	0	0	0	0	0	0	0	0	0	5	0	0	0	0	0	0	0	0	0
Boom	Falconiform	Brown Falcon	Resident	1991	Ethabuka	463	0	0	0	0	0	0	0	0	0	0	0	35	65	0	0	0	0	0	0	0	0	0	0
Boom	Falconiform	Brown Falcon	Resident	1991	Ethabuka	464	0	0	0	0	0	0	0	0	0	0	0	0	100	0	0	0	0	0	0	0	0	0	0
Boom	Falconiform	Brown Falcon	Resident	1991	Ethabuka	465	0	0	0	0	0	0	0	0	90	0	0	5	0	5	0	0	0	0	0	0	0	0	0
Boom	Falconiform	Brown Falcon	Resident	1991	Ethabuka	466	0	75	0	0	0	0	0	0	0	0	0	0	25	0	0	0	0	0	0	0	0	0	0
Boom	Falconiform	Brown Falcon	Resident	1991	Ethabuka	467	0	0	0	0	0	0	0	0	100	0	0	0	0	0	0	0	0	0	0	0	0	0	0
Boom	Falconiform	Brown Falcon	Resident	1991	Ethabuka	468	0	0	0	80	0	0	0	0	0	0	0	10	0	10	0	0	0	0	0	0	0	0	0
Boom	Falconiform	Brown Falcon	Resident	1991	Ethabuka	469	95	0	0	0	0	0	0	0	0	0	0	0	0	5	0	0	0	0	0	0	0	0	0
Boom	Falconiform	Brown Falcon	Resident	1991	Ethabuka	470	0	0	0	0	0	0	0	0	0	0	0	15	85	0	0	0	0	0	0	0	0	0	0
Boom	Falconiform	Brown Falcon	Resident	1991	Ethabuka	471	0	0	0	0	0	0	0	0	0	0	0	5	90	5	0	0	0	0	0	0	0	0	0
Boom	Falconiform	Brown Falcon	Resident	1991	Ethabuka	472	0	0	0	0	0	0	0	0	0	0	15	0	85	0	0	0	0	0	0	0	0	0	0
Boom	Falconiform	Brown Falcon	Resident	1991	Ethabuka	473	0	0	0	0	0	0	0	0	0	0	0	33	67	0	0	0	0	0	0	0	0	0	0
Boom	Falconiform	Brown Falcon	Resident	1991	Ethabuka	474	0	0	0	0	0	0	0	95	0	0	0	0	0	5	0	0	0	0	0	0	0	0	0
Boom	Falconiform	Brown Falcon	Resident	1991	Ethabuka	475	0	0	0	0	0	0	100	0	0	0	0	0	0	0	0	0	0	0	0	0	0	0	0
Boom	Falconiform	Brown Falcon	Resident	1991	Ethabuka	476	0	0	0	0	0	0	0	0	0	0	0	0	100	0	0	0	0	0	0	0	0	0	0
Boom	Falconiform	Brown Falcon	Resident	1991	Ethabuka	477	0	0	0	0	0	0	0	0	0	0	0	10	80	5	5	0	0	0	0	0	0	0	0
Boom	Falconiform	Brown Falcon	Resident	1991	Ethabuka	478	0	0	0	0	0	0	0	0	0	5	0	0	94	1	0	0	0	0	0	0	0	0	0
Boom	Falconiform	Brown Falcon	Resident	1991	Ethabuka	479	0	0	0	0	0	0	0	0	0	0	0	10	90	0	0	0	0	0	0	0	0	0	0
Boom	Falconiform	Brown Falcon	Resident	1991	Ethabuka	480	0	0	0	0	0	0	0	0	0	0	0	0	100	0	0	0	0	0	0	0	0	0	0
Boom	Falconiform	Brown Falcon	Resident	1991	Ethabuka	481	0	0	0	0	0	0	0	0	0	0	0	0	100	0	0	0	0	0	0	0	0	0	0
Boom	Falconiform	Brown Falcon	Resident	1991	Ethabuka	482	0	0	0	0	0	0	0	0	0	0	0	0	100	0	0	0	0	0	0	0	0	0	0
Boom	Falconiform	Brown Falcon	Resident	1991	Ethabuka	483	0	0	0	0	0	0	0	0	0	0	0	0	90	10	0	0	0	0	0	0	0	0	0
Boom	Falconiform	Brown Falcon	Resident	1991	Ethabuka	484	0	70	0	0	0	0	0	0	0	0	0	30	0	0	0	0	0	0	0	0	0	0	0
Boom	Falconiform	Brown Falcon	Resident	1991	Ethabuka	485	0	0	0	0	0	0	0	0	0	0	0	0	100	0	0	0	0	0	0	0	0	0	0
Boom	Falconiform	Brown Falcon	Resident	1991	Ethabuka	486	0	0	0	0	0	0	0	0	0	0	0	0	100	0	0	0	0	0	0	0	0	0	0
Boom	Falconiform	Brown Falcon	Resident	1991	Ethabuka	487	0	0	0	0	0	0	0	0	45	0	0	0	50	5	0	0	0	0	0	0	0	0	0
Boom	Falconiform	Brown Falcon	Resident	1991	Ethabuka	488	100	0	0	0	0	0	0	0	0	0	0	0	0	0	0	0	0	0	0	0	0	0	0
Boom	Falconiform	Brown Falcon	Resident	1991	Ethabuka	489	0	0	0	0	0	0	0	0	0	0	0	15	85	0	0	0	0	0	0	0	0	0	0
Bust	Falconiform	Brown Falcon	Resident	1996	Ethabuka	490	0	0	0	0	0	0	0	0	0	0	0	45	50	0	5	0	0	0	0	0	0	0	0
Bust	Falconiform	Brown Falcon	Resident	1996	Ethabuka	491	0	0	0	0	0	0	0	0	0	0	0	30	65	5	0	0	0	0	0	0	0	0	0
Bust	Falconiform	Brown Falcon	Resident	1996	Ethabuka	492	0	0	0	0	0	0	0	0	0	0	0	0	65	35	0	0	0	0	0	0	0	0	0
Bust	Falconiform	Brown Falcon	Resident	1996	Ethabuka	493	0	0	0	10	0	0	0	0	0	0	0	0	90	0	0	0	0	0	0	0	0	0	0
Bust	Falconiform	Brown Falcon	Resident	1996	Ethabuka	494	0	98	0	0	0	0	0	0	0	0	0	0	0	2	0	0	0	0	0	0	0	0	0
Bust	Falconiform	Brown Falcon	Resident	1996	Ethabuka	495	0	0	0	0	0	0	0	0	0	0	0	0	100	0	0	0	0	0	0	0	0	0	0
Bust	Falconiform	Brown Falcon	Resident	1996	Ethabuka	496	0	0	0	0	0	0	0	0	0	0	0	20	80	0	0	0	0	0	0	0	0	0	0
Bust	Falconiform	Brown Falcon	Resident	1996	Ethabuka	497	0	0	0	0	0	0	0	0	0	0	0	0	100	0	0	0	0	0	0	0	0	0	0
Bust	Falconiform	Brown Falcon	Resident	1996	Ethabuka	498	0	0	0	0	0	0	0	0	0	0	0	0	95	5	0	0	0	0	0	0	0	0	0
Bust	Falconiform	Brown Falcon	Resident	1996	Ethabuka	499	0	0	0	0	0	0	0	0	0	0	65	0	30	0	5	0	0	0	0	0	0	0	0
Bust	Falconiform	Brown Falcon	Resident	1996	Ethabuka	500	0	0	0	0	0	0	0	0	0	0	0	5	90	5	0	0	0	0	0	0	0	0	0
Bust	Falconiform	Brown Falcon	Resident	1996	Ethabuka	501	0	0	0	0	0	0	0	0	0	0	0	0	100	0	0	0	0	0	0	0	0	0	0
Bust	Falconiform	Brown Falcon	Resident	1996	Ethabuka	502	0	0	0	0	0	0	0	0	0	0	0	100	0	0	0	0	0	0	0	0	0	0	0
Bust	Falconiform	Brown Falcon	Resident	1996	Ethabuka	503	0	0	0	0	0	0	0	0	0	0	0	0	98	2	0	0	0	0	0	0	0	0	0
Bust	Falconiform	Brown Falcon	Resident	1996	Ethabuka	504	0	0	0	0	0	0	0	0	0	0	75	0	25	0	0	0	0	0	0	0	0	0	0
Bust	Falconiform	Brown Falcon	Resident	1996	Ethabuka	505	0	0	0	0	0	0	0	0	0	0	0	100	0	0	0	0	0	0	0	0	0	0	0
Bust	Falconiform	Brown Falcon	Resident	1996	Ethabuka	506	0	0	0	0	0	0	0	0	0	0	0	100	0	0	0	0	0	0	0	0	0	0	0
Bust	Falconiform	Brown Falcon	Resident	1996	Ethabuka	507	0	0	0	0	0	0	0	0	0	0	0	0	100	0	0	0	0	0	0	0	0	0	0
Bust	Falconiform	Brown Falcon	Resident	1996	Ethabuka	508	0	0	0	0	0	0	0	0	0	0	0	0	100	0	0	0	0	0	0	0	0	0	0
Boom	Falconiform	Brown Falcon	Resident	1991	Main Camp	509	0	0	0	0	0	0	0	0	0	0	0	25	75	0	0	0	0	0	0	0	0	0	0
Boom	Falconiform	Brown Falcon	Resident	1991	Main Camp	510	0	0	0	0	0	0	0	0	99	0	0	0	0	1	0	0	0	0	0	0	0	0	0
Boom	Falconiform	Brown Falcon	Resident	1991	Main Camp	511	0	0	0	0	0	0	0	0	0	0	50	5	45	0	0	0	0	0	0	0	0	0	0
Boom	Falconiform	Brown Falcon	Resident	1991	Main Camp	512	0	0	0	0	0	0	0	0	0	0	0	0	100	0	0	0	0	0	0	0	0	0	0
Boom	Falconiform	Brown Falcon	Resident	1991	Main Camp	513	0	0	0	0	0	0	0	0	0	0	0	5	90	5	0	0	0	0	0	0	0	0	0
Boom	Falconiform	Brown Falcon	Resident	1991	Main Camp	514	100	0	0	0	0	0	0	0	0	0	0	0	0	0	0	0	0	0	0	0	0	0	0
Boom	Falconiform	Brown Falcon	Resident	1991	Main Camp	515	0	0	0	0	0	0	0	0	0	0	0	0	0	5	0	0	95	0	0	0	0	0	0
Boom	Falconiform	Brown Falcon	Resident	1991	Main Camp	516	0	100	0	0	0	0	0	0	0	0	0	0	0	0	0	0	0	0	0	0	0	0	0
Boom	Falconiform	Brown Falcon	Resident	1991	Main Camp	517	0	0	0	0	0	0	0	0	0	0	0	0	99	0	1	0	0	0	0	0	0	0	0
Boom	Falconiform	Brown Falcon	Resident	1991	Main Camp	518	0	0	0	0	0	0	0	0	0	0	0	75	25	0	0	0	0	0	0	0	0	0	0
Boom	Falconiform	Brown Falcon	Resident	1991	Main Camp	519	0	0	0	0	0	0	0	0	0	0	0	65	35	0	0	0	0	0	0	0	0	0	0
Boom	Falconiform	Brown Falcon	Resident	1991	Main Camp	520	0	0	0	0	0	0	0	0	50	0	0	0	50	0	0	0	0	0	0	0	0	0	0
Boom	Falconiform	Brown Falcon	Resident	1991	Main Camp	521	0	0	0	0	0	0	0	0	0	0	0	0	100	0	0	0	0	0	0	0	0	0	0
Boom	Falconiform	Brown Falcon	Resident	1991	Main Camp	522	0	33	0	0	0	0	0	0	0	0	0	0	67	0	0	0	0	0	0	0	0	0	0
Boom	Falconiform	Brown Falcon	Resident	1991	Main Camp	523	0	0	0	0	0	0	0	0	0	0	0	65	30	5	0	0	0	0	0	0	0	0	0
Boom	Falconiform	Brown Falcon	Resident	1991	Main Camp	524	98	0	0	0	0	0	0	0	0	0	0	0	0	2	0	0	0	0	0	0	0	0	0
Boom	Falconiform	Brown Falcon	Resident	1991	Main Camp	525	0	0	0	0	0	0	0	0	0	0	0	50	0	0	0	0	50	0	0	0	0	0	0
Boom	Falconiform	Brown Falcon	Resident	1991	Main Camp	526	0	0	0	5	0	0	0	0	0	0	0	0	95	0	0	0	0	0	0	0	0	0	0
Boom	Falconiform	Brown Falcon	Resident	1991	Main Camp	527	0	0	0	0	0	0	0	0	0	0	0	0	100	0	0	0	0	0	0	0	0	0	0
Boom	Falconiform	Brown Falcon	Resident	1991	Main Camp	528	0	20	0	0	0	0	0	0	0	0	0	0	40	5	35	0	0	0	0	0	0	0	0
Boom	Falconiform	Brown Falcon	Resident	1991	Main Camp	529	0	0	0	0	0	0	0	0	0	0	0	0	100	0	0	0	0	0	0	0	0	0	0
Boom	Falconiform	Brown Falcon	Resident	1991	Main Camp	530	0	0	0	0	0	0	0	0	0	0	0	0	95	5	0	0	0	0	0	0	0	0	0
Boom	Falconiform	Brown Falcon	Resident	1991	Main Camp	531	95	0	0	0	0	0	0	0	0	0	0	5	0	0	0	0	0	0	0	0	0	0	0
Boom	Falconiform	Brown Falcon	Resident	1991	Main Camp	532	0	0	0	0	0	0	0	99	0	0	0	0	0	1	0	0	0	0	0	0	0	0	0
Boom	Falconiform	Brown Falcon	Resident	1991	Main Camp	533	0	0	0	0	0	0	0	0	0	0	0	15	85	0	0	0	0	0	0	0	0	0	0
Boom	Falconiform	Brown Falcon	Resident	1991	Main Camp	534	0	0	0	0	0	0	0	0	0	0	0	100	0	0	0	0	0	0	0	0	0	0	0
Boom	Falconiform	Brown Falcon	Resident	1991	Main Camp	535	0	0	0	0	0	0	0	0	0	0	0	0	100	0	0	0	0	0	0	0	0	0	0
Boom	Falconiform	Brown Falcon	Resident	1991	Main Camp	536	65	0	0	0	0	0	0	0	0	0	0	35	0	0	0	0	0	0	0	0	0	0	0
Boom	Falconiform	Brown Falcon	Resident	1991	Main Camp	537	0	0	0	0	0	0	0	0	0	0	0	0	100	0	0	0	0	0	0	0	0	0	0
Bust	Falconiform	Brown Falcon	Resident	1998	Main Camp	538	0	0	0	0	0	0	0	0	0	0	0	33	65	2	0	0	0	0	0	0	0	0	0
Bust	Falconiform	Brown Falcon	Resident	1998	Main Camp	539	0	0	0	0	0	0	0	0	0	0	0	0	99	1	0	0	0	0	0	0	0	0	0
Bust	Falconiform	Brown Falcon	Resident	1998	Main Camp	540	0	0	0	0	0	0	0	0	0	0	0	0	100	0	0	0	0	0	0	0	0	0	0
Bust	Falconiform	Brown Falcon	Resident	1998	Main Camp	541	0	0	0	0	0	0	0	0	0	50	0	0	50	0	0	0	0	0	0	0	0	0	0
Bust	Falconiform	Brown Falcon	Resident	1998	Main Camp	542	0	0	0	90	0	0	0	0	0	0	0	5	0	5	0	0	0	0	0	0	0	0	0
Bust	Falconiform	Brown Falcon	Resident	1998	Main Camp	543	0	0	0	0	0	0	0	0	0	0	0	0	100	0	0	0	0	0	0	0	0	0	0
Bust	Falconiform	Brown Falcon	Resident	1998	Main Camp	544	0	0	0	0	0	0	0	0	0	0	0	52	45	3	0	0	0	0	0	0	0	0	0
Bust	Falconiform	Brown Falcon	Resident	1998	Main Camp	545	0	0	0	0	0	0	0	0	0	0	0	0	100	0	0	0	0	0	0	0	0	0	0
Bust	Falconiform	Brown Falcon	Resident	1998	Main Camp	546	0	0	0	0	0	0	0	0	0	0	0	25	75	0	0	0	0	0	0	0	0	0	0
Bust	Falconiform	Brown Falcon	Resident	1998	Main Camp	547	0	0	0	0	0	0	0	0	0	0	0	0	100	0	0	0	0	0	0	0	0	0	0
Bust	Falconiform	Brown Falcon	Resident	1998	Main Camp	548	0	30	0	0	0	0	0	0	0	0	0	0	67	3	0	0	0	0	0	0	0	0	0
Bust	Falconiform	Brown Falcon	Resident	1998	Main Camp	549	0	0	0	0	0	0	0	0	0	0	0	0	99	1	0	0	0	0	0	0	0	0	0
Bust	Falconiform	Brown Falcon	Resident	1998	Main Camp	550	0	0	0	0	0	0	0	0	0	0	0	15	80	5	0	0	0	0	0	0	0	0	0
Bust	Falconiform	Brown Falcon	Resident	1998	Main Camp	551	0	0	0	0	0	0	0	0	0	0	0	0	98	2	0	0	0	0	0	0	0	0	0
Bust	Falconiform	Brown Falcon	Resident	1998	Main Camp	552	0	0	0	0	0	0	0	0	0	0	0	0	100	0	0	0	0	0	0	0	0	0	0
Bust	Falconiform	Brown Falcon	Resident	1998	Main Camp	553	0	0	0	0	0	0	0	0	0	0	0	2	95	3	0	0	0	0	0	0	0	0	0
Bust	Falconiform	Australian Hobby	Locally nomadic	1997	Bird Camp	554	0	0	0	0	0	0	0	0	0	0	0	90	0	10	0	0	0	0	0	0	0	0	0
Bust	Falconiform	Australian Hobby	Locally nomadic	1997	Bird Camp	555	0	0	0	0	0	0	0	0	0	0	0	95	0	5	0	0	0	0	0	0	0	0	0
Bust	Falconiform	Australian Hobby	Locally nomadic	1997	Bird Camp	556	0	0	0	0	0	0	0	0	0	0	0	98	0	2	0	0	0	0	0	0	0	0	0
Bust	Falconiform	Australian Hobby	Locally nomadic	1997	Bird Camp	557	0	0	0	0	0	0	0	0	0	0	0	80	20	0	0	0	0	0	0	0	0	0	0
Bust	Falconiform	Australian Hobby	Locally nomadic	1997	Bird Camp	558	0	0	0	0	0	0	0	0	0	0	0	100	0	0	0	0	0	0	0	0	0	0	0
Bust	Falconiform	Australian Hobby	Locally nomadic	1997	Bird Camp	559	0	0	0	0	0	0	0	0	0	0	0	85	0	15	0	0	0	0	0	0	0	0	0
Bust	Falconiform	Australian Hobby	Locally nomadic	1997	Bird Camp	560	0	0	0	0	0	0	0	0	0	0	0	99	0	1	0	0	0	0	0	0	0	0	0
Bust	Falconiform	Australian Hobby	Locally nomadic	1997	Bird Camp	561	0	0	0	0	0	0	0	0	0	0	0	99	0	1	0	0	0	0	0	0	0	0	0
Bust	Falconiform	Australian Hobby	Locally nomadic	1997	Bird Camp	562	0	0	0	0	0	0	0	0	0	0	0	98	0	2	0	0	0	0	0	0	0	0	0
Bust	Falconiform	Australian Hobby	Locally nomadic	1997	Bird Camp	563	0	0	0	0	0	0	0	0	0	0	0	95	0	0	5	0	0	0	0	0	0	0	0
Bust	Falconiform	Australian Hobby	Locally nomadic	1997	Bird Camp	564	0	0	0	0	0	0	0	0	0	0	0	100	0	0	0	0	0	0	0	0	0	0	0
Bust	Falconiform	Australian Hobby	Locally nomadic	1997	Bird Camp	565	0	0	0	0	0	0	0	0	0	0	0	98	0	2	0	0	0	0	0	0	0	0	0
Bust	Falconiform	Australian Hobby	Locally nomadic	1997	Bird Camp	566	0	0	0	0	0	0	0	0	0	0	0	100	0	0	0	0	0	0	0	0	0	0	0
Bust	Falconiform	Australian Hobby	Locally nomadic	1997	Bird Camp	567	0	0	0	0	0	0	0	0	0	0	0	99	0	1	0	0	0	0	0	0	0	0	0
Bust	Falconiform	Australian Hobby	Locally nomadic	1997	Bird Camp	568	0	0	0	0	0	0	0	0	0	0	0	100	0	0	0	0	0	0	0	0	0	0	0
Bust	Falconiform	Australian Hobby	Locally nomadic	1997	Bird Camp	569	0	0	0	0	0	0	0	0	0	0	0	100	0	0	0	0	0	0	0	0	0	0	0
Bust	Falconiform	Australian Hobby	Locally nomadic	1997	Bird Camp	570	0	0	0	0	0	0	0	0	0	0	0	0	0	1	0	99	0	0	0	0	0	0	0
Bust	Falconiform	Australian Hobby	Locally nomadic	1997	Bird Camp	571	0	0	0	0	0	0	0	0	0	0	0	95	0	5	0	0	0	0	0	0	0	0	0
Bust	Falconiform	Australian Hobby	Locally nomadic	1997	Bird Camp	572	0	0	0	0	0	0	0	0	0	0	0	100	0	0	0	0	0	0	0	0	0	0	0
Bust	Falconiform	Australian Hobby	Locally nomadic	1997	Bird Camp	573	0	0	0	0	0	0	0	0	0	0	0	99	0	1	0	0	0	0	0	0	0	0	0
Bust	Falconiform	Australian Hobby	Locally nomadic	1997	Bird Camp	574	0	0	0	0	0	0	0	0	0	0	0	95	0	5	0	0	0	0	0	0	0	0	0
Bust	Falconiform	Australian Hobby	Locally nomadic	1997	Bird Camp	575	0	0	0	0	0	0	0	0	0	0	0	100	0	0	0	0	0	0	0	0	0	0	0
Bust	Falconiform	Australian Hobby	Locally nomadic	1997	Bird Camp	576	0	0	0	0	0	0	0	0	0	0	0	99	0	1	0	0	0	0	0	0	0	0	0
Bust	Falconiform	Australian Hobby	Locally nomadic	1997	Bird Camp	577	0	0	0	0	0	0	0	0	0	0	0	100	0	0	0	0	0	0	0	0	0	0	0
Bust	Falconiform	Australian Hobby	Locally nomadic	1997	Bird Camp	578	0	0	0	0	0	0	0	0	0	0	0	100	0	0	0	0	0	0	0	0	0	0	0
Bust	Falconiform	Australian Hobby	Locally nomadic	1997	Bird Camp	579	0	0	0	0	0	0	0	0	0	0	0	99	0	1	0	0	0	0	0	0	0	0	0
Bust	Falconiform	Australian Hobby	Locally nomadic	1997	Bird Camp	580	0	0	0	0	0	0	0	0	0	0	0	100	0	0	0	0	0	0	0	0	0	0	0
Bust	Falconiform	Australian Hobby	Locally nomadic	1997	Bird Camp	581	0	0	0	0	0	0	0	0	0	0	0	98	0	2	0	0	0	0	0	0	0	0	0
Bust	Falconiform	Australian Hobby	Locally nomadic	1997	Bird Camp	582	0	0	0	0	0	0	0	0	0	0	0	98	0	2	0	0	0	0	0	0	0	0	0
Bust	Falconiform	Australian Hobby	Locally nomadic	1997	Bird Camp	583	0	0	0	0	0	0	0	0	0	0	0	100	0	0	0	0	0	0	0	0	0	0	0
Bust	Falconiform	Australian Hobby	Locally nomadic	1997	Bird Camp	584	0	0	0	0	0	0	0	0	0	0	0	95	0	5	0	0	0	0	0	0	0	0	0
Bust	Falconiform	Australian Hobby	Locally nomadic	1997	Bird Camp	585	0	0	0	0	0	0	0	0	0	0	0	100	0	0	0	0	0	0	0	0	0	0	0
Bust	Falconiform	Australian Hobby	Locally nomadic	1997	Bird Camp	586	0	0	0	0	0	0	0	0	0	0	0	100	0	0	0	0	0	0	0	0	0	0	0
Bust	Falconiform	Australian Hobby	Locally nomadic	1997	Bird Camp	587	0	0	0	0	0	0	0	0	0	0	0	98	0	2	0	0	0	0	0	0	0	0	0
Boom	Falconiform	Australian Hobby	Locally nomadic	2001	Bird Camp	588	0	0	0	0	0	0	0	0	0	0	0	100	0	0	0	0	0	0	0	0	0	0	0
Boom	Falconiform	Australian Hobby	Locally nomadic	2001	Bird Camp	589	0	0	0	0	0	0	0	0	0	0	0	98	0	2	0	0	0	0	0	0	0	0	0
Boom	Falconiform	Australian Hobby	Locally nomadic	2001	Bird Camp	590	0	0	0	0	0	0	0	0	0	0	0	95	0	5	0	0	0	0	0	0	0	0	0
Boom	Falconiform	Australian Hobby	Locally nomadic	2001	Bird Camp	591	0	0	0	0	0	0	0	0	0	0	0	99	0	1	0	0	0	0	0	0	0	0	0
Boom	Falconiform	Australian Hobby	Locally nomadic	2001	Bird Camp	592	0	0	0	0	0	0	0	0	0	0	0	100	0	0	0	0	0	0	0	0	0	0	0
Boom	Falconiform	Australian Hobby	Locally nomadic	2001	Bird Camp	593	0	0	0	0	0	0	0	0	0	0	0	100	0	0	0	0	0	0	0	0	0	0	0
Boom	Falconiform	Australian Hobby	Locally nomadic	2001	Bird Camp	594	0	0	0	0	0	0	0	0	0	0	0	100	0	0	0	0	0	0	0	0	0	0	0
Boom	Falconiform	Australian Hobby	Locally nomadic	2001	Bird Camp	595	0	0	0	0	0	0	0	0	0	0	0	99	0	1	0	0	0	0	0	0	0	0	0
Boom	Falconiform	Australian Hobby	Locally nomadic	2001	Bird Camp	596	0	0	0	0	0	0	0	0	0	0	0	100	0	0	0	0	0	0	0	0	0	0	0
Boom	Falconiform	Australian Hobby	Locally nomadic	2001	Bird Camp	597	0	0	0	0	0	0	0	0	0	0	0	95	0	5	0	0	0	0	0	0	0	0	0
Boom	Falconiform	Australian Hobby	Locally nomadic	2001	Bird Camp	598	0	0	0	0	0	0	0	0	0	0	0	100	0	0	0	0	0	0	0	0	0	0	0
Boom	Falconiform	Australian Hobby	Locally nomadic	2001	Bird Camp	599	0	0	0	0	0	0	0	0	0	0	0	95	0	5	0	0	0	0	0	0	0	0	0
Boom	Falconiform	Australian Hobby	Locally nomadic	2001	Bird Camp	600	0	0	0	0	0	0	0	0	0	0	0	90	0	0	0	0	10	0	0	0	0	0	0
Boom	Falconiform	Australian Hobby	Locally nomadic	2001	Bird Camp	601	0	0	0	0	0	0	0	0	0	0	0	100	0	0	0	0	0	0	0	0	0	0	0
Boom	Falconiform	Australian Hobby	Locally nomadic	2001	Bird Camp	602	0	0	0	0	0	0	0	0	0	0	0	98	0	2	0	0	0	0	0	0	0	0	0
Boom	Falconiform	Australian Hobby	Locally nomadic	2001	Bird Camp	603	0	0	0	0	0	0	0	0	0	0	0	85	0	0	0	15	0	0	0	0	0	0	0
Boom	Falconiform	Australian Hobby	Locally nomadic	2001	Bird Camp	604	0	0	0	0	0	0	0	0	0	0	0	100	0	0	0	0	0	0	0	0	0	0	0
Boom	Accipitriform	Wedge-tailed Eagle	Resident	1991	Ethabuka	605	0	0	0	0	0	0	0	0	0	100	0	0	0	0	0	0	0	0	0	0	0	0	0
Boom	Accipitriform	Wedge-tailed Eagle	Resident	1991	Ethabuka	606	5	0	0	0	0	0	0	0	95	0	0	0	0	0	0	0	0	0	0	0	0	0	0
Boom	Accipitriform	Wedge-tailed Eagle	Resident	1991	Ethabuka	607	0	0	0	0	0	0	0	0	100	0	0	0	0	0	0	0	0	0	0	0	0	0	0
Boom	Accipitriform	Wedge-tailed Eagle	Resident	1991	Ethabuka	608	0	0	0	0	0	0	0	0	0	0	0	0	0	0	0	0	0	100	0	0	0	0	0
Boom	Accipitriform	Wedge-tailed Eagle	Resident	1991	Ethabuka	609	50	0	0	0	0	0	0	0	50	0	0	0	0	0	0	0	0	0	0	0	0	0	0
Boom	Accipitriform	Wedge-tailed Eagle	Resident	1991	Ethabuka	610	0	0	0	0	0	0	0	0	0	75	0	0	0	0	0	0	0	25	0	0	0	0	0
Boom	Accipitriform	Wedge-tailed Eagle	Resident	1991	Ethabuka	611	10	0	0	0	0	0	0	0	90	0	0	0	0	0	0	0	0	0	0	0	0	0	0
Boom	Accipitriform	Wedge-tailed Eagle	Resident	1991	Ethabuka	612	85	0	0	0	0	0	0	0	0	0	0	0	0	0	0	0	0	15	0	0	0	0	0
Boom	Accipitriform	Wedge-tailed Eagle	Resident	1991	Ethabuka	613	0	0	0	0	0	0	0	0	0	0	0	100	0	0	0	0	0	0	0	0	0	0	0
Boom	Accipitriform	Wedge-tailed Eagle	Resident	1991	Ethabuka	614	100	0	0	0	0	0	0	0	0	0	0	0	0	0	0	0	0	0	0	0	0	0	0
Boom	Accipitriform	Wedge-tailed Eagle	Resident	1991	Ethabuka	615	100	0	0	0	0	0	0	0	0	0	0	0	0	0	0	0	0	0	0	0	0	0	0
Boom	Accipitriform	Wedge-tailed Eagle	Resident	1991	Ethabuka	616	25	0	0	0	0	0	0	0	0	0	0	0	0	0	0	0	0	75	0	0	0	0	0
Boom	Accipitriform	Wedge-tailed Eagle	Resident	1991	Ethabuka	617	0	0	0	0	0	0	0	0	95	0	0	5	0	0	0	0	0	0	0	0	0	0	0
Boom	Accipitriform	Wedge-tailed Eagle	Resident	1991	Ethabuka	618	0	0	0	0	0	0	0	0	100	0	0	0	0	0	0	0	0	0	0	0	0	0	0
Boom	Accipitriform	Wedge-tailed Eagle	Resident	1991	Ethabuka	619	10	0	0	0	0	0	0	0	0	90	0	0	0	0	0	0	0	0	0	0	0	0	0
Boom	Accipitriform	Wedge-tailed Eagle	Resident	1991	Ethabuka	620	0	0	0	0	0	0	0	0	50	0	0	0	0	0	0	0	0	50	0	0	0	0	0
Boom	Accipitriform	Wedge-tailed Eagle	Resident	1991	Ethabuka	621	0	0	0	0	0	0	0	0	75	0	0	0	0	0	0	0	0	0	25	0	0	0	0
Boom	Accipitriform	Wedge-tailed Eagle	Resident	1991	Ethabuka	622	100	0	0	0	0	0	0	0	0	0	0	0	0	0	0	0	0	0	0	0	0	0	0
Boom	Accipitriform	Wedge-tailed Eagle	Resident	1991	Ethabuka	623	0	0	0	0	0	0	0	0	100	0	0	0	0	0	0	0	0	0	0	0	0	0	0
Boom	Accipitriform	Wedge-tailed Eagle	Resident	1991	Ethabuka	624	0	0	0	0	0	0	0	0	100	0	0	0	0	0	0	0	0	0	0	0	0	0	0
Boom	Accipitriform	Wedge-tailed Eagle	Resident	1991	Ethabuka	625	0	0	0	0	0	0	0	0	100	0	0	0	0	0	0	0	0	0	0	0	0	0	0
Boom	Accipitriform	Wedge-tailed Eagle	Resident	1991	Ethabuka	626	80	0	0	0	0	0	0	0	0	0	0	0	20	0	0	0	0	0	0	0	0	0	0
Boom	Accipitriform	Wedge-tailed Eagle	Resident	1991	Ethabuka	627	0	0	0	0	0	0	0	0	65	0	0	15	20	0	0	0	0	0	0	0	0	0	0
Boom	Accipitriform	Wedge-tailed Eagle	Resident	1991	Ethabuka	628	0	0	0	0	0	0	0	0	0	100	0	0	0	0	0	0	0	0	0	0	0	0	0
Boom	Accipitriform	Wedge-tailed Eagle	Resident	1991	Ethabuka	629	0	0	0	0	0	0	0	0	80	0	0	20	0	0	0	0	0	0	0	0	0	0	0
Boom	Accipitriform	Wedge-tailed Eagle	Resident	1991	Ethabuka	630	0	0	0	0	0	0	0	0	0	0	0	35	0	0	0	0	0	0	0	65	0	0	0
Boom	Accipitriform	Wedge-tailed Eagle	Resident	1991	Ethabuka	631	45	0	0	0	0	0	0	0	0	55	0	0	0	0	0	0	0	0	0	0	0	0	0
Boom	Accipitriform	Wedge-tailed Eagle	Resident	1991	Ethabuka	632	0	0	0	0	0	0	0	0	0	0	0	50	50	0	0	0	0	0	0	0	0	0	0
Boom	Accipitriform	Wedge-tailed Eagle	Resident	1991	Ethabuka	633	100	0	0	0	0	0	0	0	0	0	0	0	0	0	0	0	0	0	0	0	0	0	0
Boom	Accipitriform	Wedge-tailed Eagle	Resident	1991	Ethabuka	634	90	0	0	0	0	0	0	0	0	0	0	0	10	0	0	0	0	0	0	0	0	0	0
Boom	Accipitriform	Wedge-tailed Eagle	Resident	1991	Ethabuka	635	0	0	0	0	0	0	0	0	100	0	0	0	0	0	0	0	0	0	0	0	0	0	0
Boom	Accipitriform	Wedge-tailed Eagle	Resident	1991	Ethabuka	636	0	0	0	0	0	0	0	0	0	0	0	100	0	0	0	0	0	0	0	0	0	0	0
Boom	Accipitriform	Wedge-tailed Eagle	Resident	1991	Ethabuka	637	100	0	0	0	0	0	0	0	0	0	0	0	0	0	0	0	0	0	0	0	0	0	0
Bust	Accipitriform	Wedge-tailed Eagle	Resident	1994	Ethabuka	638	0	0	0	0	0	0	0	0	75	0	0	25	0	0	0	0	0	0	0	0	0	0	0
Bust	Accipitriform	Wedge-tailed Eagle	Resident	1994	Ethabuka	639	0	0	0	0	0	0	0	0	0	0	0	0	0	0	0	0	0	100	0	0	0	0	0
Bust	Accipitriform	Wedge-tailed Eagle	Resident	1994	Ethabuka	640	0	0	0	0	0	0	0	0	35	0	0	65	0	0	0	0	0	0	0	0	0	0	0
Bust	Accipitriform	Wedge-tailed Eagle	Resident	1994	Ethabuka	641	0	0	0	0	0	0	0	0	100	0	0	0	0	0	0	0	0	0	0	0	0	0	0
Bust	Accipitriform	Wedge-tailed Eagle	Resident	1994	Ethabuka	642	0	0	0	0	0	0	0	0	95	0	0	0	5	0	0	0	0	0	0	0	0	0	0
Bust	Accipitriform	Wedge-tailed Eagle	Resident	1994	Ethabuka	643	15	0	0	0	0	0	0	0	0	85	0	0	0	0	0	0	0	0	0	0	0	0	0
Bust	Accipitriform	Wedge-tailed Eagle	Resident	1994	Ethabuka	644	0	0	0	0	0	0	0	0	0	100	0	0	0	0	0	0	0	0	0	0	0	0	0
Bust	Accipitriform	Wedge-tailed Eagle	Resident	1994	Ethabuka	645	0	0	0	0	0	0	0	0	90	0	0	0	10	0	0	0	0	0	0	0	0	0	0
Bust	Accipitriform	Wedge-tailed Eagle	Resident	1994	Ethabuka	646	0	0	0	0	0	0	0	0	100	0	0	0	0	0	0	0	0	0	0	0	0	0	0
Bust	Accipitriform	Wedge-tailed Eagle	Resident	1994	Ethabuka	647	0	0	0	0	0	0	0	0	75	0	0	0	25	0	0	0	0	0	0	0	0	0	0
Bust	Accipitriform	Wedge-tailed Eagle	Resident	1994	Ethabuka	648	25	0	0	0	0	0	0	0	0	0	0	75	0	0	0	0	0	0	0	0	0	0	0
Bust	Accipitriform	Wedge-tailed Eagle	Resident	1994	Ethabuka	649	0	0	0	0	0	0	0	0	50	0	0	0	0	0	0	0	0	50	0	0	0	0	0
Bust	Accipitriform	Wedge-tailed Eagle	Resident	1994	Ethabuka	650	0	0	0	0	0	0	0	0	0	0	0	0	0	0	0	0	0	0	100	0	0	0	0
Bust	Accipitriform	Wedge-tailed Eagle	Resident	1996	Ethabuka	651	0	0	0	0	0	0	0	0	0	0	0	45	55	0	0	0	0	0	0	0	0	0	0
Bust	Accipitriform	Wedge-tailed Eagle	Resident	1996	Ethabuka	652	0	0	0	0	0	0	0	0	95	0	0	5	0	0	0	0	0	0	0	0	0	0	0
Bust	Accipitriform	Wedge-tailed Eagle	Resident	1996	Ethabuka	653	0	0	0	0	0	0	0	0	0	100	0	0	0	0	0	0	0	0	0	0	0	0	0
Bust	Accipitriform	Wedge-tailed Eagle	Resident	1996	Ethabuka	654	0	0	0	0	0	0	0	0	0	0	0	0	10	0	0	0	0	90	0	0	0	0	0
Bust	Accipitriform	Wedge-tailed Eagle	Resident	1996	Ethabuka	655	0	0	0	0	0	0	0	0	100	0	0	0	0	0	0	0	0	0	0	0	0	0	0
Bust	Accipitriform	Wedge-tailed Eagle	Resident	1996	Ethabuka	656	0	0	0	0	0	0	0	0	100	0	0	0	0	0	0	0	0	0	0	0	0	0	0
Bust	Accipitriform	Wedge-tailed Eagle	Resident	1996	Ethabuka	657	0	0	0	0	0	0	0	0	0	0	0	0	15	0	0	0	0	0	0	85	0	0	0
Bust	Accipitriform	Wedge-tailed Eagle	Resident	1996	Ethabuka	658	0	0	0	0	0	0	0	0	0	0	0	100	0	0	0	0	0	0	0	0	0	0	0
Bust	Accipitriform	Wedge-tailed Eagle	Resident	1996	Ethabuka	659	0	0	0	0	0	0	0	0	0	0	0	50	50	0	0	0	0	0	0	0	0	0	0
Bust	Accipitriform	Wedge-tailed Eagle	Resident	1996	Ethabuka	660	0	0	0	0	0	0	0	0	50	0	0	0	50	0	0	0	0	0	0	0	0	0	0
Bust	Accipitriform	Wedge-tailed Eagle	Resident	1996	Ethabuka	661	35	0	0	0	0	0	0	0	0	0	0	0	0	0	0	0	0	0	0	0	65	0	0
Bust	Accipitriform	Wedge-tailed Eagle	Resident	1996	Ethabuka	662	0	0	0	0	0	0	0	0	95	0	0	5	0	0	0	0	0	0	0	0	0	0	0
Bust	Accipitriform	Wedge-tailed Eagle	Resident	1996	Ethabuka	663	0	0	0	0	0	0	0	0	0	0	0	0	0	0	0	0	0	75	0	25	0	0	0
Bust	Accipitriform	Wedge-tailed Eagle	Resident	1996	Ethabuka	664	0	0	0	0	0	0	0	0	100	0	0	0	0	0	0	0	0	0	0	0	0	0	0
Bust	Accipitriform	Wedge-tailed Eagle	Resident	1996	Ethabuka	665	0	0	0	0	0	0	0	0	100	0	0	0	0	0	0	0	0	0	0	0	0	0	0
Bust	Accipitriform	Wedge-tailed Eagle	Resident	1996	Ethabuka	666	0	0	0	0	0	0	0	0	100	0	0	0	0	0	0	0	0	0	0	0	0	0	0
Bust	Accipitriform	Wedge-tailed Eagle	Resident	1996	Ethabuka	667	0	0	0	0	0	0	0	0	0	0	0	100	0	0	0	0	0	0	0	0	0	0	0
Bust	Accipitriform	Wedge-tailed Eagle	Resident	1996	Ethabuka	668	50	0	0	0	0	0	0	0	0	50	0	0	0	0	0	0	0	0	0	0	0	0	0
Bust	Accipitriform	Wedge-tailed Eagle	Resident	1996	Ethabuka	669	0	0	0	0	0	0	0	0	0	0	0	0	0	0	0	0	0	0	0	100	0	0	0
Bust	Accipitriform	Wedge-tailed Eagle	Resident	1996	Ethabuka	670	0	0	0	0	0	0	0	0	0	0	0	80	20	0	0	0	0	0	0	0	0	0	0
Bust	Accipitriform	Wedge-tailed Eagle	Resident	1996	Ethabuka	671	0	0	0	0	0	0	0	0	0	0	0	0	100	0	0	0	0	0	0	0	0	0	0
Bust	Accipitriform	Wedge-tailed Eagle	Resident	1996	Ethabuka	672	0	0	0	0	0	0	0	0	65	0	0	0	35	0	0	0	0	0	0	0	0	0	0
Bust	Accipitriform	Wedge-tailed Eagle	Resident	1996	Ethabuka	673	0	0	0	0	0	0	0	0	80	0	0	0	20	0	0	0	0	0	0	0	0	0	0
Bust	Accipitriform	Wedge-tailed Eagle	Resident	1996	Ethabuka	674	0	0	0	0	0	0	0	0	0	0	0	5	0	0	0	0	0	95	0	0	0	0	0
Bust	Accipitriform	Wedge-tailed Eagle	Resident	1996	Ethabuka	675	0	0	0	0	0	0	0	0	75	0	0	0	25	0	0	0	0	0	0	0	0	0	0
Bust	Accipitriform	Wedge-tailed Eagle	Resident	1996	Ethabuka	676	0	0	0	0	0	0	0	0	100	0	0	0	0	0	0	0	0	0	0	0	0	0	0
Bust	Accipitriform	Wedge-tailed Eagle	Resident	1996	Ethabuka	677	0	0	0	0	0	0	0	0	0	0	0	50	50	0	0	0	0	0	0	0	0	0	0
Bust	Accipitriform	Wedge-tailed Eagle	Resident	1996	Ethabuka	678	0	0	0	0	0	0	0	0	0	0	0	95	0	5	0	0	0	0	0	0	0	0	0
Bust	Accipitriform	Wedge-tailed Eagle	Resident	1996	Ethabuka	679	0	0	0	0	0	0	0	0	100	0	0	0	0	0	0	0	0	0	0	0	0	0	0
Bust	Accipitriform	Little Eagle	Nomadic	1995	Mirrica Bore	680	0	0	0	0	0	0	0	0	60	0	0	30	10	0	0	0	0	0	0	0	0	0	0
Bust	Accipitriform	Little Eagle	Nomadic	1995	Mirrica Bore	681	0	0	0	0	0	0	0	0	25	0	0	0	75	0	0	0	0	0	0	0	0	0	0
Bust	Accipitriform	Little Eagle	Nomadic	1995	Mirrica Bore	682	50	0	0	0	0	0	0	0	0	0	0	50	0	0	0	0	0	0	0	0	0	0	0
Bust	Accipitriform	Little Eagle	Nomadic	1995	Mirrica Bore	683	0	0	0	35	0	0	0	0	0	0	0	65	0	0	0	0	0	0	0	0	0	0	0
Bust	Accipitriform	Little Eagle	Nomadic	1995	Mirrica Bore	684	0	0	0	0	0	0	0	0	0	0	0	95	0	5	0	0	0	0	0	0	0	0	0
Bust	Accipitriform	Little Eagle	Nomadic	1995	Mirrica Bore	685	0	0	0	0	0	0	0	0	95	0	0	5	0	0	0	0	0	0	0	0	0	0	0
Bust	Accipitriform	Little Eagle	Nomadic	1995	Mirrica Bore	686	0	0	0	0	0	0	0	0	0	0	0	0	100	0	0	0	0	0	0	0	0	0	0
Bust	Accipitriform	Little Eagle	Nomadic	1995	Mirrica Bore	687	0	0	0	0	0	0	0	0	100	0	0	0	0	0	0	0	0	0	0	0	0	0	0
Bust	Accipitriform	Little Eagle	Nomadic	1995	Mirrica Bore	688	0	0	0	0	0	0	0	0	100	0	0	0	0	0	0	0	0	0	0	0	0	0	0
Bust	Accipitriform	Little Eagle	Nomadic	1995	Mirrica Bore	689	0	0	0	0	0	0	0	0	55	0	0	10	35	0	0	0	0	0	0	0	0	0	0
Bust	Accipitriform	Little Eagle	Nomadic	1995	Mirrica Bore	690	0	0	0	0	0	0	0	0	0	90	0	0	10	0	0	0	0	0	0	0	0	0	0
Bust	Accipitriform	Little Eagle	Nomadic	1995	Mirrica Bore	691	0	0	0	0	0	0	0	0	0	0	0	0	100	0	0	0	0	0	0	0	0	0	0
Bust	Accipitriform	Little Eagle	Nomadic	1995	Mirrica Bore	692	0	0	0	0	0	0	0	0	85	0	0	0	15	0	0	0	0	0	0	0	0	0	0
Bust	Accipitriform	Little Eagle	Nomadic	1995	Ethabuka Homestead	693	0	0	0	67	0	0	0	0	0	0	0	0	33	0	0	0	0	0	0	0	0	0	0
Bust	Accipitriform	Little Eagle	Nomadic	1995	Ethabuka Homestead	694	0	0	0	0	0	0	0	0	90	0	0	0	10	0	0	0	0	0	0	0	0	0	0
Bust	Accipitriform	Little Eagle	Nomadic	1995	Ethabuka Homestead	695	0	0	0	0	0	0	0	0	65	0	0	15	20	0	0	0	0	0	0	0	0	0	0
Bust	Accipitriform	Little Eagle	Nomadic	1995	Ethabuka Homestead	696	0	0	0	60	0	0	0	0	0	0	0	0	40	0	0	0	0	0	0	0	0	0	0
Bust	Accipitriform	Little Eagle	Nomadic	1995	Ethabuka Homestead	697	0	0	0	0	0	0	0	0	0	0	0	80	0	10	10	0	0	0	0	0	0	0	0
Bust	Accipitriform	Little Eagle	Nomadic	1995	Mud Tank	698	0	0	0	0	0	0	0	0	0	0	0	0	60	40	0	0	0	0	0	0	0	0	0
Bust	Accipitriform	Little Eagle	Nomadic	1995	Mud Tank	699	0	0	0	0	0	0	0	0	0	0	0	0	10	0	0	0	0	90	0	0	0	0	0
Bust	Accipitriform	Little Eagle	Nomadic	1995	Mud Tank	700	0	0	0	25	0	0	0	0	0	75	0	0	0	0	0	0	0	0	0	0	0	0	0
Bust	Accipitriform	Little Eagle	Nomadic	1995	Mud Tank	701	0	0	0	0	0	0	0	0	0	0	0	20	80	0	0	0	0	0	0	0	0	0	0
Bust	Accipitriform	Little Eagle	Nomadic	1995	Mud Tank	702	0	0	0	0	0	0	0	0	100	0	0	0	0	0	0	0	0	0	0	0	0	0	0
Bust	Accipitriform	Little Eagle	Nomadic	1995	Mud Tank	703	0	0	0	0	0	0	0	0	0	0	0	60	40	0	0	0	0	0	0	0	0	0	0
Bust	Accipitriform	Little Eagle	Nomadic	1995	Mud Tank	704	0	0	0	0	0	0	0	0	95	0	0	5	0	0	0	0	0	0	0	0	0	0	0
Bust	Accipitriform	Little Eagle	Nomadic	1995	Mud Tank	705	0	0	0	0	0	0	0	0	0	0	0	0	90	10	0	0	0	0	0	0	0	0	0
Bust	Accipitriform	Little Eagle	Nomadic	1995	Mud Tank	706	0	0	0	0	0	0	0	0	0	0	0	35	65	0	0	0	0	0	0	0	0	0	0
Bust	Accipitriform	Little Eagle	Nomadic	1995	Mud Tank	707	0	0	0	0	0	0	0	0	0	0	0	0	100	0	0	0	0	0	0	0	0	0	0
Bust	Accipitriform	Little Eagle	Nomadic	1995	Mud Tank	708	0	0	0	0	0	0	0	0	90	0	0	10	0	0	0	0	0	0	0	0	0	0	0
Bust	Accipitriform	Little Eagle	Nomadic	1995	Mud Tank	709	0	0	0	0	0	0	0	0	0	0	0	0	100	0	0	0	0	0	0	0	0	0	0
Bust	Accipitriform	Little Eagle	Nomadic	1995	Mud Tank	710	0	0	0	0	0	0	0	0	0	0	0	0	0	5	0	0	0	95	0	0	0	0	0
Bust	Accipitriform	Little Eagle	Nomadic	1995	Mud Tank	711	0	0	0	0	0	0	0	0	0	0	0	0	100	0	0	0	0	0	0	0	0	0	0
Bust	Accipitriform	Little Eagle	Nomadic	1995	Mud Tank	712	0	0	0	0	0	0	0	0	0	0	0	35	65	0	0	0	0	0	0	0	0	0	0
Bust	Accipitriform	Little Eagle	Nomadic	1995	Mud Tank	713	0	0	0	0	0	0	0	0	0	0	100	0	0	0	0	0	0	0	0	0	0	0	0
Bust	Accipitriform	Little Eagle	Nomadic	1995	Mud Tank	714	0	0	0	0	0	0	0	0	85	0	0	0	15	0	0	0	0	0	0	0	0	0	0
Bust	Accipitriform	Little Eagle	Nomadic	1995	Mud Tank	715	0	0	0	0	0	0	0	0	0	0	0	0	100	0	0	0	0	0	0	0	0	0	0
Bust	Accipitriform	Little Eagle	Nomadic	1995	Mud Tank	716	0	0	0	0	0	0	0	0	0	50	0	0	50	0	0	0	0	0	0	0	0	0	0
Bust	Accipitriform	Little Eagle	Nomadic	1995	Mud Tank	717	0	0	0	0	0	0	0	0	55	0	0	0	45	0	0	0	0	0	0	0	0	0	0
Bust	Accipitriform	Little Eagle	Nomadic	1995	Mud Tank	718	0	0	0	0	0	0	0	0	0	0	0	100	0	0	0	0	0	0	0	0	0	0	0
Bust	Accipitriform	Little Eagle	Nomadic	1995	Mud Tank	719	0	0	0	0	0	0	0	0	0	0	0	10	90	0	0	0	0	0	0	0	0	0	0
Bust	Accipitriform	Little Eagle	Nomadic	1995	Mud Tank	720	0	0	0	100	0	0	0	0	0	0	0	0	0	0	0	0	0	0	0	0	0	0	0
Bust	Accipitriform	Little Eagle	Nomadic	1995	Mud Tank	721	0	0	0	0	0	0	0	0	0	0	0	0	90	10	0	0	0	0	0	0	0	0	0
Bust	Accipitriform	Little Eagle	Nomadic	1995	Mud Tank	722	0	0	0	0	0	0	0	0	0	0	0	95	0	5	0	0	0	0	0	0	0	0	0
Bust	Accipitriform	Little Eagle	Nomadic	1995	Mud Tank	723	0	0	0	0	0	0	0	0	0	0	0	100	0	0	0	0	0	0	0	0	0	0	0
Bust	Accipitriform	Black Kite	Locally nomadic	2004	Ethabuka Homestead	724	0	0	0	0	0	0	0	0	0	0	0	0	90	10	0	0	0	0	0	0	0	0	0
Bust	Accipitriform	Black Kite	Locally nomadic	2004	Ethabuka Homestead	725	0	0	0	0	0	100	0	0	0	0	0	0	0	0	0	0	0	0	0	0	0	0	0
Bust	Accipitriform	Black Kite	Locally nomadic	2004	Ethabuka Homestead	726	0	0	0	0	0	0	0	0	0	0	0	0	95	0	5	0	0	0	0	0	0	0	0
Bust	Accipitriform	Black Kite	Locally nomadic	2004	Ethabuka Homestead	727	0	0	0	0	0	0	0	0	0	0	0	100	0	0	0	0	0	0	0	0	0	0	0
Bust	Accipitriform	Black Kite	Locally nomadic	2004	Ethabuka Homestead	728	0	90	0	0	0	0	0	0	0	0	0	0	0	10	0	0	0	0	0	0	0	0	0
Bust	Accipitriform	Black Kite	Locally nomadic	2004	Ethabuka Homestead	729	0	0	0	0	0	0	0	0	0	100	0	0	0	0	0	0	0	0	0	0	0	0	0
Bust	Accipitriform	Black Kite	Locally nomadic	2004	Ethabuka Homestead	730	0	0	0	0	0	0	0	0	0	0	0	0	100	0	0	0	0	0	0	0	0	0	0
Bust	Accipitriform	Black Kite	Locally nomadic	2004	Ethabuka Homestead	731	0	0	0	0	0	0	0	0	0	0	0	0	75	25	0	0	0	0	0	0	0	0	0
Bust	Accipitriform	Black Kite	Locally nomadic	2004	Ethabuka Homestead	732	0	0	0	0	0	0	0	0	0	0	0	100	0	0	0	0	0	0	0	0	0	0	0
Bust	Accipitriform	Black Kite	Locally nomadic	2004	Ethabuka Homestead	733	0	0	0	0	0	0	0	0	0	0	0	0	0	100	0	0	0	0	0	0	0	0	0
Bust	Accipitriform	Black Kite	Locally nomadic	2004	Ethabuka Homestead	734	0	0	0	0	0	0	0	0	0	0	0	0	100	0	0	0	0	0	0	0	0	0	0
Bust	Accipitriform	Black Kite	Locally nomadic	2004	Ethabuka Homestead	735	0	0	0	0	0	0	0	0	0	0	0	100	0	0	0	0	0	0	0	0	0	0	0
Bust	Accipitriform	Black Kite	Locally nomadic	2004	Ethabuka Homestead	736	0	0	0	0	0	0	0	0	0	0	0	0	0	0	100	0	0	0	0	0	0	0	0
Bust	Accipitriform	Black Kite	Locally nomadic	2004	Ethabuka Homestead	737	0	0	0	0	0	0	0	0	0	0	0	100	0	0	0	0	0	0	0	0	0	0	0
Bust	Accipitriform	Black Kite	Locally nomadic	2004	Ethabuka Homestead	738	0	0	0	0	0	0	0	0	0	0	0	0	100	0	0	0	0	0	0	0	0	0	0
Bust	Accipitriform	Black Kite	Locally nomadic	2004	Ethabuka Homestead	739	0	0	0	0	0	0	0	0	0	0	0	0	0	0	0	0	0	0	0	0	0	100	0
Bust	Accipitriform	Black Kite	Locally nomadic	2004	Ethabuka Homestead	740	0	0	0	0	0	0	0	0	0	0	0	100	0	0	0	0	0	0	0	0	0	0	0
Bust	Accipitriform	Black Kite	Locally nomadic	2004	Ethabuka Homestead	741	0	0	0	0	0	0	0	0	0	0	0	95	0	5	0	0	0	0	0	0	0	0	0
Bust	Accipitriform	Black Kite	Locally nomadic	2004	Ethabuka Homestead	742	0	0	0	0	0	0	0	0	0	0	0	0	100	0	0	0	0	0	0	0	0	0	0
Bust	Accipitriform	Black Kite	Locally nomadic	2004	Ethabuka Homestead	743	0	0	0	0	0	0	0	0	0	0	0	0	100	0	0	0	0	0	0	0	0	0	0
Bust	Accipitriform	Black Kite	Locally nomadic	2004	Ethabuka Homestead	744	0	0	0	0	0	0	0	0	0	0	0	90	0	10	0	0	0	0	0	0	0	0	0
Bust	Accipitriform	Black Kite	Locally nomadic	2004	Ethabuka Homestead	745	0	0	0	0	0	0	0	0	0	0	0	0	0	0	0	0	100	0	0	0	0	0	0
Bust	Accipitriform	Black Kite	Locally nomadic	2009	Ethabuka Homestead	746	0	0	0	0	0	0	0	0	0	0	0	90	0	10	0	0	0	0	0	0	0	0	0
Bust	Accipitriform	Black Kite	Locally nomadic	2009	Ethabuka Homestead	747	0	0	0	0	0	0	0	0	0	0	0	100	0	0	0	0	0	0	0	0	0	0	0
Bust	Accipitriform	Black Kite	Locally nomadic	2009	Ethabuka Homestead	748	0	0	0	0	0	0	0	0	0	0	0	0	100	0	0	0	0	0	0	0	0	0	0
Bust	Accipitriform	Black Kite	Locally nomadic	2009	Ethabuka Homestead	749	0	0	0	0	0	0	0	0	0	0	0	100	0	0	0	0	0	0	0	0	0	0	0
Bust	Accipitriform	Black Kite	Locally nomadic	2009	Ethabuka Homestead	750	0	0	0	0	0	0	0	0	0	0	0	0	95	5	0	0	0	0	0	0	0	0	0
Bust	Accipitriform	Black Kite	Locally nomadic	2009	Ethabuka Homestead	751	0	0	0	0	0	0	0	0	0	0	0	0	0	0	0	100	0	0	0	0	0	0	0
Bust	Accipitriform	Black Kite	Locally nomadic	2009	Ethabuka Homestead	752	0	0	0	0	0	0	0	0	0	0	0	35	65	0	0	0	0	0	0	0	0	0	0
Bust	Accipitriform	Black Kite	Locally nomadic	2009	Ethabuka Homestead	753	0	0	0	0	0	0	0	0	0	0	0	0	0	0	100	0	0	0	0	0	0	0	0
Bust	Accipitriform	Black Kite	Locally nomadic	2009	Ethabuka Homestead	754	0	0	0	0	0	0	0	0	0	0	0	100	0	0	0	0	0	0	0	0	0	0	0
Bust	Accipitriform	Black Kite	Locally nomadic	2009	Ethabuka Homestead	755	0	0	0	0	0	0	0	0	0	0	0	100	0	0	0	0	0	0	0	0	0	0	0
Bust	Accipitriform	Black Kite	Locally nomadic	2009	Ethabuka Homestead	756	0	0	0	0	0	0	0	0	0	0	0	45	50	5	0	0	0	0	0	0	0	0	0
Bust	Accipitriform	Black Kite	Locally nomadic	2009	Ethabuka Homestead	757	0	0	0	0	0	0	0	0	0	0	0	0	99	1	0	0	0	0	0	0	0	0	0
Bust	Accipitriform	Black Kite	Locally nomadic	2009	Ethabuka Homestead	758	0	0	0	0	0	0	0	0	0	0	0	0	90	10	0	0	0	0	0	0	0	0	0
Bust	Accipitriform	Black Kite	Locally nomadic	2009	Ethabuka Homestead	759	0	0	0	0	0	100	0	0	0	0	0	0	0	0	0	0	0	0	0	0	0	0	0
Bust	Accipitriform	Black Kite	Locally nomadic	2009	Ethabuka Homestead	760	0	0	0	0	0	0	0	0	0	0	0	100	0	0	0	0	0	0	0	0	0	0	0
Bust	Accipitriform	Black Kite	Locally nomadic	2009	Ethabuka Homestead	761	0	0	0	0	0	0	0	0	0	0	0	80	0	20	0	0	0	0	0	0	0	0	0
Bust	Accipitriform	Black Kite	Locally nomadic	2009	Ethabuka Homestead	762	0	0	0	0	0	0	0	0	0	0	0	0	100	0	0	0	0	0	0	0	0	0	0
Bust	Accipitriform	Black Kite	Locally nomadic	2009	Ethabuka Homestead	763	0	0	0	0	0	0	0	0	0	0	0	100	0	0	0	0	0	0	0	0	0	0	0
Bust	Accipitriform	Black Kite	Locally nomadic	2009	Ethabuka Homestead	764	0	0	0	0	0	0	0	0	0	0	0	0	99	1	0	0	0	0	0	0	0	0	0
Boom	Accipitriform	Black Kite	Locally nomadic	2011	Ethabuka Homestead	765	0	0	0	0	0	100	0	0	0	0	0	0	0	0	0	0	0	0	0	0	0	0	0
Boom	Accipitriform	Black Kite	Locally nomadic	2011	Ethabuka Homestead	766	0	0	0	0	0	100	0	0	0	0	0	0	0	0	0	0	0	0	0	0	0	0	0
Boom	Accipitriform	Black Kite	Locally nomadic	2011	Ethabuka Homestead	767	100	0	0	0	0	0	0	0	0	0	0	0	0	0	0	0	0	0	0	0	0	0	0
Boom	Accipitriform	Black Kite	Locally nomadic	2011	Ethabuka Homestead	768	95	0	0	0	0	0	0	0	0	0	0	5	0	0	0	0	0	0	0	0	0	0	0
Boom	Accipitriform	Black Kite	Locally nomadic	2011	Ethabuka Homestead	769	100	0	0	0	0	0	0	0	0	0	0	0	0	0	0	0	0	0	0	0	0	0	0
Boom	Accipitriform	Black Kite	Locally nomadic	2011	Ethabuka Homestead	770	0	0	0	0	0	0	0	0	0	0	0	95	0	5	0	0	0	0	0	0	0	0	0
Boom	Accipitriform	Black Kite	Locally nomadic	2011	Ethabuka Homestead	771	0	0	0	0	0	0	0	0	0	0	0	50	50	0	0	0	0	0	0	0	0	0	0
Boom	Accipitriform	Black Kite	Locally nomadic	2011	Ethabuka Homestead	772	0	99	0	0	0	0	0	0	0	0	0	0	0	0	1	0	0	0	0	0	0	0	0
Boom	Accipitriform	Black Kite	Locally nomadic	2011	Ethabuka Homestead	773	100	0	0	0	0	0	0	0	0	0	0	0	0	0	0	0	0	0	0	0	0	0	0
Boom	Accipitriform	Black Kite	Locally nomadic	2011	Ethabuka Homestead	774	95	0	0	0	0	0	0	0	0	0	0	0	0	5	0	0	0	0	0	0	0	0	0
Boom	Accipitriform	Black Kite	Locally nomadic	2011	Ethabuka Homestead	775	0	0	0	0	0	100	0	0	0	0	0	0	0	0	0	0	0	0	0	0	0	0	0
Boom	Accipitriform	Black Kite	Locally nomadic	2011	Ethabuka Homestead	776	0	0	0	0	0	25	0	0	0	0	0	75	0	0	0	0	0	0	0	0	0	0	0
Boom	Accipitriform	Black Kite	Locally nomadic	2011	Ethabuka Homestead	777	0	0	0	0	0	0	0	0	0	0	0	90	0	0	10	0	0	0	0	0	0	0	0
Boom	Accipitriform	Black Kite	Locally nomadic	2011	Ethabuka Homestead	778	0	0	0	0	0	0	0	0	0	0	0	100	0	0	0	0	0	0	0	0	0	0	0
Boom	Falconiform	Black Falcon	Nomadic	1991	Karlia Bore	779	0	0	0	0	0	0	0	0	0	0	0	100	0	0	0	0	0	0	0	0	0	0	0
Boom	Falconiform	Black Falcon	Nomadic	1991	Karlia Bore	780	0	0	0	0	0	0	0	0	0	0	0	99	0	1	0	0	0	0	0	0	0	0	0
Boom	Falconiform	Black Falcon	Nomadic	1991	Karlia Bore	781	0	0	0	0	0	0	0	0	100	0	0	0	0	0	0	0	0	0	0	0	0	0	0
Boom	Falconiform	Black Falcon	Nomadic	1991	Karlia Bore	782	0	0	0	0	0	0	0	0	0	0	0	99	0	1	0	0	0	0	0	0	0	0	0
Boom	Falconiform	Black Falcon	Nomadic	1991	Karlia Bore	783	0	0	0	0	0	0	0	0	0	0	0	100	0	0	0	0	0	0	0	0	0	0	0
Boom	Falconiform	Black Falcon	Nomadic	1991	Karlia Bore	784	0	0	0	0	0	0	0	0	0	0	0	95	5	0	0	0	0	0	0	0	0	0	0
Boom	Falconiform	Black Falcon	Nomadic	1991	Karlia Bore	785	0	0	0	0	0	0	0	0	0	0	0	100	0	0	0	0	0	0	0	0	0	0	0
Boom	Falconiform	Black Falcon	Nomadic	1991	Karlia Bore	786	0	0	0	0	0	0	0	0	0	0	0	100	0	0	0	0	0	0	0	0	0	0	0
Boom	Falconiform	Black Falcon	Nomadic	1991	Karlia Bore	787	0	0	0	0	0	0	0	0	0	0	0	99	0	1	0	0	0	0	0	0	0	0	0
Boom	Falconiform	Black Falcon	Nomadic	1991	Karlia Bore	788	0	0	0	0	0	0	0	0	0	0	0	100	0	0	0	0	0	0	0	0	0	0	0
Boom	Falconiform	Black Falcon	Nomadic	1991	Karlia Bore	789	0	0	0	0	0	0	0	0	0	0	0	100	0	0	0	0	0	0	0	0	0	0	0
Boom	Falconiform	Black Falcon	Nomadic	1991	Karlia Bore	790	0	0	0	0	0	0	0	0	0	0	0	100	0	0	0	0	0	0	0	0	0	0	0
Boom	Falconiform	Black Falcon	Nomadic	1991	Karlia Bore	791	0	0	0	0	0	0	0	0	0	0	0	100	0	0	0	0	0	0	0	0	0	0	0
Boom	Falconiform	Black Falcon	Nomadic	1991	Karlia Bore	792	0	0	0	0	0	0	0	0	0	0	0	99	0	1	0	0	0	0	0	0	0	0	0
Boom	Falconiform	Black Falcon	Nomadic	1991	Karlia Bore	793	0	0	0	0	0	0	0	0	0	0	0	100	0	0	0	0	0	0	0	0	0	0	0
Boom	Falconiform	Black Falcon	Nomadic	1991	Karlia Bore	794	0	0	0	0	0	0	0	0	0	0	0	99	0	1	0	0	0	0	0	0	0	0	0
Boom	Falconiform	Black Falcon	Nomadic	1991	Karlia Bore	795	0	0	0	0	0	0	0	0	0	0	0	99	0	1	0	0	0	0	0	0	0	0	0
Boom	Falconiform	Black Falcon	Nomadic	1991	Karlia Bore	796	0	0	0	0	0	0	0	0	0	0	0	100	0	0	0	0	0	0	0	0	0	0	0
Boom	Falconiform	Black Falcon	Nomadic	1991	Karlia Bore	797	0	0	0	0	0	0	0	0	0	0	0	99	0	1	0	0	0	0	0	0	0	0	0
Boom	Falconiform	Black Falcon	Nomadic	1991	Karlia Bore	798	0	0	0	0	0	0	0	0	0	0	0	100	0	0	0	0	0	0	0	0	0	0	0
Boom	Falconiform	Black Falcon	Nomadic	1991	Karlia Bore	799	0	0	0	0	0	0	0	0	0	0	0	100	0	0	0	0	0	0	0	0	0	0	0
Boom	Falconiform	Black Falcon	Nomadic	1991	Karlia Bore	800	0	0	0	0	0	0	0	0	0	0	0	85	0	15	0	0	0	0	0	0	0	0	0
Boom	Falconiform	Black Falcon	Nomadic	1991	Karlia Bore	801	0	0	0	0	0	0	0	0	0	0	0	100	0	0	0	0	0	0	0	0	0	0	0
Boom	Falconiform	Black Falcon	Nomadic	1991	Karlia Bore	802	0	0	0	0	0	0	0	0	0	0	0	100	0	0	0	0	0	0	0	0	0	0	0
Boom	Falconiform	Black Falcon	Nomadic	1991	Karlia Bore	803	0	0	0	0	0	0	0	0	0	0	0	99	0	1	0	0	0	0	0	0	0	0	0
Boom	Falconiform	Black Falcon	Nomadic	1991	Karlia Bore	804	0	0	0	0	0	0	0	0	0	0	0	100	0	0	0	0	0	0	0	0	0	0	0
Boom	Falconiform	Black Falcon	Nomadic	1991	Karlia Bore	805	0	0	0	0	0	0	0	0	0	0	0	100	0	0	0	0	0	0	0	0	0	0	0
Boom	Falconiform	Black Falcon	Nomadic	1991	Karlia Bore	806	0	0	0	0	0	0	0	0	0	0	0	99	0	1	0	0	0	0	0	0	0	0	0
Boom	Falconiform	Black Falcon	Nomadic	1991	Karlia Bore	807	0	0	0	0	0	100	0	0	0	0	0	0	0	0	0	0	0	0	0	0	0	0	0
Boom	Falconiform	Black Falcon	Nomadic	1991	Karlia Bore	808	0	0	0	0	0	0	0	0	0	0	0	100	0	0	0	0	0	0	0	0	0	0	0
Boom	Falconiform	Black Falcon	Nomadic	1991	Karlia Bore	809	0	0	0	0	0	0	0	0	100	0	0	0	0	0	0	0	0	0	0	0	0	0	0
Boom	Falconiform	Black Falcon	Nomadic	1991	Karlia Bore	810	0	0	0	0	0	0	0	0	0	0	0	99	0	1	0	0	0	0	0	0	0	0	0
Boom	Falconiform	Black Falcon	Nomadic	1991	Karlia Bore	811	0	0	0	0	0	0	0	0	0	0	0	100	0	0	0	0	0	0	0	0	0	0	0
Boom	Falconiform	Black Falcon	Nomadic	1991	Karlia Bore	812	0	0	0	0	0	0	0	0	0	0	0	99	0	1	0	0	0	0	0	0	0	0	0
Boom	Falconiform	Black Falcon	Nomadic	1991	Karlia Bore	813	0	0	0	0	0	0	0	0	0	0	0	99	0	1	0	0	0	0	0	0	0	0	0
Boom	Falconiform	Black Falcon	Nomadic	1991	Karlia Bore	814	0	0	0	0	0	0	0	0	0	0	0	99	0	1	0	0	0	0	0	0	0	0	0
Boom	Falconiform	Black Falcon	Nomadic	1991	Karlia Bore	815	0	0	0	0	0	0	0	0	0	0	0	100	0	0	0	0	0	0	0	0	0	0	0
Boom	Falconiform	Black Falcon	Nomadic	1991	Karlia Bore	816	0	0	0	0	0	0	0	0	0	0	0	99	0	1	0	0	0	0	0	0	0	0	0
Boom	Falconiform	Black Falcon	Nomadic	1991	Karlia Bore	817	0	0	0	0	0	0	0	0	0	0	0	100	0	0	0	0	0	0	0	0	0	0	0
Boom	Falconiform	Black Falcon	Nomadic	1991	Karlia Bore	818	0	0	0	0	0	0	0	0	0	0	0	99	0	1	0	0	0	0	0	0	0	0	0
Boom	Falconiform	Black Falcon	Nomadic	1991	Karlia Bore	819	0	0	0	0	0	0	0	0	0	0	0	99	0	1	0	0	0	0	0	0	0	0	0
Boom	Falconiform	Black Falcon	Nomadic	1991	Karlia Bore	820	0	0	0	0	0	0	0	0	0	0	0	100	0	0	0	0	0	0	0	0	0	0	0
Boom	Falconiform	Black Falcon	Nomadic	1991	Karlia Bore	821	0	0	0	0	0	0	0	0	0	0	0	100	0	0	0	0	0	0	0	0	0	0	0
Boom	Falconiform	Black Falcon	Nomadic	1991	Karlia Bore	822	0	0	0	0	0	0	0	0	0	0	0	100	0	0	0	0	0	0	0	0	0	0	0
Boom	Falconiform	Black Falcon	Nomadic	1991	Karlia Bore	823	0	0	0	0	0	0	0	0	0	0	0	100	0	0	0	0	0	0	0	0	0	0	0
Boom	Falconiform	Black Falcon	Nomadic	1991	Karlia Bore	824	0	0	0	0	0	0	0	0	0	0	0	100	0	0	0	0	0	0	0	0	0	0	0
Boom	Falconiform	Black Falcon	Nomadic	1991	Karlia Bore	825	0	0	0	0	0	0	0	0	0	0	0	100	0	0	0	0	0	0	0	0	0	0	0
Bust	Falconiform	Black Falcon	Nomadic	1995	Karlia Bore	826	0	0	0	0	0	0	0	0	0	0	0	99	0	1	0	0	0	0	0	0	0	0	0
Bust	Falconiform	Black Falcon	Nomadic	1995	Karlia Bore	827	0	0	0	0	0	0	0	0	0	0	0	100	0	0	0	0	0	0	0	0	0	0	0
Bust	Falconiform	Black Falcon	Nomadic	1995	Karlia Bore	828	0	0	0	0	0	0	0	0	0	0	0	100	0	0	0	0	0	0	0	0	0	0	0
Bust	Falconiform	Black Falcon	Nomadic	1995	Karlia Bore	829	0	0	0	0	0	0	0	0	0	0	0	100	0	0	0	0	0	0	0	0	0	0	0
Bust	Falconiform	Black Falcon	Nomadic	1995	Karlia Bore	830	0	0	0	0	0	0	0	0	0	0	0	98	0	2	0	0	0	0	0	0	0	0	0
Bust	Falconiform	Black Falcon	Nomadic	1995	Karlia Bore	831	0	0	0	0	0	0	0	0	0	0	0	99	0	1	0	0	0	0	0	0	0	0	0
Bust	Falconiform	Black Falcon	Nomadic	1995	Karlia Bore	832	0	0	0	0	0	0	0	0	100	0	0	0	0	0	0	0	0	0	0	0	0	0	0
Bust	Falconiform	Black Falcon	Nomadic	1995	Karlia Bore	833	0	0	0	0	0	0	0	0	0	0	0	99	0	1	0	0	0	0	0	0	0	0	0
Bust	Falconiform	Black Falcon	Nomadic	1995	Karlia Bore	834	0	0	0	0	0	0	0	0	0	0	0	100	0	0	0	0	0	0	0	0	0	0	0
Bust	Falconiform	Black Falcon	Nomadic	1996	Karlia Bore	835	0	0	0	0	0	0	0	0	0	0	0	100	0	0	0	0	0	0	0	0	0	0	0
Bust	Falconiform	Black Falcon	Nomadic	1996	Karlia Bore	836	0	0	0	0	0	0	0	0	0	0	0	95	0	5	0	0	0	0	0	0	0	0	0
Bust	Falconiform	Black Falcon	Nomadic	1996	Karlia Bore	837	0	100	0	0	0	0	0	0	0	0	0	0	0	0	0	0	0	0	0	0	0	0	0
Bust	Falconiform	Black Falcon	Nomadic	1996	Karlia Bore	838	0	0	0	0	0	0	0	0	0	0	0	99	0	1	0	0	0	0	0	0	0	0	0
Bust	Falconiform	Black Falcon	Nomadic	1996	Karlia Bore	839	0	0	0	0	0	0	0	0	0	0	0	100	0	0	0	0	0	0	0	0	0	0	0
Bust	Falconiform	Black Falcon	Nomadic	1996	Karlia Bore	840	0	0	0	0	0	0	0	0	0	0	0	99	0	1	0	0	0	0	0	0	0	0	0
Bust	Falconiform	Black Falcon	Nomadic	1996	Karlia Bore	841	0	0	0	0	0	0	0	0	0	0	0	99	0	1	0	0	0	0	0	0	0	0	0
Bust	Falconiform	Black Falcon	Nomadic	1996	Karlia Bore	842	0	0	0	0	0	0	0	0	0	0	0	100	0	0	0	0	0	0	0	0	0	0	0
Bust	Falconiform	Black Falcon	Nomadic	1996	Karlia Bore	843	0	0	0	0	0	0	0	0	0	0	0	100	0	0	0	0	0	0	0	0	0	0	0
Bust	Falconiform	Black Falcon	Nomadic	1996	Karlia Bore	844	0	0	0	0	0	0	0	0	0	0	0	0	98	2	0	0	0	0	0	0	0	0	0
Bust	Falconiform	Black Falcon	Nomadic	1996	Karlia Bore	845	0	0	0	0	0	0	0	0	0	0	0	99	0	1	0	0	0	0	0	0	0	0	0
Bust	Falconiform	Black Falcon	Nomadic	1996	Karlia Bore	846	0	0	0	0	0	0	0	0	0	0	0	0	100	0	0	0	0	0	0	0	0	0	0
Bust	Falconiform	Peregrine Falcon	Locally nomadic	1996	Pilungah	847	0	0	0	0	0	0	0	0	0	0	0	99	0	1	0	0	0	0	0	0	0	0	0
Bust	Falconiform	Peregrine Falcon	Locally nomadic	1996	Pilungah	848	0	0	0	0	0	0	0	0	0	0	0	100	0	0	0	0	0	0	0	0	0	0	0
Bust	Falconiform	Peregrine Falcon	Locally nomadic	1996	Pilungah	849	0	0	0	0	0	0	0	0	0	0	0	100	0	0	0	0	0	0	0	0	0	0	0
Bust	Falconiform	Peregrine Falcon	Locally nomadic	1996	Pilungah	850	0	0	0	0	0	0	0	0	0	0	0	100	0	0	0	0	0	0	0	0	0	0	0
Bust	Falconiform	Peregrine Falcon	Locally nomadic	1996	Pilungah	851	0	0	0	0	0	0	0	0	0	0	0	100	0	0	0	0	0	0	0	0	0	0	0
Boom	Falconiform	Peregrine Falcon	Locally nomadic	1997	Pilungah	852	0	0	0	0	0	0	0	0	0	0	0	99	0	1	0	0	0	0	0	0	0	0	0
Boom	Falconiform	Peregrine Falcon	Locally nomadic	1997	Pilungah	853	0	0	0	0	0	0	0	0	0	0	0	100	0	0	0	0	0	0	0	0	0	0	0
Boom	Falconiform	Peregrine Falcon	Locally nomadic	1997	Pilungah	854	0	0	0	0	0	0	0	0	0	0	0	100	0	0	0	0	0	0	0	0	0	0	0
Boom	Falconiform	Peregrine Falcon	Locally nomadic	1997	Pilungah	855	0	0	0	0	0	0	0	0	0	0	0	100	0	0	0	0	0	0	0	0	0	0	0
Boom	Falconiform	Peregrine Falcon	Locally nomadic	1997	Pilungah	856	0	0	0	0	0	0	0	0	0	0	0	100	0	0	0	0	0	0	0	0	0	0	0
Boom	Falconiform	Peregrine Falcon	Locally nomadic	1997	Pilungah	857	0	0	0	0	0	0	0	0	0	0	0	100	0	0	0	0	0	0	0	0	0	0	0
Boom	Falconiform	Peregrine Falcon	Locally nomadic	1997	Pilungah	858	0	0	0	0	0	0	0	0	0	0	0	100	0	0	0	0	0	0	0	0	0	0	0
Boom	Falconiform	Peregrine Falcon	Locally nomadic	1997	Pilungah	859	0	0	0	0	0	0	0	0	0	0	0	100	0	0	0	0	0	0	0	0	0	0	0
Boom	Falconiform	Peregrine Falcon	Locally nomadic	1997	Pilungah	860	0	0	0	0	0	0	0	0	0	0	0	99	0	1	0	0	0	0	0	0	0	0	0
Boom	Falconiform	Peregrine Falcon	Locally nomadic	1997	Pilungah	861	0	0	0	0	0	0	0	0	0	0	0	100	0	0	0	0	0	0	0	0	0	0	0
Boom	Falconiform	Peregrine Falcon	Locally nomadic	1997	Pilungah	862	0	0	0	0	0	0	0	0	0	0	0	100	0	0	0	0	0	0	0	0	0	0	0
Boom	Falconiform	Peregrine Falcon	Locally nomadic	1997	Pilungah	863	0	0	0	0	0	0	0	0	50	0	0	50	0	0	0	0	0	0	0	0	0	0	0
Boom	Falconiform	Peregrine Falcon	Locally nomadic	1997	Pilungah	864	0	0	0	0	0	0	0	0	0	0	0	99	0	1	0	0	0	0	0	0	0	0	0
Boom	Falconiform	Peregrine Falcon	Locally nomadic	1997	Pilungah	865	0	0	0	0	0	0	0	0	0	0	0	100	0	0	0	0	0	0	0	0	0	0	0
Bust	Accipitriform	Brown Goshawk	Locally nomadic	1995	Plum Pudding	866	0	0	0	50	0	0	0	0	0	0	0	0	49	1	0	0	0	0	0	0	0	0	0
Bust	Accipitriform	Brown Goshawk	Locally nomadic	1995	Plum Pudding	867	0	0	0	0	0	0	0	0	0	0	0	75	22	3	0	0	0	0	0	0	0	0	0
Bust	Accipitriform	Brown Goshawk	Locally nomadic	1995	Plum Pudding	868	0	0	0	0	0	0	0	0	0	0	0	25	75	0	0	0	0	0	0	0	0	0	0
Bust	Accipitriform	Brown Goshawk	Locally nomadic	1995	Plum Pudding	869	0	0	0	0	0	0	0	0	0	0	0	50	50	0	0	0	0	0	0	0	0	0	0
Bust	Accipitriform	Brown Goshawk	Locally nomadic	1995	Plum Pudding	870	0	0	0	0	0	2	0	0	0	0	0	0	95	3	0	0	0	0	0	0	0	0	0
Bust	Accipitriform	Brown Goshawk	Locally nomadic	1995	Plum Pudding	871	0	0	0	0	0	0	0	0	0	0	0	20	80	0	0	0	0	0	0	0	0	0	0
Bust	Accipitriform	Brown Goshawk	Locally nomadic	1995	Plum Pudding	872	0	0	0	0	0	0	0	0	0	0	0	0	99	1	0	0	0	0	0	0	0	0	0
Bust	Accipitriform	Brown Goshawk	Locally nomadic	1995	Plum Pudding	873	0	0	0	0	0	0	0	0	0	0	0	9	90	1	0	0	0	0	0	0	0	0	0
Bust	Accipitriform	Brown Goshawk	Locally nomadic	1995	Plum Pudding	874	0	0	0	0	0	0	0	0	0	0	0	65	35	0	0	0	0	0	0	0	0	0	0
Bust	Accipitriform	Brown Goshawk	Locally nomadic	1995	Plum Pudding	875	0	0	0	0	0	0	0	0	0	0	0	100	0	0	0	0	0	0	0	0	0	0	0
Bust	Accipitriform	Brown Goshawk	Locally nomadic	1995	Plum Pudding	876	0	0	0	0	0	0	0	0	0	0	0	48	50	2	0	0	0	0	0	0	0	0	0
Bust	Accipitriform	Brown Goshawk	Locally nomadic	1995	Plum Pudding	877	0	0	0	0	0	0	0	0	0	0	0	65	35	0	0	0	0	0	0	0	0	0	0
Bust	Accipitriform	Brown Goshawk	Locally nomadic	1995	Plum Pudding	878	0	0	0	0	0	0	0	0	0	0	0	73	25	2	0	0	0	0	0	0	0	0	0
Bust	Accipitriform	Brown Goshawk	Locally nomadic	1995	Plum Pudding	879	0	65	0	0	0	0	0	0	0	0	0	0	35	0	0	0	0	0	0	0	0	0	0
Bust	Accipitriform	Brown Goshawk	Locally nomadic	1995	Plum Pudding	880	0	0	0	0	0	0	0	0	0	0	0	25	75	0	0	0	0	0	0	0	0	0	0
Bust	Accipitriform	Brown Goshawk	Locally nomadic	1995	Plum Pudding	881	0	0	0	0	0	0	0	0	0	0	0	0	100	0	0	0	0	0	0	0	0	0	0
Bust	Accipitriform	Brown Goshawk	Locally nomadic	1995	Plum Pudding	882	0	0	0	0	0	0	0	0	0	0	0	45	55	0	0	0	0	0	0	0	0	0	0
Bust	Accipitriform	Brown Goshawk	Locally nomadic	1995	Plum Pudding	883	0	0	0	0	0	0	0	0	0	0	0	70	30	0	0	0	0	0	0	0	0	0	0
Bust	Accipitriform	Brown Goshawk	Locally nomadic	1995	Plum Pudding	884	0	0	0	0	0	0	0	0	0	0	0	13	85	2	0	0	0	0	0	0	0	0	0
Bust	Accipitriform	Brown Goshawk	Locally nomadic	1996	Plum Pudding	885	0	0	0	50	0	0	0	0	0	0	0	50	0	0	0	0	0	0	0	0	0	0	0
Bust	Accipitriform	Brown Goshawk	Locally nomadic	1996	Plum Pudding	886	0	0	0	0	0	0	0	0	0	0	0	0	100	0	0	0	0	0	0	0	0	0	0
Bust	Accipitriform	Brown Goshawk	Locally nomadic	1996	Plum Pudding	887	0	0	0	0	0	0	0	0	0	0	0	0	99	1	0	0	0	0	0	0	0	0	0
Bust	Accipitriform	Brown Goshawk	Locally nomadic	1996	Plum Pudding	888	0	0	0	0	0	0	0	0	0	0	0	0	100	0	0	0	0	0	0	0	0	0	0
Bust	Accipitriform	Brown Goshawk	Locally nomadic	1996	Plum Pudding	889	0	0	0	0	0	0	0	0	0	0	0	35	65	0	0	0	0	0	0	0	0	0	0
Bust	Accipitriform	Brown Goshawk	Locally nomadic	1996	Plum Pudding	890	0	0	0	0	0	0	0	0	0	0	0	0	100	0	0	0	0	0	0	0	0	0	0
Bust	Accipitriform	Brown Goshawk	Locally nomadic	1996	Plum Pudding	891	0	0	0	0	0	0	0	0	0	0	0	0	100	0	0	0	0	0	0	0	0	0	0
Bust	Accipitriform	Brown Goshawk	Locally nomadic	1997	Plum Pudding	892	0	0	0	0	0	0	0	0	0	0	0	100	0	0	0	0	0	0	0	0	0	0	0
Bust	Accipitriform	Brown Goshawk	Locally nomadic	1997	Plum Pudding	893	0	0	0	0	0	5	0	0	0	0	0	0	95	0	0	0	0	0	0	0	0	0	0
Bust	Accipitriform	Brown Goshawk	Locally nomadic	1997	Plum Pudding	894	0	0	0	0	0	0	0	0	0	0	0	0	99	1	0	0	0	0	0	0	0	0	0
Bust	Accipitriform	Brown Goshawk	Locally nomadic	1997	Plum Pudding	895	0	0	0	0	0	0	0	0	0	0	0	0	100	0	0	0	0	0	0	0	0	0	0
Bust	Accipitriform	Brown Goshawk	Locally nomadic	1997	Plum Pudding	896	0	0	0	0	0	0	0	0	0	0	0	35	65	0	0	0	0	0	0	0	0	0	0
Bust	Accipitriform	Brown Goshawk	Locally nomadic	1997	Plum Pudding	897	0	0	0	0	0	0	0	0	0	0	0	0	100	0	0	0	0	0	0	0	0	0	0
Bust	Accipitriform	Brown Goshawk	Locally nomadic	1997	Plum Pudding	898	0	0	0	0	0	0	0	0	0	0	0	0	100	0	0	0	0	0	0	0	0	0	0
Bust	Accipitriform	Brown Goshawk	Locally nomadic	1997	Plum Pudding	899	0	0	0	0	0	0	0	0	0	0	0	50	50	0	0	0	0	0	0	0	0	0	0
Bust	Accipitriform	Brown Goshawk	Locally nomadic	1997	Plum Pudding	900	0	0	0	0	0	0	0	0	0	0	0	100	0	0	0	0	0	0	0	0	0	0	0
Bust	Accipitriform	Brown Goshawk	Locally nomadic	1997	Plum Pudding	901	0	0	0	0	0	0	0	0	0	0	0	0	99	1	0	0	0	0	0	0	0	0	0
Bust	Accipitriform	Brown Goshawk	Locally nomadic	1997	Plum Pudding	902	0	0	0	0	0	0	0	0	0	0	0	0	100	0	0	0	0	0	0	0	0	0	0
Bust	Accipitriform	Brown Goshawk	Locally nomadic	1997	Plum Pudding	903	0	0	0	0	0	0	0	0	0	0	0	5	95	0	0	0	0	0	0	0	0	0	0
Bust	Accipitriform	Brown Goshawk	Locally nomadic	1997	Plum Pudding	904	0	0	0	0	0	0	0	0	0	0	0	40	60	0	0	0	0	0	0	0	0	0	0
Bust	Accipitriform	Brown Goshawk	Locally nomadic	1997	Plum Pudding	905	0	0	0	0	0	0	0	0	0	0	0	0	100	0	0	0	0	0	0	0	0	0	0
Bust	Accipitriform	Brown Goshawk	Locally nomadic	1997	Plum Pudding	906	0	0	0	0	0	0	0	0	0	0	0	99	0	1	0	0	0	0	0	0	0	0	0
Bust	Accipitriform	Brown Goshawk	Locally nomadic	1997	Plum Pudding	907	0	0	0	0	0	0	0	0	0	0	0	0	100	0	0	0	0	0	0	0	0	0	0
Bust	Accipitriform	Brown Goshawk	Locally nomadic	1997	Plum Pudding	908	0	0	0	0	0	0	0	0	0	0	0	0	99	1	0	0	0	0	0	0	0	0	0
Bust	Accipitriform	Brown Goshawk	Locally nomadic	1997	Plum Pudding	909	0	0	0	0	0	0	0	0	0	0	0	0	100	0	0	0	0	0	0	0	0	0	0
Bust	Accipitriform	Brown Goshawk	Locally nomadic	1997	Plum Pudding	910	0	0	0	0	0	0	0	0	0	0	0	10	90	0	0	0	0	0	0	0	0	0	0
Bust	Accipitriform	Brown Goshawk	Locally nomadic	1997	Plum Pudding	911	0	0	0	0	0	0	0	0	0	0	0	0	98	2	0	0	0	0	0	0	0	0	0
Boom	Accipitriform	Brown Goshawk	Locally nomadic	1997	Plum Pudding	912	0	0	0	0	0	0	0	0	0	0	0	20	80	0	0	0	0	0	0	0	0	0	0
Boom	Accipitriform	Brown Goshawk	Locally nomadic	1997	Plum Pudding	913	0	0	0	0	0	0	0	0	0	0	0	100	0	0	0	0	0	0	0	0	0	0	0
Boom	Accipitriform	Brown Goshawk	Locally nomadic	1997	Plum Pudding	914	0	0	0	0	0	25	65	0	0	0	0	8	2	0	0	0	0	0	0	0	0	0	0
Boom	Accipitriform	Brown Goshawk	Locally nomadic	1997	Plum Pudding	915	0	0	0	0	0	0	0	0	0	0	0	50	50	0	0	0	0	0	0	0	0	0	0
Boom	Accipitriform	Brown Goshawk	Locally nomadic	1997	Plum Pudding	916	0	0	0	0	0	0	0	0	0	0	0	4	95	1	0	0	0	0	0	0	0	0	0
Boom	Accipitriform	Brown Goshawk	Locally nomadic	1997	Plum Pudding	917	0	0	0	0	0	0	0	0	0	0	0	35	65	0	0	0	0	0	0	0	0	0	0
Boom	Accipitriform	Brown Goshawk	Locally nomadic	1997	Plum Pudding	918	0	0	0	0	0	0	0	0	0	0	0	0	100	0	0	0	0	0	0	0	0	0	0
Boom	Accipitriform	Brown Goshawk	Locally nomadic	1997	Plum Pudding	919	0	0	0	0	0	0	0	0	0	0	0	55	45	0	0	0	0	0	0	0	0	0	0
Boom	Accipitriform	Brown Goshawk	Locally nomadic	1997	Plum Pudding	920	0	0	0	0	0	0	0	0	0	0	0	100	0	0	0	0	0	0	0	0	0	0	0
Boom	Accipitriform	Brown Goshawk	Locally nomadic	1997	Plum Pudding	921	0	0	0	0	0	0	0	0	0	0	0	66	33	1	0	0	0	0	0	0	0	0	0
Boom	Accipitriform	Brown Goshawk	Locally nomadic	1997	Plum Pudding	922	0	0	0	0	0	0	0	0	0	0	0	100	0	0	0	0	0	0	0	0	0	0	0
Boom	Accipitriform	Brown Goshawk	Locally nomadic	1997	Plum Pudding	923	0	90	0	0	0	0	0	0	0	0	0	9	0	1	0	0	0	0	0	0	0	0	0
Boom	Accipitriform	Brown Goshawk	Locally nomadic	1997	Plum Pudding	924	0	0	0	0	0	0	0	0	0	0	0	0	100	0	0	0	0	0	0	0	0	0	0
Boom	Accipitriform	Brown Goshawk	Locally nomadic	1997	Plum Pudding	925	0	0	0	0	0	0	0	0	0	0	0	100	0	0	0	0	0	0	0	0	0	0	0
Boom	Accipitriform	Brown Goshawk	Locally nomadic	1997	Plum Pudding	926	0	0	0	0	0	0	0	0	0	0	0	99	0	1	0	0	0	0	0	0	0	0	0
Boom	Accipitriform	Brown Goshawk	Locally nomadic	1997	Plum Pudding	927	0	0	0	0	0	0	0	0	0	0	0	100	0	0	0	0	0	0	0	0	0	0	0
Boom	Accipitriform	Brown Goshawk	Locally nomadic	1997	Plum Pudding	928	0	0	0	0	0	0	0	0	0	0	0	100	0	0	0	0	0	0	0	0	0	0	0
Boom	Accipitriform	Brown Goshawk	Locally nomadic	1997	Plum Pudding	929	0	0	0	0	0	0	0	0	0	0	0	100	0	0	0	0	0	0	0	0	0	0	0
Boom	Accipitriform	Brown Goshawk	Locally nomadic	1997	Plum Pudding	930	0	0	0	0	0	50	0	0	0	0	0	50	0	0	0	0	0	0	0	0	0	0	0
Boom	Accipitriform	Brown Goshawk	Locally nomadic	1997	Plum Pudding	931	0	0	0	0	0	0	0	0	0	0	0	0	99	1	0	0	0	0	0	0	0	0	0
Boom	Accipitriform	Brown Goshawk	Locally nomadic	1997	Plum Pudding	932	0	0	0	0	0	0	0	0	0	0	0	75	24	1	0	0	0	0	0	0	0	0	0
Boom	Accipitriform	Brown Goshawk	Locally nomadic	1997	Plum Pudding	933	0	0	0	0	0	0	0	0	0	0	0	100	0	0	0	0	0	0	0	0	0	0	0
Boom	Accipitriform	Brown Goshawk	Locally nomadic	1997	Plum Pudding	934	0	0	0	0	0	0	0	0	0	0	0	20	80	0	0	0	0	0	0	0	0	0	0
Boom	Accipitriform	Brown Goshawk	Locally nomadic	1997	Plum Pudding	935	0	0	0	0	0	0	0	0	0	0	0	0	100	0	0	0	0	0	0	0	0	0	0
Boom	Accipitriform	Brown Goshawk	Locally nomadic	1997	Plum Pudding	936	0	0	0	0	0	0	0	0	0	0	0	0	99	1	0	0	0	0	0	0	0	0	0
Boom	Accipitriform	Brown Goshawk	Locally nomadic	1997	Plum Pudding	937	0	30	0	0	0	0	0	0	0	0	0	70	0	0	0	0	0	0	0	0	0	0	0
Boom	Accipitriform	Brown Goshawk	Locally nomadic	1997	Plum Pudding	938	0	0	0	0	0	0	0	0	0	0	0	100	0	0	0	0	0	0	0	0	0	0	0
Boom	Accipitriform	Brown Goshawk	Locally nomadic	1997	Plum Pudding	939	0	0	0	0	0	0	0	0	0	0	0	24	75	1	0	0	0	0	0	0	0	0	0
Boom	Accipitriform	Brown Goshawk	Locally nomadic	1997	Plum Pudding	940	0	0	0	0	0	0	0	0	0	0	0	0	100	0	0	0	0	0	0	0	0	0	0
Boom	Accipitriform	Spotted Harrier	Locally nomadic	1991-08-01	Mirrica Bore	941	0	0	0	0	0	0	0	0	70	0	0	0	30	0	0	0	0	0	0	0	0	0	0
Boom	Accipitriform	Spotted Harrier	Locally nomadic	1991-08-01	Mirrica Bore	942	0	0	0	0	0	0	0	0	90	0	0	10	0	0	0	0	0	0	0	0	0	0	0
Boom	Accipitriform	Spotted Harrier	Locally nomadic	1991-08-01	Mirrica Bore	943	95	0	0	0	0	0	0	0	0	0	0	0	0	5	0	0	0	0	0	0	0	0	0
Boom	Accipitriform	Spotted Harrier	Locally nomadic	1992-07-01	Mirrica Bore	944	5	0	0	0	0	0	0	0	0	0	0	0	95	0	0	0	0	0	0	0	0	0	0
Boom	Accipitriform	Spotted Harrier	Locally nomadic	1992-07-01	Mirrica Bore	945	0	0	50	0	0	0	0	0	0	0	0	0	50	0	0	0	0	0	0	0	0	0	0
Boom	Accipitriform	Spotted Harrier	Locally nomadic	1992-07-01	Mirrica Bore	946	85	0	0	0	0	0	0	0	0	0	0	15	0	0	0	0	0	0	0	0	0	0	0
Boom	Accipitriform	Spotted Harrier	Locally nomadic	1991-08-01	Ethabuka Tip	947	0	0	0	0	0	0	25	0	0	0	0	75	0	0	0	0	0	0	0	0	0	0	0
Boom	Accipitriform	Spotted Harrier	Locally nomadic	1991-08-01	Ethabuka Tip	948	0	0	0	0	0	0	0	0	0	0	0	99	0	1	0	0	0	0	0	0	0	0	0
Boom	Accipitriform	Spotted Harrier	Locally nomadic	1991-08-01	Ethabuka Tip	949	100	0	0	0	0	0	0	0	0	0	0	0	0	0	0	0	0	0	0	0	0	0	0
Boom	Accipitriform	Spotted Harrier	Locally nomadic	1991-08-01	Ethabuka Tip	950	0	0	0	0	0	0	0	0	90	0	0	0	10	0	0	0	0	0	0	0	0	0	0
Boom	Accipitriform	Spotted Harrier	Locally nomadic	1991-08-01	Ethabuka Tip	951	0	33	0	0	0	0	0	0	0	0	0	0	67	0	0	0	0	0	0	0	0	0	0
Boom	Accipitriform	Spotted Harrier	Locally nomadic	1991-08-01	Ethabuka Tip	952	95	0	0	0	0	0	0	0	0	0	0	0	0	0	0	0	5	0	0	0	0	0	0
Boom	Accipitriform	Spotted Harrier	Locally nomadic	1991-08-01	Ethabuka Tip	953	100	0	0	0	0	0	0	0	0	0	0	0	0	0	0	0	0	0	0	0	0	0	0
Boom	Accipitriform	Spotted Harrier	Locally nomadic	1991-08-01	Ethabuka Tip	954	0	0	0	0	0	0	0	0	99	0	0	0	0	1	0	0	0	0	0	0	0	0	0
Boom	Accipitriform	Spotted Harrier	Locally nomadic	1991-08-01	Ethabuka Tip	955	0	0	0	0	0	0	0	0	0	0	0	100	0	0	0	0	0	0	0	0	0	0	0
Boom	Accipitriform	Spotted Harrier	Locally nomadic	1991-08-01	Ethabuka Tip	956	100	0	0	0	0	0	0	0	0	0	0	0	0	0	0	0	0	0	0	0	0	0	0
Boom	Accipitriform	Spotted Harrier	Locally nomadic	1992-07-01	Ethabuka Tip	957	0	0	0	0	0	0	0	0	0	0	0	0	100	0	0	0	0	0	0	0	0	0	0
Boom	Accipitriform	Spotted Harrier	Locally nomadic	1992-07-01	Ethabuka Tip	958	50	0	0	0	0	0	0	0	0	0	0	50	0	0	0	0	0	0	0	0	0	0	0
Boom	Accipitriform	Spotted Harrier	Locally nomadic	1992-07-01	Ethabuka Tip	959	0	0	0	0	0	0	0	0	0	0	0	100	0	0	0	0	0	0	0	0	0	0	0
Boom	Accipitriform	Spotted Harrier	Locally nomadic	1992-07-01	Ethabuka Tip	960	0	0	0	0	0	0	0	0	100	0	0	0	0	0	0	0	0	0	0	0	0	0	0
Boom	Accipitriform	Spotted Harrier	Locally nomadic	1992-07-01	Ethabuka Tip	961	0	0	0	0	0	0	0	0	67	0	0	33	0	0	0	0	0	0	0	0	0	0	0
Bust	Accipitriform	Spotted Harrier	Locally nomadic	1997-06-01	Mirrica Bore	962	0	0	33	0	0	0	0	0	0	0	0	0	66	1	0	0	0	0	0	0	0	0	0
Bust	Accipitriform	Spotted Harrier	Locally nomadic	1997-06-01	Mirrica Bore	963	0	0	0	0	0	0	0	0	0	0	0	100	0	0	0	0	0	0	0	0	0	0	0
Bust	Accipitriform	Spotted Harrier	Locally nomadic	1997-06-01	Mirrica Bore	964	0	0	0	0	0	0	0	0	0	0	0	95	0	0	5	0	0	0	0	0	0	0	0
Bust	Accipitriform	Spotted Harrier	Locally nomadic	1997-06-01	Mirrica Bore	965	0	0	0	0	0	0	0	0	0	0	0	50	50	0	0	0	0	0	0	0	0	0	0
Bust	Accipitriform	Spotted Harrier	Locally nomadic	1998-02-01	Mirrica Bore	966	0	0	0	0	0	0	0	0	0	0	0	0	100	0	0	0	0	0	0	0	0	0	0
Bust	Accipitriform	Spotted Harrier	Locally nomadic	1998-02-01	Mirrica Bore	967	0	0	0	0	0	0	0	0	99	0	0	0	0	1	0	0	0	0	0	0	0	0	0
Bust	Accipitriform	Spotted Harrier	Locally nomadic	1998-02-01	Mirrica Bore	968	0	100	0	0	0	0	0	0	0	0	0	0	0	0	0	0	0	0	0	0	0	0	0
Bust	Accipitriform	Spotted Harrier	Locally nomadic	1998-02-01	Mirrica Bore	969	0	0	0	0	0	0	0	0	0	0	0	0	100	0	0	0	0	0	0	0	0	0	0
Bust	Accipitriform	Spotted Harrier	Locally nomadic	1998-02-01	Mirrica Bore	970	0	0	0	0	0	0	0	0	0	0	0	0	100	0	0	0	0	0	0	0	0	0	0
Bust	Accipitriform	Spotted Harrier	Locally nomadic	1998-02-01	Mirrica Bore	971	0	0	0	0	0	0	0	0	0	0	0	25	75	0	0	0	0	0	0	0	0	0	0
Bust	Accipitriform	Spotted Harrier	Locally nomadic	1998-02-01	Soak	972	0	0	0	0	0	0	0	0	0	0	0	98	0	2	0	0	0	0	0	0	0	0	0
Bust	Accipitriform	Spotted Harrier	Locally nomadic	1998-02-01	Soak	973	0	0	0	0	0	0	0	0	0	0	0	35	65	0	0	0	0	0	0	0	0	0	0
Bust	Accipitriform	Spotted Harrier	Locally nomadic	1998-02-01	Soak	974	0	0	0	0	0	0	0	0	0	0	0	50	50	0	0	0	0	0	0	0	0	0	0
Bust	Accipitriform	Spotted Harrier	Locally nomadic	1998-02-01	Soak	975	0	0	0	0	0	0	0	0	0	0	0	98	0	2	0	0	0	0	0	0	0	0	0
Bust	Accipitriform	Spotted Harrier	Locally nomadic	1998-02-01	Soak	976	0	0	0	0	0	0	0	0	0	0	0	25	75	0	0	0	0	0	0	0	0	0	0
Bust	Accipitriform	Spotted Harrier	Locally nomadic	1998-02-01	Soak	977	0	0	0	0	0	0	0	0	0	0	0	100	0	0	0	0	0	0	0	0	0	0	0
Bust	Accipitriform	Spotted Harrier	Locally nomadic	1998-02-01	Soak	978	0	0	0	0	0	0	0	0	0	0	0	0	100	0	0	0	0	0	0	0	0	0	0
Bust	Accipitriform	Spotted Harrier	Locally nomadic	1998-02-01	Soak	979	0	0	0	0	0	0	0	0	0	0	0	100	0	0	0	0	0	0	0	0	0	0	0
Bust	Accipitriform	Spotted Harrier	Locally nomadic	1998-02-01	Soak	980	0	0	0	0	0	0	0	0	0	0	0	50	50	0	0	0	0	0	0	0	0	0	0
Bust	Accipitriform	Spotted Harrier	Locally nomadic	1998-02-01	Soak	981	0	0	0	0	0	0	0	0	0	0	0	0	100	0	0	0	0	0	0	0	0	0	0
Bust	Accipitriform	Spotted Harrier	Locally nomadic	1997-06-01	Ocean Bore	982	0	0	0	0	0	0	0	0	0	0	0	0	100	0	0	0	0	0	0	0	0	0	0
Bust	Accipitriform	Spotted Harrier	Locally nomadic	1997-06-01	Ocean Bore	983	0	0	0	0	0	0	0	0	0	0	0	95	0	5	0	0	0	0	0	0	0	0	0
Bust	Accipitriform	Spotted Harrier	Locally nomadic	1997-06-01	Ocean Bore	984	0	0	0	0	0	0	0	0	0	0	0	0	99	1	0	0	0	0	0	0	0	0	0
Bust	Accipitriform	Spotted Harrier	Locally nomadic	1997-06-01	Ocean Bore	985	0	0	0	0	0	0	0	0	0	0	0	90	0	0	10	0	0	0	0	0	0	0	0
Bust	Accipitriform	Swamp Harrier	Nomadic	1994-01-01	Pulchera Waterhole	986	0	0	0	0	0	0	0	0	95	0	0	0	0	5	0	0	0	0	0	0	0	0	0
Bust	Accipitriform	Swamp Harrier	Nomadic	1994-01-01	Pulchera Waterhole	987	100	0	0	0	0	0	0	0	0	0	0	0	0	0	0	0	0	0	0	0	0	0	0
Bust	Accipitriform	Swamp Harrier	Nomadic	1994-01-01	Pulchera Waterhole	988	0	0	0	0	0	0	0	0	0	0	0	99	0	1	0	0	0	0	0	0	0	0	0
Bust	Accipitriform	Swamp Harrier	Nomadic	1994-01-01	Pulchera Waterhole	989	0	0	0	0	0	0	0	0	0	0	0	50	0	0	0	0	0	50	0	0	0	0	0
Bust	Accipitriform	Swamp Harrier	Nomadic	1994-01-01	Pulchera Waterhole	990	75	0	0	0	0	0	0	0	0	0	0	0	25	0	0	0	0	0	0	0	0	0	0
Boom	Accipitriform	Swamp Harrier	Nomadic	1997-10-01	Pulchera Waterhole	991	0	0	0	0	0	0	0	0	0	0	0	100	0	0	0	0	0	0	0	0	0	0	0
Boom	Accipitriform	Swamp Harrier	Nomadic	1997-10-01	Pulchera Waterhole	992	0	0	50	0	0	0	0	0	0	0	0	50	0	0	0	0	0	0	0	0	0	0	0
Boom	Accipitriform	Swamp Harrier	Nomadic	1997-10-01	Pulchera	993	0	0	0	0	0	0	0	0	0	0	0	100	0	0	0	0	0	0	0	0	0	0	0
Boom	Accipitriform	Swamp Harrier	Nomadic	1997-10-01	Pulchera	994	0	0	0	0	0	0	0	0	0	0	0	100	0	0	0	0	0	0	0	0	0	0	0
Boom	Accipitriform	Swamp Harrier	Nomadic	1997-10-01	Pulchera	995	0	0	0	0	0	0	0	0	0	0	0	0	75	0	0	0	0	0	0	0	0	25	0
Boom	Accipitriform	Swamp Harrier	Nomadic	1997-10-01	Pulchera	996	0	100	0	0	0	0	0	0	0	0	0	0	0	0	0	0	0	0	0	0	0	0	0
Boom	Accipitriform	Swamp Harrier	Nomadic	1997-10-01	Pulchera	997	0	0	0	0	0	0	0	0	0	0	0	98	0	2	0	0	0	0	0	0	0	0	0
Boom	Accipitriform	Swamp Harrier	Nomadic	1997-10-01	Pulchera	998	0	0	0	0	0	0	0	0	0	0	0	100	0	0	0	0	0	0	0	0	0	0	0
Boom	Accipitriform	Swamp Harrier	Nomadic	1997-10-01	Pulchera	999	0	0	0	0	0	0	0	0	0	0	0	0	33	0	0	0	0	0	0	0	0	0	67
Boom	Accipitriform	Swamp Harrier	Nomadic	1997-10-01	Pulchera	1000	0	0	0	0	0	0	0	0	0	0	0	0	99	1	0	0	0	0	0	0	0	0	0
Boom	Accipitriform	Swamp Harrier	Nomadic	1997-10-01	Pulchera	1001	0	0	0	0	0	0	0	0	0	0	0	100	0	0	0	0	0	0	0	0	0	0	0
Bust	Accipitriform	Swamp Harrier	Nomadic	2007-09-01	Ethabuka Soak	1002	0	0	0	0	0	0	0	0	0	0	0	0	100	0	0	0	0	0	0	0	0	0	0
Bust	Accipitriform	Swamp Harrier	Nomadic	2007-09-01	Ethabuka Soak	1003	0	0	0	75	0	0	0	0	0	0	0	0	25	0	0	0	0	0	0	0	0	0	0
Bust	Accipitriform	Swamp Harrier	Nomadic	2007-09-01	Ethabuka Soak	1004	0	0	0	0	0	0	0	0	0	0	0	100	0	0	0	0	0	0	0	0	0	0	0
Bust	Accipitriform	Swamp Harrier	Nomadic	2007-09-01	Ethabuka Soak	1005	0	0	0	0	0	0	0	0	0	0	0	0	100	0	0	0	0	0	0	0	0	0	0
Bust	Accipitriform	Swamp Harrier	Nomadic	1994-01-01	Alnagata Springs	1006	0	0	0	0	0	0	0	0	0	0	0	65	0	2	0	0	33	0	0	0	0	0	0
Bust	Accipitriform	Swamp Harrier	Nomadic	1994-01-01	Alnagata Springs	1007	0	0	0	0	0	0	0	0	100	0	0	0	0	0	0	0	0	0	0	0	0	0	0
Bust	Accipitriform	Swamp Harrier	Nomadic	1994-01-01	Alnagata Springs	1008	0	0	0	0	0	0	0	0	99	0	0	0	0	1	0	0	0	0	0	0	0	0	0
Bust	Accipitriform	Swamp Harrier	Nomadic	1994-01-01	Alnagata Springs	1009	0	0	0	0	0	0	0	0	0	0	0	0	50	0	0	0	0	50	0	0	0	0	0
Bust	Accipitriform	Swamp Harrier	Nomadic	1994-01-01	Alnagata Springs	1010	0	0	0	0	0	0	0	0	100	0	0	0	0	0	0	0	0	0	0	0	0	0	0
Bust	Accipitriform	Swamp Harrier	Nomadic	1994-01-01	Alnagata Springs	1011	0	0	0	0	0	0	0	0	0	0	0	100	0	0	0	0	0	0	0	0	0	0	0
Bust	Accipitriform	Swamp Harrier	Nomadic	1994-01-01	Alnagata Springs	1012	0	0	0	0	0	0	0	0	0	0	0	100	0	0	0	0	0	0	0	0	0	0	0
Bust	Accipitriform	Swamp Harrier	Nomadic	1994-09-01	Alnagata Springs	1013	0	5	0	0	0	0	0	0	0	0	0	0	95	0	0	0	0	0	0	0	0	0	0
Bust	Accipitriform	Swamp Harrier	Nomadic	1994-09-01	Alnagata Springs	1014	0	0	0	0	0	0	0	0	0	0	0	0	100	0	0	0	0	0	0	0	0	0	0
Bust	Accipitriform	Swamp Harrier	Nomadic	1996-10-01	Carlo	1015	0	0	0	0	0	0	0	0	0	0	0	100	0	0	0	0	0	0	0	0	0	0	0
Bust	Accipitriform	Swamp Harrier	Nomadic	1996-10-01	Carlo	1016	0	0	0	0	0	0	0	0	0	0	0	98	0	2	0	0	0	0	0	0	0	0	0
Bust	Accipitriform	Swamp Harrier	Nomadic	1996-10-01	Carlo	1017	0	0	0	0	0	0	0	0	0	0	0	100	0	0	0	0	0	0	0	0	0	0	0
Bust	Accipitriform	Swamp Harrier	Nomadic	1996-10-01	Carlo	1018	0	0	0	0	0	0	0	0	0	0	0	65	35	0	0	0	0	0	0	0	0	0	0
Bust	Accipitriform	Black-breasted Buzzard	Locally nomadic	1994	Pilungah	1019	0	0	0	0	0	0	0	0	0	0	50	49	0	1	0	0	0	0	0	0	0	0	0
Bust	Accipitriform	Black-breasted Buzzard	Locally nomadic	1994	Pilungah	1020	0	0	0	0	0	0	0	0	45	0	0	20	35	0	0	0	0	0	0	0	0	0	0
Bust	Accipitriform	Black-breasted Buzzard	Locally nomadic	1994	Pilungah	1021	0	0	0	0	0	0	0	0	0	0	0	85	15	0	0	0	0	0	0	0	0	0	0
Bust	Accipitriform	Black-breasted Buzzard	Locally nomadic	1994	Pilungah	1022	0	0	0	0	0	0	0	0	0	25	0	70	0	5	0	0	0	0	0	0	0	0	0
Bust	Accipitriform	Black-breasted Buzzard	Locally nomadic	1994	Pilungah	1023	0	25	0	0	0	0	0	0	0	0	0	49	25	1	0	0	0	0	0	0	0	0	0
Bust	Accipitriform	Black-breasted Buzzard	Locally nomadic	1994	Pilungah	1024	0	0	0	0	0	0	0	0	0	0	0	45	55	0	0	0	0	0	0	0	0	0	0
Bust	Accipitriform	Black-breasted Buzzard	Locally nomadic	1994	Pilungah	1025	0	0	0	0	0	0	0	0	50	0	0	0	49	1	0	0	0	0	0	0	0	0	0
Bust	Accipitriform	Black-breasted Buzzard	Locally nomadic	1994	Pilungah	1026	0	0	0	0	0	0	0	75	0	0	0	25	0	0	0	0	0	0	0	0	0	0	0
Bust	Accipitriform	Black-breasted Buzzard	Locally nomadic	1994	Pilungah	1027	0	0	0	0	0	0	0	0	0	0	0	99	0	1	0	0	0	0	0	0	0	0	0
Bust	Accipitriform	Black-breasted Buzzard	Locally nomadic	1994	Pilungah	1028	0	30	0	0	0	0	0	0	0	0	0	5	65	0	0	0	0	0	0	0	0	0	0
Bust	Accipitriform	Black-breasted Buzzard	Locally nomadic	1994	Pilungah	1029	0	0	0	0	0	0	0	0	0	33	0	0	67	0	0	0	0	0	0	0	0	0	0
Bust	Accipitriform	Black-breasted Buzzard	Locally nomadic	1994	Pilungah	1030	0	0	0	0	0	0	0	0	0	0	0	65	35	0	0	0	0	0	0	0	0	0	0
Bust	Accipitriform	Black-breasted Buzzard	Locally nomadic	1994	Pilungah	1031	0	0	0	0	0	0	0	0	0	0	25	5	70	0	0	0	0	0	0	0	0	0	0
Bust	Accipitriform	Black-breasted Buzzard	Locally nomadic	1994	Pilungah	1032	0	0	0	0	0	0	0	0	0	0	0	79	20	1	0	0	0	0	0	0	0	0	0
Bust	Accipitriform	Black-breasted Buzzard	Locally nomadic	1994	Pilungah	1033	0	0	0	0	0	0	0	0	0	0	0	5	95	0	0	0	0	0	0	0	0	0	0
Bust	Accipitriform	Black-breasted Buzzard	Locally nomadic	1994	Pilungah	1034	0	0	0	0	0	0	33	0	0	0	0	50	17	0	0	0	0	0	0	0	0	0	0
Bust	Accipitriform	Black-breasted Buzzard	Locally nomadic	1994	Pilungah	1035	0	0	0	0	0	0	0	67	0	0	0	32	0	1	0	0	0	0	0	0	0	0	0
Bust	Accipitriform	Black-breasted Buzzard	Locally nomadic	1994	Pilungah	1036	0	0	0	0	0	0	0	0	0	0	40	60	0	0	0	0	0	0	0	0	0	0	0
Bust	Accipitriform	Black-breasted Buzzard	Locally nomadic	1994	Pilungah	1037	0	0	0	0	0	0	0	0	0	0	0	35	60	5	0	0	0	0	0	0	0	0	0
Bust	Accipitriform	Black-breasted Buzzard	Locally nomadic	1994	Pilungah	1038	0	0	0	0	0	0	0	0	0	0	0	0	99	1	0	0	0	0	0	0	0	0	0
Bust	Accipitriform	Black-breasted Buzzard	Locally nomadic	1994	Pilungah	1039	0	0	0	0	0	0	0	0	0	0	0	9	0	1	0	0	0	90	0	0	0	0	0
Bust	Accipitriform	Black-breasted Buzzard	Locally nomadic	1994	Pilungah	1040	0	50	0	0	0	0	0	0	0	0	0	15	35	0	0	0	0	0	0	0	0	0	0
Bust	Accipitriform	Black-breasted Buzzard	Locally nomadic	1994	Pilungah	1041	0	0	0	0	0	0	0	0	0	0	0	34	66	0	0	0	0	0	0	0	0	0	0
Bust	Accipitriform	Black-breasted Buzzard	Locally nomadic	1994	Pilungah	1042	0	0	0	0	0	0	0	0	0	0	0	25	75	0	0	0	0	0	0	0	0	0	0
Bust	Accipitriform	Black-breasted Buzzard	Locally nomadic	1994	Pilungah	1043	0	65	0	0	0	0	0	0	0	0	0	24	10	1	0	0	0	0	0	0	0	0	0
Bust	Accipitriform	Black-breasted Buzzard	Locally nomadic	1994	Pilungah	1044	0	0	0	0	0	0	0	0	33	0	0	34	33	0	0	0	0	0	0	0	0	0	0
Bust	Accipitriform	Black-breasted Buzzard	Locally nomadic	1994	Pilungah	1045	0	0	0	0	0	0	0	0	0	0	0	10	90	0	0	0	0	0	0	0	0	0	0
Bust	Accipitriform	Black-breasted Buzzard	Locally nomadic	1994	Pilungah	1046	0	0	0	0	0	40	0	0	0	0	0	45	15	0	0	0	0	0	0	0	0	0	0
Bust	Accipitriform	Black-breasted Buzzard	Locally nomadic	1994	Pilungah	1047	0	0	0	0	0	0	0	0	90	0	0	0	10	0	0	0	0	0	0	0	0	0	0
Bust	Accipitriform	Black-breasted Buzzard	Locally nomadic	1994	Pilungah	1048	0	0	0	0	0	0	0	0	0	0	0	24	75	1	0	0	0	0	0	0	0	0	0
Bust	Accipitriform	Black-breasted Buzzard	Locally nomadic	1994	Pilungah	1049	0	0	0	0	0	0	0	0	0	0	0	25	25	0	0	0	0	0	0	50	0	0	0
Bust	Accipitriform	Black-breasted Buzzard	Locally nomadic	1994	Pilungah	1050	0	0	0	0	0	0	0	0	0	90	0	0	5	5	0	0	0	0	0	0	0	0	0
Bust	Accipitriform	Black-breasted Buzzard	Locally nomadic	1994	Pilungah	1051	0	0	0	0	0	0	0	0	0	0	0	100	0	0	0	0	0	0	0	0	0	0	0
Bust	Accipitriform	Black-breasted Buzzard	Locally nomadic	1994	Pilungah	1052	0	65	0	0	0	0	0	0	0	0	0	35	0	0	0	0	0	0	0	0	0	0	0
Bust	Accipitriform	Black-breasted Buzzard	Locally nomadic	1994	Pilungah	1053	0	0	0	0	0	0	0	0	0	0	0	0	75	0	25	0	0	0	0	0	0	0	0
Bust	Accipitriform	Black-breasted Buzzard	Locally nomadic	1994	Pilungah	1054	0	0	0	0	0	0	0	0	0	0	0	100	0	0	0	0	0	0	0	0	0	0	0
Bust	Accipitriform	Black-breasted Buzzard	Locally nomadic	1994	Pilungah	1055	0	0	0	0	0	0	0	0	0	0	0	50	50	0	0	0	0	0	0	0	0	0	0
Bust	Accipitriform	Black-breasted Buzzard	Locally nomadic	1996	Pilungah	1056	0	0	0	0	0	0	0	0	0	0	0	50	50	0	0	0	0	0	0	0	0	0	0
Bust	Accipitriform	Black-breasted Buzzard	Locally nomadic	1996	Pilungah	1057	0	0	0	0	0	0	0	0	0	75	0	0	25	0	0	0	0	0	0	0	0	0	0
Bust	Accipitriform	Black-breasted Buzzard	Locally nomadic	1996	Pilungah	1058	0	0	0	0	65	0	0	0	0	0	0	0	35	0	0	0	0	0	0	0	0	0	0
Bust	Accipitriform	Black-breasted Buzzard	Locally nomadic	1996	Pilungah	1059	0	0	0	0	0	0	0	0	0	0	0	45	53	2	0	0	0	0	0	0	0	0	0
Bust	Accipitriform	Black-breasted Buzzard	Locally nomadic	1996	Pilungah	1060	0	0	0	0	0	0	0	90	0	0	0	10	0	0	0	0	0	0	0	0	0	0	0
Bust	Accipitriform	Black-breasted Buzzard	Locally nomadic	1996	Pilungah	1061	0	67	0	0	0	0	0	0	0	0	0	0	33	0	0	0	0	0	0	0	0	0	0
Bust	Accipitriform	Black-breasted Buzzard	Locally nomadic	1996	Pilungah	1062	0	0	0	0	0	0	0	0	0	0	0	65	33	2	0	0	0	0	0	0	0	0	0
Bust	Accipitriform	Black-breasted Buzzard	Locally nomadic	1996	Pilungah	1063	0	0	0	0	0	30	0	0	0	0	0	0	69	1	0	0	0	0	0	0	0	0	0
Bust	Accipitriform	Black-breasted Buzzard	Locally nomadic	1996	Pilungah	1064	0	0	0	0	0	0	0	0	0	0	0	0	0	0	0	0	0	100	0	0	0	0	0
Bust	Accipitriform	Black-breasted Buzzard	Locally nomadic	1996	Pilungah	1065	0	0	0	0	0	0	0	0	0	0	0	10	90	0	0	0	0	0	0	0	0	0	0
Bust	Accipitriform	Black-breasted Buzzard	Locally nomadic	1996	Pilungah	1066	0	0	0	0	0	0	0	0	0	0	0	90	10	0	0	0	0	0	0	0	0	0	0
Bust	Accipitriform	Black-breasted Buzzard	Locally nomadic	1996	Pilungah	1067	0	0	0	0	0	0	0	0	0	0	0	0	14	1	0	0	0	85	0	0	0	0	0
Bust	Accipitriform	Black-breasted Buzzard	Locally nomadic	1996	Pilungah	1068	0	0	0	0	0	0	0	0	0	0	0	67	33	0	0	0	0	0	0	0	0	0	0
Bust	Accipitriform	Black-breasted Buzzard	Locally nomadic	1996	Pilungah	1069	0	0	0	0	0	0	50	0	0	0	0	50	0	0	0	0	0	0	0	0	0	0	0
Bust	Accipitriform	Black-breasted Buzzard	Locally nomadic	1996	Pilungah	1070	0	0	0	0	0	0	0	0	75	0	0	24	0	1	0	0	0	0	0	0	0	0	0
Bust	Accipitriform	Black-breasted Buzzard	Locally nomadic	1996	Pilungah	1071	0	0	0	0	0	0	0	0	0	0	0	35	65	0	0	0	0	0	0	0	0	0	0
Bust	Accipitriform	Black-breasted Buzzard	Locally nomadic	1996	Pilungah	1072	0	0	0	0	0	35	0	0	0	0	0	65	0	0	0	0	0	0	0	0	0	0	0
Bust	Accipitriform	Black-breasted Buzzard	Locally nomadic	1996	Pilungah	1073	0	0	0	0	0	0	0	0	0	0	0	50	50	0	0	0	0	0	0	0	0	0	0
Bust	Accipitriform	Black-breasted Buzzard	Locally nomadic	1996	Pilungah	1074	0	0	0	0	0	0	0	0	0	0	65	0	35	0	0	0	0	0	0	0	0	0	0
Bust	Accipitriform	Black-breasted Buzzard	Locally nomadic	1996	Pilungah	1075	0	0	0	0	0	0	0	0	0	0	0	0	100	0	0	0	0	0	0	0	0	0	0
Bust	Accipitriform	Black-breasted Buzzard	Locally nomadic	1996	Pilungah	1076	0	0	0	0	0	0	0	0	0	0	0	100	0	0	0	0	0	0	0	0	0	0	0
Bust	Accipitriform	Black-breasted Buzzard	Locally nomadic	1996	Pilungah	1077	0	0	0	0	0	0	0	0	0	0	0	66	33	1	0	0	0	0	0	0	0	0	0
Bust	Accipitriform	Black-breasted Buzzard	Locally nomadic	1996	Pilungah	1078	0	0	0	0	0	0	0	0	0	100	0	0	0	0	0	0	0	0	0	0	0	0	0
Bust	Accipitriform	Black-breasted Buzzard	Locally nomadic	1996	Pilungah	1079	0	0	0	0	0	0	0	0	0	0	0	80	20	0	0	0	0	0	0	0	0	0	0
Bust	Accipitriform	Black-breasted Buzzard	Locally nomadic	1996	Pilungah	1080	0	0	0	0	0	0	0	100	0	0	0	0	0	0	0	0	0	0	0	0	0	0	0
Bust	Accipitriform	Black-breasted Buzzard	Locally nomadic	1996	Pilungah	1081	0	90	0	0	0	0	0	0	0	0	0	0	0	10	0	0	0	0	0	0	0	0	0
Bust	Accipitriform	Black-breasted Buzzard	Locally nomadic	1996	Pilungah	1082	0	0	0	0	0	0	0	0	0	0	0	35	65	0	0	0	0	0	0	0	0	0	0
Bust	Accipitriform	Black-breasted Buzzard	Locally nomadic	1996	Pilungah	1083	0	0	0	0	0	0	0	0	0	0	0	0	0	1	0	0	0	99	0	0	0	0	0
Bust	Accipitriform	Black-breasted Buzzard	Locally nomadic	1996	Pilungah	1084	0	0	0	0	0	0	0	0	0	0	0	100	0	0	0	0	0	0	0	0	0	0	0
Bust	Accipitriform	Black-breasted Buzzard	Locally nomadic	1996	Pilungah	1085	0	75	0	0	0	0	0	0	0	0	0	25	0	0	0	0	0	0	0	0	0	0	0
Bust	Accipitriform	Black-breasted Buzzard	Locally nomadic	1996	Pilungah	1086	0	0	0	0	0	0	0	0	0	0	0	25	75	0	0	0	0	0	0	0	0	0	0
Bust	Accipitriform	Black-breasted Buzzard	Locally nomadic	1996	Pilungah	1087	0	0	0	0	0	0	0	0	0	0	0	100	0	0	0	0	0	0	0	0	0	0	0
Bust	Accipitriform	Black-breasted Buzzard	Locally nomadic	1996	Pilungah	1088	0	0	0	0	0	0	0	0	0	0	0	33	67	0	0	0	0	0	0	0	0	0	0
Bust	Accipitriform	Black-breasted Buzzard	Locally nomadic	1996	Pilungah	1089	0	0	0	0	0	0	0	0	0	0	0	99	0	1	0	0	0	0	0	0	0	0	0
Boom	Accipitriform	Black-breasted Buzzard	Locally nomadic	1992	Pilungah	1090	0	33	0	0	0	0	0	0	0	0	0	0	67	0	0	0	0	0	0	0	0	0	0
Boom	Accipitriform	Black-breasted Buzzard	Locally nomadic	1992	Pilungah	1091	0	0	0	0	0	0	0	0	0	0	0	75	25	0	0	0	0	0	0	0	0	0	0
Boom	Accipitriform	Black-breasted Buzzard	Locally nomadic	1992	Pilungah	1092	0	0	0	0	0	0	0	0	0	0	0	85	14	1	0	0	0	0	0	0	0	0	0
Boom	Accipitriform	Black-breasted Buzzard	Locally nomadic	1992	Pilungah	1093	0	0	0	0	0	0	0	0	0	0	0	100	0	0	0	0	0	0	0	0	0	0	0
Boom	Accipitriform	Black-breasted Buzzard	Locally nomadic	1992	Pilungah	1094	0	0	0	0	66	0	0	0	0	0	0	33	0	1	0	0	0	0	0	0	0	0	0
Boom	Accipitriform	Black-breasted Buzzard	Locally nomadic	1992	Pilungah	1095	0	0	0	0	0	0	0	0	100	0	0	0	0	0	0	0	0	0	0	0	0	0	0
Boom	Accipitriform	Black-breasted Buzzard	Locally nomadic	1992	Pilungah	1096	0	24	0	0	0	0	0	0	0	0	0	75	0	1	0	0	0	0	0	0	0	0	0
Boom	Accipitriform	Black-breasted Buzzard	Locally nomadic	1992	Pilungah	1097	0	99	0	0	0	0	0	0	0	0	0	0	0	1	0	0	0	0	0	0	0	0	0
Boom	Accipitriform	Black-breasted Buzzard	Locally nomadic	1992	Pilungah	1098	0	0	0	0	0	0	0	0	0	0	0	100	0	0	0	0	0	0	0	0	0	0	0
Boom	Accipitriform	Black-breasted Buzzard	Locally nomadic	1992	Pilungah	1099	0	0	0	0	0	0	0	0	100	0	0	0	0	0	0	0	0	0	0	0	0	0	0
Boom	Accipitriform	Black-breasted Buzzard	Locally nomadic	1992	Pilungah	1100	0	0	0	0	0	0	0	0	0	0	0	100	0	0	0	0	0	0	0	0	0	0	0
Boom	Accipitriform	Black-breasted Buzzard	Locally nomadic	1992	Pilungah	1101	0	0	0	0	0	0	0	0	0	0	0	95	5	0	0	0	0	0	0	0	0	0	0
Boom	Accipitriform	Black-breasted Buzzard	Locally nomadic	1992	Pilungah	1102	0	0	0	0	0	0	50	0	0	0	0	0	50	0	0	0	0	0	0	0	0	0	0
Boom	Accipitriform	Black-breasted Buzzard	Locally nomadic	1992	Pilungah	1103	0	0	0	0	33	0	0	0	0	0	0	67	0	0	0	0	0	0	0	0	0	0	0
Boom	Accipitriform	Black-breasted Buzzard	Locally nomadic	1992	Pilungah	1104	0	0	0	0	0	0	0	0	0	0	0	50	50	0	0	0	0	0	0	0	0	0	0
Boom	Accipitriform	Black-breasted Buzzard	Locally nomadic	1992	Pilungah	1105	0	0	0	0	0	0	0	0	0	0	50	50	0	0	0	0	0	0	0	0	0	0	0
Boom	Accipitriform	Black-breasted Buzzard	Locally nomadic	1992	Pilungah	1106	0	0	0	0	100	0	0	0	0	0	0	0	0	0	0	0	0	0	0	0	0	0	0
Boom	Accipitriform	Black-breasted Buzzard	Locally nomadic	1992	Pilungah	1107	0	0	0	0	0	0	0	0	0	0	0	50	0	0	0	0	0	0	0	50	0	0	0
Boom	Accipitriform	Black-breasted Buzzard	Locally nomadic	1992	Pilungah	1108	0	0	0	0	100	0	0	0	0	0	0	0	0	0	0	0	0	0	0	0	0	0	0
Boom	Accipitriform	Black-breasted Buzzard	Locally nomadic	1992	Pilungah	1109	0	0	0	0	0	0	0	0	0	0	0	79	20	1	0	0	0	0	0	0	0	0	0
Boom	Accipitriform	Black-breasted Buzzard	Locally nomadic	1992	Pilungah	1110	0	0	0	0	0	0	0	0	0	0	0	33	67	0	0	0	0	0	0	0	0	0	0
Boom	Accipitriform	Black-breasted Buzzard	Locally nomadic	1992	Pilungah	1111	0	100	0	0	0	0	0	0	0	0	0	0	0	0	0	0	0	0	0	0	0	0	0
Boom	Accipitriform	Black-breasted Buzzard	Locally nomadic	1992	Pilungah	1112	0	0	0	0	0	0	0	0	0	0	0	50	50	0	0	0	0	0	0	0	0	0	0
Boom	Accipitriform	Black-breasted Buzzard	Locally nomadic	1992	Pilungah	1113	0	0	0	0	0	0	0	0	35	0	0	65	0	0	0	0	0	0	0	0	0	0	0
Boom	Accipitriform	Black-breasted Buzzard	Locally nomadic	1992	Pilungah	1114	0	0	0	0	0	0	0	0	0	0	0	0	0	0	0	0	0	100	0	0	0	0	0
Boom	Accipitriform	Black-breasted Buzzard	Locally nomadic	1992	Pilungah	1115	0	0	0	0	0	0	0	0	0	0	0	100	0	0	0	0	0	0	0	0	0	0	0
Boom	Accipitriform	Black-breasted Buzzard	Locally nomadic	1992	Pilungah	1116	0	0	0	0	0	20	0	0	0	0	0	78	0	2	0	0	0	0	0	0	0	0	0
Boom	Accipitriform	Black-breasted Buzzard	Locally nomadic	1992	Pilungah	1117	0	0	0	0	0	0	0	0	0	0	0	100	0	0	0	0	0	0	0	0	0	0	0
Boom	Accipitriform	Black-breasted Buzzard	Locally nomadic	1992	Pilungah	1118	0	0	0	0	0	0	0	0	0	0	0	100	0	0	0	0	0	0	0	0	0	0	0
Boom	Accipitriform	Black-breasted Buzzard	Locally nomadic	1992	Pilungah	1119	99	0	0	0	0	0	0	0	0	0	0	0	0	1	0	0	0	0	0	0	0	0	0
Boom	Accipitriform	Black-breasted Buzzard	Locally nomadic	1997	Pilungah	1120	0	0	0	0	0	0	0	0	0	0	0	100	0	0	0	0	0	0	0	0	0	0	0
Boom	Accipitriform	Black-breasted Buzzard	Locally nomadic	1997	Pilungah	1121	0	25	0	0	0	0	0	0	0	0	0	75	0	0	0	0	0	0	0	0	0	0	0
Boom	Accipitriform	Black-breasted Buzzard	Locally nomadic	1997	Pilungah	1122	0	0	0	0	0	0	0	0	0	0	0	74	25	1	0	0	0	0	0	0	0	0	0
Boom	Accipitriform	Black-breasted Buzzard	Locally nomadic	1997	Pilungah	1123	0	0	0	0	0	0	0	50	0	0	0	50	0	0	0	0	0	0	0	0	0	0	0
Boom	Accipitriform	Black-breasted Buzzard	Locally nomadic	1997	Pilungah	1124	0	0	0	0	0	0	0	0	0	0	0	50	50	0	0	0	0	0	0	0	0	0	0
Boom	Accipitriform	Black-breasted Buzzard	Locally nomadic	1997	Pilungah	1125	0	0	0	0	0	0	0	0	0	0	0	90	10	0	0	0	0	0	0	0	0	0	0
Boom	Accipitriform	Black-breasted Buzzard	Locally nomadic	1997	Pilungah	1126	0	0	0	10	0	0	0	0	0	0	0	0	90	0	0	0	0	0	0	0	0	0	0
Boom	Accipitriform	Black-breasted Buzzard	Locally nomadic	1997	Pilungah	1127	0	0	0	0	0	0	0	0	0	0	0	100	0	0	0	0	0	0	0	0	0	0	0
Boom	Accipitriform	Black-breasted Buzzard	Locally nomadic	1997	Pilungah	1128	0	0	0	0	0	0	0	0	0	0	0	99	1	0	0	0	0	0	0	0	0	0	0
Boom	Accipitriform	Black-breasted Buzzard	Locally nomadic	1997	Pilungah	1129	0	0	0	0	0	0	0	0	0	0	0	75	25	0	0	0	0	0	0	0	0	0	0
Boom	Accipitriform	Black-breasted Buzzard	Locally nomadic	1997	Pilungah	1130	0	0	0	0	0	0	0	0	0	0	0	99	0	1	0	0	0	0	0	0	0	0	0
Boom	Accipitriform	Black-breasted Buzzard	Locally nomadic	1997	Pilungah	1131	0	0	0	0	0	0	40	0	0	0	0	0	60	0	0	0	0	0	0	0	0	0	0
Bust	Accipitriform	Collared Sparrowhawk	Locally nomadic	2005	Shelley's Bore	1132	0	0	0	0	0	0	0	0	0	0	0	100	0	0	0	0	0	0	0	0	0	0	0
Bust	Accipitriform	Collared Sparrowhawk	Locally nomadic	2005	Shelley's Bore	1133	0	0	0	0	0	0	0	0	0	0	0	100	0	0	0	0	0	0	0	0	0	0	0
Bust	Accipitriform	Collared Sparrowhawk	Locally nomadic	2005	Shelley's Bore	1134	0	0	0	0	0	0	0	0	0	0	0	99	0	1	0	0	0	0	0	0	0	0	0
Bust	Accipitriform	Collared Sparrowhawk	Locally nomadic	2005	Shelley's Bore	1135	0	0	0	0	0	0	0	0	0	0	0	99	0	1	0	0	0	0	0	0	0	0	0
Bust	Accipitriform	Collared Sparrowhawk	Locally nomadic	2005	Shelley's Bore	1136	0	0	0	0	0	0	0	0	0	0	0	0	100	0	0	0	0	0	0	0	0	0	0
Bust	Accipitriform	Collared Sparrowhawk	Locally nomadic	2005	Shelley's Bore	1137	0	0	0	0	0	0	0	0	0	0	0	100	0	0	0	0	0	0	0	0	0	0	0
Bust	Accipitriform	Collared Sparrowhawk	Locally nomadic	2005	Shelley's Bore	1138	0	0	0	0	0	0	0	0	0	0	0	99	0	1	0	0	0	0	0	0	0	0	0
Bust	Accipitriform	Collared Sparrowhawk	Locally nomadic	2005	Shelley's Bore	1139	0	0	0	0	0	0	0	0	0	0	0	100	0	0	0	0	0	0	0	0	0	0	0
Bust	Accipitriform	Collared Sparrowhawk	Locally nomadic	2005	Shelley's Bore	1140	0	0	0	0	0	0	0	0	0	0	0	100	0	0	0	0	0	0	0	0	0	0	0
Bust	Accipitriform	Collared Sparrowhawk	Locally nomadic	1996	Shelley's Bore	1141	0	0	0	0	0	0	0	0	0	0	0	100	0	0	0	0	0	0	0	0	0	0	0
Bust	Accipitriform	Collared Sparrowhawk	Locally nomadic	1996	Shelley's Bore	1142	0	0	0	0	0	0	0	0	0	0	0	99	0	1	0	0	0	0	0	0	0	0	0
Bust	Accipitriform	Collared Sparrowhawk	Locally nomadic	1996	Shelley's Bore	1143	0	0	0	0	0	0	0	0	0	0	0	100	0	0	0	0	0	0	0	0	0	0	0
Bust	Accipitriform	Collared Sparrowhawk	Locally nomadic	1996	Shelley's Bore	1144	0	0	0	0	0	0	0	0	0	0	0	100	0	0	0	0	0	0	0	0	0	0	0
Bust	Accipitriform	Collared Sparrowhawk	Locally nomadic	1996	Shelley's Bore	1145	0	0	0	0	0	0	0	0	0	0	0	100	0	0	0	0	0	0	0	0	0	0	0
Bust	Accipitriform	Collared Sparrowhawk	Locally nomadic	1996	Shelley's Bore	1146	0	0	0	0	0	0	0	0	0	0	0	100	0	0	0	0	0	0	0	0	0	0	0
Bust	Accipitriform	Collared Sparrowhawk	Locally nomadic	1996	Shelley's Bore	1147	0	0	0	0	0	0	0	0	0	0	0	100	0	0	0	0	0	0	0	0	0	0	0
Bust	Accipitriform	Collared Sparrowhawk	Locally nomadic	1996	Shelley's Bore	1148	0	0	0	0	0	0	0	0	0	0	0	99	0	1	0	0	0	0	0	0	0	0	0
Bust	Accipitriform	Collared Sparrowhawk	Locally nomadic	1996	Shelley's Bore	1149	0	0	0	0	0	0	0	0	0	0	0	98	0	2	0	0	0	0	0	0	0	0	0
Bust	Accipitriform	Collared Sparrowhawk	Locally nomadic	1996	Shelley's Bore	1150	0	0	0	0	0	0	0	0	0	0	0	100	0	0	0	0	0	0	0	0	0	0	0
Bust	Accipitriform	Collared Sparrowhawk	Locally nomadic	1996	Shelley's Bore	1151	0	0	0	0	0	0	0	0	0	0	0	100	0	0	0	0	0	0	0	0	0	0	0
Bust	Accipitriform	Collared Sparrowhawk	Locally nomadic	1996	Shelley's Bore	1152	0	0	0	0	0	0	0	0	0	0	0	100	0	0	0	0	0	0	0	0	0	0	0
Bust	Accipitriform	Collared Sparrowhawk	Locally nomadic	1996	Shelley's Bore	1153	0	0	0	0	0	0	0	0	0	0	0	0	100	0	0	0	0	0	0	0	0	0	0
Bust	Accipitriform	Collared Sparrowhawk	Locally nomadic	1996	Shelley's Bore	1154	0	0	0	0	0	0	0	0	0	0	0	100	0	0	0	0	0	0	0	0	0	0	0
Bust	Accipitriform	Collared Sparrowhawk	Locally nomadic	1996	Shelley's Bore	1155	0	0	0	0	0	0	0	0	0	0	0	100	0	0	0	0	0	0	0	0	0	0	0
Boom	Accipitriform	Collared Sparrowhawk	Locally nomadic	1998	Shelley's Bore	1156	0	0	0	0	0	0	0	0	0	0	0	100	0	0	0	0	0	0	0	0	0	0	0
Boom	Accipitriform	Collared Sparrowhawk	Locally nomadic	1998	Shelley's Bore	1157	0	0	0	0	0	0	0	0	0	0	0	100	0	0	0	0	0	0	0	0	0	0	0
Boom	Accipitriform	Collared Sparrowhawk	Locally nomadic	1998	Shelley's Bore	1158	0	0	0	0	0	0	0	0	0	0	0	100	0	0	0	0	0	0	0	0	0	0	0
Boom	Accipitriform	Collared Sparrowhawk	Locally nomadic	1998	Shelley's Bore	1159	0	0	0	0	0	0	0	0	0	0	0	100	0	0	0	0	0	0	0	0	0	0	0
Boom	Accipitriform	Collared Sparrowhawk	Locally nomadic	1998	Shelley's Bore	1160	0	0	0	0	0	0	0	0	0	0	0	100	0	0	0	0	0	0	0	0	0	0	0
Boom	Accipitriform	Collared Sparrowhawk	Locally nomadic	1998	Shelley's Bore	1161	0	0	0	0	0	0	0	0	0	0	0	100	0	0	0	0	0	0	0	0	0	0	0
Boom	Accipitriform	Collared Sparrowhawk	Locally nomadic	1998	Shelley's Bore	1162	0	0	0	0	0	0	0	0	0	0	0	100	0	0	0	0	0	0	0	0	0	0	0
Boom	Accipitriform	Collared Sparrowhawk	Locally nomadic	1998	Shelley's Bore	1163	0	0	0	0	0	0	0	0	0	0	0	100	0	0	0	0	0	0	0	0	0	0	0
Boom	Accipitriform	Collared Sparrowhawk	Locally nomadic	1998	Shelley's Bore	1164	0	0	0	0	0	0	0	0	0	0	0	99	0	1	0	0	0	0	0	0	0	0	0
Boom	Accipitriform	Collared Sparrowhawk	Locally nomadic	1998	Shelley's Bore	1165	0	0	0	0	0	0	0	0	0	0	0	100	0	0	0	0	0	0	0	0	0	0	0
Boom	Accipitriform	Collared Sparrowhawk	Locally nomadic	1998	Shelley's Bore	1166	0	0	0	0	0	0	0	0	0	0	0	99	0	1	0	0	0	0	0	0	0	0	0
Boom	Accipitriform	Collared Sparrowhawk	Locally nomadic	1998	Shelley's Bore	1167	0	0	0	0	0	0	0	0	0	0	0	100	0	0	0	0	0	0	0	0	0	0	0
Boom	Accipitriform	Collared Sparrowhawk	Locally nomadic	1998	Shelley's Bore	1168	0	0	0	0	0	0	0	0	0	0	0	100	0	0	0	0	0	0	0	0	0	0	0
Boom	Accipitriform	Collared Sparrowhawk	Locally nomadic	1998	Shelley's Bore	1169	0	0	0	0	0	0	0	0	0	0	0	100	0	0	0	0	0	0	0	0	0	0	0
Boom	Accipitriform	Collared Sparrowhawk	Locally nomadic	1998	Shelley's Bore	1170	0	0	0	0	0	0	0	0	0	0	0	99	0	1	0	0	0	0	0	0	0	0	0
Boom	Accipitriform	Square-tailed Kite	Nomadic	1992	Ethabuka Homestead	1171	0	0	0	0	0	0	0	0	0	0	0	100	0	0	0	0	0	0	0	0	0	0	0
Boom	Accipitriform	Square-tailed Kite	Nomadic	1992	Ethabuka Homestead	1172	0	0	0	0	0	0	0	0	0	0	0	100	0	0	0	0	0	0	0	0	0	0	0
Boom	Accipitriform	Square-tailed Kite	Nomadic	1992	Ethabuka Homestead	1173	0	0	0	0	0	0	0	0	0	0	0	100	0	0	0	0	0	0	0	0	0	0	0
Boom	Accipitriform	Square-tailed Kite	Nomadic	1992	Ethabuka Homestead	1174	0	0	0	0	0	0	0	0	0	0	0	100	0	0	0	0	0	0	0	0	0	0	0
Boom	Accipitriform	Square-tailed Kite	Nomadic	1992	Ethabuka Homestead	1175	0	0	0	0	0	0	0	0	0	0	0	100	0	0	0	0	0	0	0	0	0	0	0
Boom	Accipitriform	Square-tailed Kite	Nomadic	1992	Ethabuka Homestead	1176	0	0	0	0	0	0	0	0	0	0	0	100	0	0	0	0	0	0	0	0	0	0	0
Boom	Accipitriform	Square-tailed Kite	Nomadic	1992	Ethabuka Homestead	1177	0	0	0	0	0	0	0	0	0	0	0	98	0	2	0	0	0	0	0	0	0	0	0
Boom	Accipitriform	Square-tailed Kite	Nomadic	1992	Ethabuka Homestead	1178	0	0	0	0	0	0	0	0	0	0	0	100	0	0	0	0	0	0	0	0	0	0	0
Boom	Accipitriform	Square-tailed Kite	Nomadic	1992	Ethabuka Homestead	1179	0	0	0	0	0	0	0	0	0	0	0	100	0	0	0	0	0	0	0	0	0	0	0
Boom	Accipitriform	Square-tailed Kite	Nomadic	1992	Ethabuka Homestead	1180	0	0	0	0	0	0	0	0	0	0	0	100	0	0	0	0	0	0	0	0	0	0	0
Boom	Accipitriform	Square-tailed Kite	Nomadic	1992	Ethabuka Homestead	1181	0	0	0	0	0	0	0	0	0	0	0	100	0	0	0	0	0	0	0	0	0	0	0
Boom	Accipitriform	Square-tailed Kite	Nomadic	1992	Ethabuka Homestead	1182	0	0	0	0	0	0	0	0	0	0	0	100	0	0	0	0	0	0	0	0	0	0	0
Boom	Accipitriform	Square-tailed Kite	Nomadic	1992	Ethabuka Homestead	1183	0	0	0	0	0	0	0	0	0	0	0	98	0	2	0	0	0	0	0	0	0	0	0
Boom	Accipitriform	Square-tailed Kite	Nomadic	1992	Ethabuka Homestead	1184	0	0	0	0	0	0	0	0	0	0	0	100	0	0	0	0	0	0	0	0	0	0	0
Boom	Accipitriform	Square-tailed Kite	Nomadic	1992	Ethabuka Homestead	1185	0	0	0	0	0	0	0	0	0	0	0	100	0	0	0	0	0	0	0	0	0	0	0
Boom	Accipitriform	Square-tailed Kite	Nomadic	1992	Ethabuka Homestead	1186	0	0	0	0	0	0	0	0	0	0	0	100	0	0	0	0	0	0	0	0	0	0	0
Boom	Accipitriform	Square-tailed Kite	Nomadic	1992	Ethabuka Homestead	1187	0	0	0	0	0	0	0	0	0	0	0	100	0	0	0	0	0	0	0	0	0	0	0
Boom	Accipitriform	Square-tailed Kite	Nomadic	1992	Ethabuka Homestead	1188	0	0	0	0	0	0	0	0	0	0	0	100	0	0	0	0	0	0	0	0	0	0	0
Boom	Accipitriform	Square-tailed Kite	Nomadic	1992	Ethabuka Homestead	1189	0	0	0	0	0	0	0	0	0	0	0	100	0	0	0	0	0	0	0	0	0	0	0
Boom	Accipitriform	Square-tailed Kite	Nomadic	1992	Ethabuka Homestead	1190	0	0	0	0	0	0	0	0	0	0	0	95	0	5	0	0	0	0	0	0	0	0	0
Boom	Accipitriform	Square-tailed Kite	Nomadic	1992	Ethabuka Homestead	1191	0	0	0	0	0	0	0	0	0	0	0	95	0	0	5	0	0	0	0	0	0	0	0
Boom	Accipitriform	Square-tailed Kite	Nomadic	1992	Ethabuka Homestead	1192	0	0	0	0	0	0	0	0	0	0	0	50	50	0	0	0	0	0	0	0	0	0	0
Boom	Accipitriform	Square-tailed Kite	Nomadic	1992	Ethabuka Homestead	1193	0	0	0	0	0	0	0	0	0	0	0	100	0	0	0	0	0	0	0	0	0	0	0
Boom	Accipitriform	Square-tailed Kite	Nomadic	1992	Ethabuka Homestead	1194	0	0	0	0	0	0	0	0	0	0	0	100	0	0	0	0	0	0	0	0	0	0	0
Boom	Accipitriform	Square-tailed Kite	Nomadic	1992	Ethabuka Homestead	1195	0	0	0	0	0	0	0	0	0	0	0	100	0	0	0	0	0	0	0	0	0	0	0
Boom	Accipitriform	Square-tailed Kite	Nomadic	1992	Ethabuka Homestead	1196	0	0	0	0	0	0	0	0	0	0	0	100	0	0	0	0	0	0	0	0	0	0	0
Boom	Accipitriform	Square-tailed Kite	Nomadic	1992	Ethabuka Homestead	1197	0	0	0	0	0	0	0	0	0	0	0	100	0	0	0	0	0	0	0	0	0	0	0
Boom	Accipitriform	Square-tailed Kite	Nomadic	1992	Ethabuka Homestead	1198	0	0	0	0	0	0	0	0	0	0	0	92	0	8	0	0	0	0	0	0	0	0	0
Boom	Accipitriform	Square-tailed Kite	Nomadic	1992	Ethabuka Homestead	1199	0	0	0	0	0	0	0	0	0	0	0	100	0	0	0	0	0	0	0	0	0	0	0
Boom	Accipitriform	Square-tailed Kite	Nomadic	1992	Ethabuka Homestead	1200	0	0	0	0	0	0	0	0	0	0	0	100	0	0	0	0	0	0	0	0	0	0	0
Boom	Accipitriform	Square-tailed Kite	Nomadic	1992	Ethabuka Homestead	1201	0	0	0	0	0	0	0	0	0	0	0	100	0	0	0	0	0	0	0	0	0	0	0
Boom	Accipitriform	Square-tailed Kite	Nomadic	1992	Ethabuka Homestead	1202	0	0	0	0	0	0	0	0	0	0	0	100	0	0	0	0	0	0	0	0	0	0	0
Boom	Accipitriform	Square-tailed Kite	Nomadic	1992	Ethabuka Homestead	1203	0	0	0	0	0	0	0	0	0	0	0	100	0	0	0	0	0	0	0	0	0	0	0
Boom	Accipitriform	Square-tailed Kite	Nomadic	1992	Ethabuka Homestead	1204	0	0	0	0	0	0	0	0	0	0	0	100	0	0	0	0	0	0	0	0	0	0	0
Boom	Accipitriform	Square-tailed Kite	Nomadic	1992	Ethabuka Homestead	1205	0	0	0	0	0	0	0	0	0	0	0	100	0	0	0	0	0	0	0	0	0	0	0
Boom	Accipitriform	Square-tailed Kite	Nomadic	1992	Ethabuka Homestead	1206	0	0	0	0	0	0	0	0	0	0	0	100	0	0	0	0	0	0	0	0	0	0	0
Boom	Accipitriform	Square-tailed Kite	Nomadic	1992	Ethabuka Homestead	1207	0	0	0	0	0	0	0	0	0	0	0	100	0	0	0	0	0	0	0	0	0	0	0
Boom	Accipitriform	Square-tailed Kite	Nomadic	1992	Ethabuka Homestead	1208	0	0	0	0	0	0	0	0	0	0	0	100	0	0	0	0	0	0	0	0	0	0	0
Boom	Accipitriform	Square-tailed Kite	Nomadic	1992	Ethabuka Homestead	1209	0	0	0	0	0	0	0	0	0	0	0	100	0	0	0	0	0	0	0	0	0	0	0
Boom	Accipitriform	Square-tailed Kite	Nomadic	1992	Ethabuka Homestead	1210	0	0	0	0	0	0	0	0	0	0	0	100	0	0	0	0	0	0	0	0	0	0	0
Boom	Accipitriform	Square-tailed Kite	Nomadic	1992	Ethabuka Homestead	1211	0	0	0	0	0	0	0	0	0	0	0	100	0	0	0	0	0	0	0	0	0	0	0
Boom	Accipitriform	Square-tailed Kite	Nomadic	1992	Ethabuka Homestead	1212	0	0	0	0	0	0	0	0	0	0	0	100	0	0	0	0	0	0	0	0	0	0	0
Boom	Accipitriform	Square-tailed Kite	Nomadic	1992	Ethabuka Homestead	1213	0	0	0	0	0	0	0	0	0	0	0	100	0	0	0	0	0	0	0	0	0	0	0
Boom	Accipitriform	Square-tailed Kite	Nomadic	1992	Ethabuka Homestead	1214	0	0	0	0	0	0	0	0	0	0	0	100	0	0	0	0	0	0	0	0	0	0	0
Boom	Accipitriform	Square-tailed Kite	Nomadic	1992	Ethabuka Homestead	1215	0	0	0	0	0	0	0	0	0	0	0	100	0	0	0	0	0	0	0	0	0	0	0
Boom	Accipitriform	Square-tailed Kite	Nomadic	1992	Ethabuka Homestead	1216	0	0	0	0	0	0	0	0	0	0	0	100	0	0	0	0	0	0	0	0	0	0	0
Boom	Accipitriform	Square-tailed Kite	Nomadic	1992	Ethabuka Homestead	1217	0	0	0	0	0	0	0	0	0	0	0	100	0	0	0	0	0	0	0	0	0	0	0
Boom	Accipitriform	Square-tailed Kite	Nomadic	1992	Ethabuka Homestead	1218	0	0	0	0	0	0	0	0	0	0	0	100	0	0	0	0	0	0	0	0	0	0	0
Boom	Accipitriform	Square-tailed Kite	Nomadic	1992	Ethabuka Homestead	1219	0	0	0	0	0	0	0	0	0	0	0	100	0	0	0	0	0	0	0	0	0	0	0
Boom	Accipitriform	Square-tailed Kite	Nomadic	1992	Ethabuka Homestead	1220	0	0	0	0	0	0	0	0	0	0	0	100	0	0	0	0	0	0	0	0	0	0	0
Boom	Accipitriform	Square-tailed Kite	Nomadic	1992	Ethabuka Homestead	1221	0	0	0	0	0	0	0	0	0	0	0	100	0	0	0	0	0	0	0	0	0	0	0
Boom	Accipitriform	Square-tailed Kite	Nomadic	1992	Ethabuka Homestead	1222	0	0	0	0	0	0	0	0	0	0	0	100	0	0	0	0	0	0	0	0	0	0	0
Boom	Accipitriform	Square-tailed Kite	Nomadic	1992	Ethabuka Homestead	1223	0	0	0	0	0	0	0	0	0	0	0	100	0	0	0	0	0	0	0	0	0	0	0
Boom	Accipitriform	Square-tailed Kite	Nomadic	1992	Ethabuka Homestead	1224	0	0	0	0	0	0	0	0	0	0	0	100	0	0	0	0	0	0	0	0	0	0	0
Boom	Accipitriform	Square-tailed Kite	Nomadic	1992	Ethabuka Homestead	1225	0	0	0	0	0	0	0	0	0	0	0	100	0	0	0	0	0	0	0	0	0	0	0
Boom	Accipitriform	Square-tailed Kite	Nomadic	1992	Ethabuka Homestead	1226	0	0	0	0	0	0	0	0	0	0	0	100	0	0	0	0	0	0	0	0	0	0	0
Boom	Accipitriform	Square-tailed Kite	Nomadic	1992	Ethabuka Homestead	1227	0	0	0	0	0	0	0	0	0	0	0	100	0	0	0	0	0	0	0	0	0	0	0
Boom	Accipitriform	Square-tailed Kite	Nomadic	1992	Ethabuka Homestead	1228	0	0	0	0	0	0	0	0	0	0	0	100	0	0	0	0	0	0	0	0	0	0	0
Boom	Accipitriform	Square-tailed Kite	Nomadic	1992	Ethabuka Homestead	1229	0	0	0	0	0	0	0	0	0	0	0	100	0	0	0	0	0	0	0	0	0	0	0
Bust	Accipitriform	Black-shouldered Kite	Locally nomadic	1990-06-01	Ethabuka Homestead	1230	0	0	0	0	0	100	0	0	0	0	0	0	0	0	0	0	0	0	0	0	0	0	0
Bust	Accipitriform	Black-shouldered Kite	Locally nomadic	1990-06-01	Ethabuka Homestead	1231	0	99	0	0	0	0	0	0	0	0	0	0	0	1	0	0	0	0	0	0	0	0	0
Bust	Accipitriform	Black-shouldered Kite	Locally nomadic	1990-06-01	Ethabuka Homestead	1232	0	100	0	0	0	0	0	0	0	0	0	0	0	0	0	0	0	0	0	0	0	0	0
Bust	Accipitriform	Black-shouldered Kite	Locally nomadic	1990-06-01	Ethabuka Homestead	1233	0	0	0	0	0	0	100	0	0	0	0	0	0	0	0	0	0	0	0	0	0	0	0
Bust	Accipitriform	Black-shouldered Kite	Locally nomadic	1990-06-01	Ethabuka Homestead	1234	0	0	0	0	0	0	0	0	0	0	0	100	0	0	0	0	0	0	0	0	0	0	0
Bust	Accipitriform	Black-shouldered Kite	Locally nomadic	1990-06-01	Ethabuka Homestead	1235	0	100	0	0	0	0	0	0	0	0	0	0	0	0	0	0	0	0	0	0	0	0	0
Bust	Accipitriform	Black-shouldered Kite	Locally nomadic	1990-06-01	Ethabuka Homestead	1236	0	0	0	0	0	0	100	0	0	0	0	0	0	0	0	0	0	0	0	0	0	0	0
Bust	Accipitriform	Black-shouldered Kite	Locally nomadic	1990-06-01	Ethabuka Homestead	1237	0	0	0	0	0	100	0	0	0	0	0	0	0	0	0	0	0	0	0	0	0	0	0
Bust	Accipitriform	Black-shouldered Kite	Locally nomadic	1990-06-01	Ethabuka Homestead	1238	0	99	0	0	0	0	0	0	0	0	0	0	0	1	0	0	0	0	0	0	0	0	0
Bust	Accipitriform	Black-shouldered Kite	Locally nomadic	1990-06-01	Ethabuka Homestead	1239	0	0	0	99	0	0	0	0	0	0	0	0	0	1	0	0	0	0	0	0	0	0	0
Bust	Accipitriform	Black-shouldered Kite	Locally nomadic	1993-06-01	Ethabuka Homestead	1240	0	0	0	0	0	100	0	0	0	0	0	0	0	0	0	0	0	0	0	0	0	0	0
Bust	Accipitriform	Black-shouldered Kite	Locally nomadic	1993-06-01	Ethabuka Homestead	1241	0	100	0	0	0	0	0	0	0	0	0	0	0	0	0	0	0	0	0	0	0	0	0
Bust	Accipitriform	Black-shouldered Kite	Locally nomadic	1993-06-01	Ethabuka Homestead	1242	100	0	0	0	0	0	0	0	0	0	0	0	0	0	0	0	0	0	0	0	0	0	0
Bust	Accipitriform	Black-shouldered Kite	Locally nomadic	1993-06-01	Ethabuka Homestead	1243	0	0	0	0	0	0	0	0	0	0	100	0	0	0	0	0	0	0	0	0	0	0	0
Bust	Accipitriform	Black-shouldered Kite	Locally nomadic	1993-06-01	Ethabuka Homestead	1244	0	0	0	0	0	100	0	0	0	0	0	0	0	0	0	0	0	0	0	0	0	0	0
Bust	Accipitriform	Black-shouldered Kite	Locally nomadic	1993-06-01	Ethabuka Homestead	1245	0	100	0	0	0	0	0	0	0	0	0	0	0	0	0	0	0	0	0	0	0	0	0
Bust	Accipitriform	Black-shouldered Kite	Locally nomadic	1993-06-01	Ethabuka Homestead	1246	0	0	0	100	0	0	0	0	0	0	0	0	0	0	0	0	0	0	0	0	0	0	0
Bust	Accipitriform	Black-shouldered Kite	Locally nomadic	1993-06-01	Ethabuka Homestead	1247	100	0	0	0	0	0	0	0	0	0	0	0	0	0	0	0	0	0	0	0	0	0	0
Bust	Accipitriform	Black-shouldered Kite	Locally nomadic	1993-06-01	Ethabuka Homestead	1248	0	0	0	0	0	0	0	0	100	0	0	0	0	0	0	0	0	0	0	0	0	0	0
Bust	Accipitriform	Black-shouldered Kite	Locally nomadic	1993-06-01	Ethabuka Homestead	1249	0	0	0	0	0	0	100	0	0	0	0	0	0	0	0	0	0	0	0	0	0	0	0
Bust	Accipitriform	Black-shouldered Kite	Locally nomadic	1993-06-01	Ethabuka Homestead	1250	0	99	0	0	0	0	0	0	0	0	0	0	0	1	0	0	0	0	0	0	0	0	0
Bust	Accipitriform	Black-shouldered Kite	Locally nomadic	1993-06-01	Ethabuka Homestead	1251	0	75	0	0	0	0	0	0	0	0	0	0	25	0	0	0	0	0	0	0	0	0	0
Bust	Accipitriform	Black-shouldered Kite	Locally nomadic	1993-06-01	Ethabuka Homestead	1252	0	0	0	0	0	0	0	0	0	0	100	0	0	0	0	0	0	0	0	0	0	0	0
Bust	Accipitriform	Black-shouldered Kite	Locally nomadic	1993-06-01	Ethabuka Homestead	1253	0	100	0	0	0	0	0	0	0	0	0	0	0	0	0	0	0	0	0	0	0	0	0
Bust	Accipitriform	Black-shouldered Kite	Locally nomadic	1993-06-01	Ethabuka Homestead	1254	0	100	0	0	0	0	0	0	0	0	0	0	0	0	0	0	0	0	0	0	0	0	0
Bust	Accipitriform	Black-shouldered Kite	Locally nomadic	1993-06-01	Ethabuka Homestead	1255	0	0	0	0	0	100	0	0	0	0	0	0	0	0	0	0	0	0	0	0	0	0	0
Bust	Accipitriform	Black-shouldered Kite	Locally nomadic	1993-06-01	Ethabuka Homestead	1256	0	100	0	0	0	0	0	0	0	0	0	0	0	0	0	0	0	0	0	0	0	0	0
Bust	Accipitriform	Black-shouldered Kite	Locally nomadic	1993-06-01	Ethabuka Homestead	1257	0	0	0	0	0	100	0	0	0	0	0	0	0	0	0	0	0	0	0	0	0	0	0
Bust	Accipitriform	Black-shouldered Kite	Locally nomadic	1993-10-01	Ethabuka Homestead	1258	0	0	0	0	0	0	100	0	0	0	0	0	0	0	0	0	0	0	0	0	0	0	0
Bust	Accipitriform	Black-shouldered Kite	Locally nomadic	1993-10-01	Ethabuka Homestead	1259	0	0	0	0	0	100	0	0	0	0	0	0	0	0	0	0	0	0	0	0	0	0	0
Bust	Accipitriform	Black-shouldered Kite	Locally nomadic	1993-10-01	Ethabuka Homestead	1260	0	0	0	0	0	99	0	0	0	0	0	0	0	1	0	0	0	0	0	0	0	0	0
Bust	Accipitriform	Black-shouldered Kite	Locally nomadic	1993-10-01	Ethabuka Homestead	1261	0	100	0	0	0	0	0	0	0	0	0	0	0	0	0	0	0	0	0	0	0	0	0
Bust	Accipitriform	Black-shouldered Kite	Locally nomadic	1993-10-01	Ethabuka Homestead	1262	0	0	0	0	0	100	0	0	0	0	0	0	0	0	0	0	0	0	0	0	0	0	0
Bust	Accipitriform	Black-shouldered Kite	Locally nomadic	1993-10-01	Ethabuka Homestead	1263	0	0	0	100	0	0	0	0	0	0	0	0	0	0	0	0	0	0	0	0	0	0	0
Bust	Accipitriform	Black-shouldered Kite	Locally nomadic	1993-10-01	Ethabuka Homestead	1264	0	0	0	0	0	0	0	0	0	0	0	100	0	0	0	0	0	0	0	0	0	0	0
Bust	Accipitriform	Black-shouldered Kite	Locally nomadic	1993-10-01	Ethabuka Homestead	1265	0	0	0	0	0	100	0	0	0	0	0	0	0	0	0	0	0	0	0	0	0	0	0
Bust	Accipitriform	Black-shouldered Kite	Locally nomadic	1993-10-01	Ethabuka Homestead	1266	0	0	0	0	0	0	0	0	100	0	0	0	0	0	0	0	0	0	0	0	0	0	0
Bust	Accipitriform	Black-shouldered Kite	Locally nomadic	1993-10-01	Ethabuka Homestead	1267	0	0	0	0	0	0	0	0	0	0	0	0	100	0	0	0	0	0	0	0	0	0	0
Bust	Accipitriform	Black-shouldered Kite	Locally nomadic	1993-10-01	Ethabuka Homestead	1268	0	0	0	0	0	0	0	0	0	0	100	0	0	0	0	0	0	0	0	0	0	0	0
Bust	Accipitriform	Black-shouldered Kite	Locally nomadic	1993-10-01	Ethabuka Homestead	1269	0	0	0	0	0	0	100	0	0	0	0	0	0	0	0	0	0	0	0	0	0	0	0
Bust	Accipitriform	Black-shouldered Kite	Locally nomadic	1993-10-01	Ethabuka Homestead	1270	0	0	0	0	0	0	0	0	100	0	0	0	0	0	0	0	0	0	0	0	0	0	0
Bust	Accipitriform	Black-shouldered Kite	Locally nomadic	1993-10-01	Ethabuka Homestead	1271	0	0	0	0	0	100	0	0	0	0	0	0	0	0	0	0	0	0	0	0	0	0	0
Bust	Accipitriform	Black-shouldered Kite	Locally nomadic	1993-10-01	Ethabuka Homestead	1272	0	0	0	0	0	99	0	0	0	0	0	0	0	1	0	0	0	0	0	0	0	0	0
Bust	Accipitriform	Black-shouldered Kite	Locally nomadic	1993-10-01	Ethabuka Homestead	1273	0	100	0	0	0	0	0	0	0	0	0	0	0	0	0	0	0	0	0	0	0	0	0
Bust	Accipitriform	Black-shouldered Kite	Locally nomadic	1993-10-01	Ethabuka Homestead	1274	0	0	0	0	0	100	0	0	0	0	0	0	0	0	0	0	0	0	0	0	0	0	0
Bust	Accipitriform	Black-shouldered Kite	Locally nomadic	1993-10-01	Ethabuka Homestead	1275	0	0	0	0	0	100	0	0	0	0	0	0	0	0	0	0	0	0	0	0	0	0	0
Bust	Accipitriform	Black-shouldered Kite	Locally nomadic	1993-10-01	Ethabuka Homestead	1276	100	0	0	0	0	0	0	0	0	0	0	0	0	0	0	0	0	0	0	0	0	0	0
Bust	Accipitriform	Black-shouldered Kite	Locally nomadic	1993-10-01	Ethabuka Homestead	1277	100	0	0	0	0	0	0	0	0	0	0	0	0	0	0	0	0	0	0	0	0	0	0
Bust	Accipitriform	Black-shouldered Kite	Locally nomadic	1993-10-01	Ethabuka Homestead	1278	0	99	0	0	0	0	0	0	0	0	0	0	0	1	0	0	0	0	0	0	0	0	0
Bust	Accipitriform	Black-shouldered Kite	Locally nomadic	1993-10-01	Ethabuka Homestead	1279	0	0	0	0	0	99	0	0	0	0	0	0	0	1	0	0	0	0	0	0	0	0	0
Bust	Accipitriform	Black-shouldered Kite	Locally nomadic	1993-10-01	Ethabuka Homestead	1280	0	0	0	100	0	0	0	0	0	0	0	0	0	0	0	0	0	0	0	0	0	0	0
Bust	Accipitriform	Black-shouldered Kite	Locally nomadic	1993-10-01	Ethabuka Homestead	1281	0	0	0	0	0	0	99	0	0	0	0	0	0	1	0	0	0	0	0	0	0	0	0
Bust	Accipitriform	Black-shouldered Kite	Locally nomadic	1993-10-01	Ethabuka Homestead	1282	0	0	0	0	0	0	0	0	0	0	0	100	0	0	0	0	0	0	0	0	0	0	0
Boom	Accipitriform	Black-shouldered Kite	Locally nomadic	1991-08-01	Ethabuka Homestead	1283	100	0	0	0	0	0	0	0	0	0	0	0	0	0	0	0	0	0	0	0	0	0	0
Boom	Accipitriform	Black-shouldered Kite	Locally nomadic	1991-08-01	Ethabuka Homestead	1284	0	0	0	0	0	0	0	0	100	0	0	0	0	0	0	0	0	0	0	0	0	0	0
Boom	Accipitriform	Black-shouldered Kite	Locally nomadic	1991-08-01	Ethabuka Homestead	1285	100	0	0	0	0	0	0	0	0	0	0	0	0	0	0	0	0	0	0	0	0	0	0
Boom	Accipitriform	Black-shouldered Kite	Locally nomadic	1991-08-01	Ethabuka Homestead	1286	0	0	0	0	0	100	0	0	0	0	0	0	0	0	0	0	0	0	0	0	0	0	0
Boom	Accipitriform	Black-shouldered Kite	Locally nomadic	1991-08-01	Ethabuka Homestead	1287	0	0	0	0	0	100	0	0	0	0	0	0	0	0	0	0	0	0	0	0	0	0	0
Boom	Accipitriform	Black-shouldered Kite	Locally nomadic	1991-08-01	Ethabuka Homestead	1288	0	100	0	0	0	0	0	0	0	0	0	0	0	0	0	0	0	0	0	0	0	0	0
Boom	Accipitriform	Black-shouldered Kite	Locally nomadic	1991-08-01	Ethabuka Homestead	1289	100	0	0	0	0	0	0	0	0	0	0	0	0	0	0	0	0	0	0	0	0	0	0
Boom	Accipitriform	Black-shouldered Kite	Locally nomadic	1991-08-01	Ethabuka Homestead	1290	0	0	0	0	0	0	100	0	0	0	0	0	0	0	0	0	0	0	0	0	0	0	0
Boom	Accipitriform	Black-shouldered Kite	Locally nomadic	1991-08-01	Ethabuka Homestead	1291	0	0	0	0	0	100	0	0	0	0	0	0	0	0	0	0	0	0	0	0	0	0	0
Boom	Accipitriform	Black-shouldered Kite	Locally nomadic	1991-08-01	Ethabuka Homestead	1292	0	100	0	0	0	0	0	0	0	0	0	0	0	0	0	0	0	0	0	0	0	0	0
Boom	Accipitriform	Black-shouldered Kite	Locally nomadic	1991-08-01	Ethabuka Homestead	1293	0	100	0	0	0	0	0	0	0	0	0	0	0	0	0	0	0	0	0	0	0	0	0
Boom	Accipitriform	Black-shouldered Kite	Locally nomadic	1991-08-01	Ethabuka Homestead	1294	0	100	0	0	0	0	0	0	0	0	0	0	0	0	0	0	0	0	0	0	0	0	0
Boom	Accipitriform	Black-shouldered Kite	Locally nomadic	1991-08-01	Ethabuka Homestead	1295	0	0	0	0	0	100	0	0	0	0	0	0	0	0	0	0	0	0	0	0	0	0	0
Boom	Accipitriform	Black-shouldered Kite	Locally nomadic	1991-08-01	Ethabuka Homestead	1296	99	0	0	0	0	0	0	0	0	0	0	0	0	1	0	0	0	0	0	0	0	0	0
Boom	Accipitriform	Black-shouldered Kite	Locally nomadic	1991-08-01	Ethabuka Homestead	1297	0	0	0	0	0	0	0	0	100	0	0	0	0	0	0	0	0	0	0	0	0	0	0
Boom	Accipitriform	Black-shouldered Kite	Locally nomadic	1991-08-01	Ethabuka Homestead	1298	0	0	0	0	0	0	0	0	0	0	99	0	0	1	0	0	0	0	0	0	0	0	0
Boom	Accipitriform	Black-shouldered Kite	Locally nomadic	1991-08-01	Ethabuka Homestead	1299	0	0	0	0	0	100	0	0	0	0	0	0	0	0	0	0	0	0	0	0	0	0	0
Boom	Accipitriform	Black-shouldered Kite	Locally nomadic	1991-08-01	Ethabuka Homestead	1300	0	100	0	0	0	0	0	0	0	0	0	0	0	0	0	0	0	0	0	0	0	0	0
Boom	Accipitriform	Black-shouldered Kite	Locally nomadic	1991-08-01	Ethabuka Homestead	1301	100	0	0	0	0	0	0	0	0	0	0	0	0	0	0	0	0	0	0	0	0	0	0
Boom	Accipitriform	Black-shouldered Kite	Locally nomadic	1991-08-01	Ethabuka Homestead	1302	100	0	0	0	0	0	0	0	0	0	0	0	0	0	0	0	0	0	0	0	0	0	0
Boom	Accipitriform	Black-shouldered Kite	Locally nomadic	1991-08-01	Ethabuka Homestead	1303	0	0	0	0	0	0	0	0	100	0	0	0	0	0	0	0	0	0	0	0	0	0	0
Boom	Accipitriform	Black-shouldered Kite	Locally nomadic	1991-08-01	Ethabuka Homestead	1304	0	0	0	0	0	99	0	0	0	0	0	0	0	1	0	0	0	0	0	0	0	0	0
Boom	Accipitriform	Black-shouldered Kite	Locally nomadic	1991-08-01	Ethabuka Homestead	1305	0	0	0	0	0	100	0	0	0	0	0	0	0	0	0	0	0	0	0	0	0	0	0
Boom	Accipitriform	Black-shouldered Kite	Locally nomadic	1991-08-01	Ethabuka Homestead	1306	0	100	0	0	0	0	0	0	0	0	0	0	0	0	0	0	0	0	0	0	0	0	0
Boom	Accipitriform	Black-shouldered Kite	Locally nomadic	1991-08-01	Ethabuka Homestead	1307	100	0	0	0	0	0	0	0	0	0	0	0	0	0	0	0	0	0	0	0	0	0	0
Boom	Accipitriform	Black-shouldered Kite	Locally nomadic	1991-08-01	Ethabuka Homestead	1308	0	0	0	100	0	0	0	0	0	0	0	0	0	0	0	0	0	0	0	0	0	0	0
Boom	Accipitriform	Black-shouldered Kite	Locally nomadic	1991-08-01	Ethabuka Homestead	1309	0	0	0	0	0	100	0	0	0	0	0	0	0	0	0	0	0	0	0	0	0	0	0
Boom	Accipitriform	Black-shouldered Kite	Locally nomadic	1991-08-01	Ethabuka Homestead	1310	70	0	0	0	0	0	0	0	0	0	0	0	30	0	0	0	0	0	0	0	0	0	0
Boom	Accipitriform	Black-shouldered Kite	Locally nomadic	1991-08-01	Ethabuka Homestead	1311	0	0	0	0	0	100	0	0	0	0	0	0	0	0	0	0	0	0	0	0	0	0	0
Boom	Accipitriform	Black-shouldered Kite	Locally nomadic	1991-08-01	Ethabuka Homestead	1312	0	0	0	0	0	100	0	0	0	0	0	0	0	0	0	0	0	0	0	0	0	0	0
Boom	Accipitriform	Black-shouldered Kite	Locally nomadic	1991-08-01	Ethabuka Homestead	1313	0	100	0	0	0	0	0	0	0	0	0	0	0	0	0	0	0	0	0	0	0	0	0
Boom	Accipitriform	Black-shouldered Kite	Locally nomadic	1991-08-01	Ethabuka Homestead	1314	0	100	0	0	0	0	0	0	0	0	0	0	0	0	0	0	0	0	0	0	0	0	0
Boom	Accipitriform	Black-shouldered Kite	Locally nomadic	1991-08-01	Ethabuka Homestead	1315	0	0	0	0	0	0	100	0	0	0	0	0	0	0	0	0	0	0	0	0	0	0	0
Boom	Accipitriform	Black-shouldered Kite	Locally nomadic	1991-08-01	Ethabuka Homestead	1316	0	0	0	0	0	0	0	0	0	0	100	0	0	0	0	0	0	0	0	0	0	0	0
Boom	Accipitriform	Black-shouldered Kite	Locally nomadic	1991-08-01	Ethabuka Homestead	1317	100	0	0	0	0	0	0	0	0	0	0	0	0	0	0	0	0	0	0	0	0	0	0
Boom	Accipitriform	Black-shouldered Kite	Locally nomadic	1991-08-01	Ethabuka Homestead	1318	0	0	0	0	0	0	100	0	0	0	0	0	0	0	0	0	0	0	0	0	0	0	0
Boom	Accipitriform	Black-shouldered Kite	Locally nomadic	1991-08-01	Ethabuka Homestead	1319	0	0	0	0	0	0	100	0	0	0	0	0	0	0	0	0	0	0	0	0	0	0	0
Boom	Accipitriform	Black-shouldered Kite	Locally nomadic	1991-08-01	Ethabuka Homestead	1320	0	99	0	0	0	0	0	0	0	0	0	0	0	1	0	0	0	0	0	0	0	0	0
Boom	Accipitriform	Black-shouldered Kite	Locally nomadic	1991-08-01	Ethabuka Homestead	1321	0	0	0	0	0	0	0	0	100	0	0	0	0	0	0	0	0	0	0	0	0	0	0
Boom	Accipitriform	Black-shouldered Kite	Locally nomadic	1991-08-01	Ethabuka Homestead	1322	0	0	0	0	0	0	0	0	100	0	0	0	0	0	0	0	0	0	0	0	0	0	0
Boom	Accipitriform	Black-shouldered Kite	Locally nomadic	1991-08-01	Ethabuka Homestead	1323	0	0	0	0	0	0	0	0	0	0	0	100	0	0	0	0	0	0	0	0	0	0	0
Boom	Accipitriform	Black-shouldered Kite	Locally nomadic	1991-08-01	Ethabuka Homestead	1324	0	0	0	0	0	99	0	0	0	0	0	0	0	1	0	0	0	0	0	0	0	0	0
Boom	Accipitriform	Black-shouldered Kite	Locally nomadic	1991-08-01	Ethabuka Homestead	1325	100	0	0	0	0	0	0	0	0	0	0	0	0	0	0	0	0	0	0	0	0	0	0
Boom	Accipitriform	Black-shouldered Kite	Locally nomadic	1991-08-01	Ethabuka Homestead	1326	0	100	0	0	0	0	0	0	0	0	0	0	0	0	0	0	0	0	0	0	0	0	0
Boom	Accipitriform	Black-shouldered Kite	Locally nomadic	1991-08-01	Ethabuka Homestead	1327	0	0	0	0	0	0	100	0	0	0	0	0	0	0	0	0	0	0	0	0	0	0	0
Boom	Accipitriform	Black-shouldered Kite	Locally nomadic	1991-08-01	Ethabuka Homestead	1328	0	0	0	0	0	100	0	0	0	0	0	0	0	0	0	0	0	0	0	0	0	0	0
Boom	Accipitriform	Black-shouldered Kite	Locally nomadic	1991-08-01	Ethabuka Homestead	1329	0	0	0	0	0	100	0	0	0	0	0	0	0	0	0	0	0	0	0	0	0	0	0
Boom	Accipitriform	Black-shouldered Kite	Locally nomadic	1991-08-01	Ethabuka Homestead	1330	0	0	0	0	0	0	99	0	0	0	0	0	0	1	0	0	0	0	0	0	0	0	0
Boom	Accipitriform	Black-shouldered Kite	Locally nomadic	1991-08-01	Ethabuka Homestead	1331	0	100	0	0	0	0	0	0	0	0	0	0	0	0	0	0	0	0	0	0	0	0	0
Boom	Accipitriform	Black-shouldered Kite	Locally nomadic	1991-08-01	Ethabuka Homestead	1332	0	0	0	0	0	99	0	0	0	0	0	0	0	1	0	0	0	0	0	0	0	0	0
Boom	Accipitriform	Black-shouldered Kite	Locally nomadic	1991-08-01	Ethabuka Homestead	1333	0	0	0	0	0	100	0	0	0	0	0	0	0	0	0	0	0	0	0	0	0	0	0
Boom	Accipitriform	Black-shouldered Kite	Locally nomadic	1991-08-01	Ethabuka Homestead	1334	0	100	0	0	0	0	0	0	0	0	0	0	0	0	0	0	0	0	0	0	0	0	0
Boom	Accipitriform	Black-shouldered Kite	Locally nomadic	1991-08-01	Ethabuka Homestead	1335	0	99	0	0	0	0	0	0	0	0	0	0	0	1	0	0	0	0	0	0	0	0	0
Boom	Accipitriform	Black-shouldered Kite	Locally nomadic	1991-08-01	Ethabuka Homestead	1336	0	100	0	0	0	0	0	0	0	0	0	0	0	0	0	0	0	0	0	0	0	0	0
Boom	Accipitriform	Black-shouldered Kite	Locally nomadic	1991-08-01	Ethabuka Homestead	1337	0	0	0	0	0	0	100	0	0	0	0	0	0	0	0	0	0	0	0	0	0	0	0
Boom	Accipitriform	Black-shouldered Kite	Locally nomadic	1991-08-01	Ethabuka Homestead	1338	100	0	0	0	0	0	0	0	0	0	0	0	0	0	0	0	0	0	0	0	0	0	0
Boom	Accipitriform	Black-shouldered Kite	Locally nomadic	1992-10-01	Ethabuka Homestead	1339	0	0	0	0	0	100	0	0	0	0	0	0	0	0	0	0	0	0	0	0	0	0	0
Boom	Accipitriform	Black-shouldered Kite	Locally nomadic	1992-10-01	Ethabuka Homestead	1340	0	0	0	0	0	100	0	0	0	0	0	0	0	0	0	0	0	0	0	0	0	0	0
Boom	Accipitriform	Black-shouldered Kite	Locally nomadic	1992-10-01	Ethabuka Homestead	1341	0	0	0	0	0	0	0	0	100	0	0	0	0	0	0	0	0	0	0	0	0	0	0
Boom	Accipitriform	Black-shouldered Kite	Locally nomadic	1992-10-01	Ethabuka Homestead	1342	0	0	0	0	0	100	0	0	0	0	0	0	0	0	0	0	0	0	0	0	0	0	0
Boom	Accipitriform	Black-shouldered Kite	Locally nomadic	1992-10-01	Ethabuka Homestead	1343	99	0	0	0	0	0	0	0	0	0	0	0	0	1	0	0	0	0	0	0	0	0	0
Boom	Accipitriform	Black-shouldered Kite	Locally nomadic	1992-10-01	Ethabuka Homestead	1344	0	0	0	0	0	0	0	0	0	0	100	0	0	0	0	0	0	0	0	0	0	0	0
Boom	Accipitriform	Black-shouldered Kite	Locally nomadic	1992-10-01	Ethabuka Homestead	1345	0	0	0	0	0	100	0	0	0	0	0	0	0	0	0	0	0	0	0	0	0	0	0
Boom	Accipitriform	Black-shouldered Kite	Locally nomadic	1992-10-01	Ethabuka Homestead	1346	0	100	0	0	0	0	0	0	0	0	0	0	0	0	0	0	0	0	0	0	0	0	0
Boom	Accipitriform	Black-shouldered Kite	Locally nomadic	1992-10-01	Ethabuka Homestead	1347	100	0	0	0	0	0	0	0	0	0	0	0	0	0	0	0	0	0	0	0	0	0	0
Boom	Accipitriform	Black-shouldered Kite	Locally nomadic	1992-10-01	Ethabuka Homestead	1348	100	0	0	0	0	0	0	0	0	0	0	0	0	0	0	0	0	0	0	0	0	0	0
Boom	Accipitriform	Black-shouldered Kite	Locally nomadic	1992-10-01	Ethabuka Homestead	1349	100	0	0	0	0	0	0	0	0	0	0	0	0	0	0	0	0	0	0	0	0	0	0
Boom	Accipitriform	Black-shouldered Kite	Locally nomadic	1992-10-01	Ethabuka Homestead	1350	100	0	0	0	0	0	0	0	0	0	0	0	0	0	0	0	0	0	0	0	0	0	0
Boom	Accipitriform	Black-shouldered Kite	Locally nomadic	1992-10-01	Ethabuka Homestead	1351	100	0	0	0	0	0	0	0	0	0	0	0	0	0	0	0	0	0	0	0	0	0	0
Boom	Accipitriform	Black-shouldered Kite	Locally nomadic	1992-10-01	Ethabuka Homestead	1352	0	0	0	0	0	100	0	0	0	0	0	0	0	0	0	0	0	0	0	0	0	0	0
Boom	Accipitriform	Black-shouldered Kite	Locally nomadic	1992-10-01	Ethabuka Homestead	1353	0	0	0	0	0	0	0	0	100	0	0	0	0	0	0	0	0	0	0	0	0	0	0
Boom	Accipitriform	Black-shouldered Kite	Locally nomadic	1992-10-01	Ethabuka Homestead	1354	0	0	0	0	0	0	100	0	0	0	0	0	0	0	0	0	0	0	0	0	0	0	0
Boom	Accipitriform	Black-shouldered Kite	Locally nomadic	1992-10-01	Ethabuka Homestead	1355	0	0	0	0	0	100	0	0	0	0	0	0	0	0	0	0	0	0	0	0	0	0	0
Boom	Accipitriform	Black-shouldered Kite	Locally nomadic	1992-10-01	Ethabuka Homestead	1356	100	0	0	0	0	0	0	0	0	0	0	0	0	0	0	0	0	0	0	0	0	0	0
Boom	Accipitriform	Black-shouldered Kite	Locally nomadic	1992-10-01	Ethabuka Homestead	1357	100	0	0	0	0	0	0	0	0	0	0	0	0	0	0	0	0	0	0	0	0	0	0
Boom	Accipitriform	Black-shouldered Kite	Locally nomadic	1992-10-01	Ethabuka Homestead	1358	0	100	0	0	0	0	0	0	0	0	0	0	0	0	0	0	0	0	0	0	0	0	0
Boom	Accipitriform	Black-shouldered Kite	Locally nomadic	1992-10-01	Ethabuka Homestead	1359	0	0	0	0	0	0	100	0	0	0	0	0	0	0	0	0	0	0	0	0	0	0	0
Boom	Accipitriform	Black-shouldered Kite	Locally nomadic	1992-10-01	Ethabuka Homestead	1360	0	100	0	0	0	0	0	0	0	0	0	0	0	0	0	0	0	0	0	0	0	0	0
Boom	Accipitriform	Black-shouldered Kite	Locally nomadic	1992-10-01	Ethabuka Homestead	1361	0	100	0	0	0	0	0	0	0	0	0	0	0	0	0	0	0	0	0	0	0	0	0
Boom	Accipitriform	Black-shouldered Kite	Locally nomadic	1992-10-01	Ethabuka Homestead	1362	0	0	0	0	0	0	0	0	0	0	0	100	0	0	0	0	0	0	0	0	0	0	0
Boom	Accipitriform	Black-shouldered Kite	Locally nomadic	1992-10-01	Ethabuka Homestead	1363	0	0	0	0	0	100	0	0	0	0	0	0	0	0	0	0	0	0	0	0	0	0	0
Boom	Accipitriform	Black-shouldered Kite	Locally nomadic	1992-10-01	Ethabuka Homestead	1364	0	0	0	0	0	100	0	0	0	0	0	0	0	0	0	0	0	0	0	0	0	0	0
Boom	Accipitriform	Black-shouldered Kite	Locally nomadic	1992-10-01	Ethabuka Homestead	1365	0	0	0	0	0	100	0	0	0	0	0	0	0	0	0	0	0	0	0	0	0	0	0
Boom	Accipitriform	Black-shouldered Kite	Locally nomadic	1992-10-01	Ethabuka Homestead	1366	0	0	0	0	0	0	100	0	0	0	0	0	0	0	0	0	0	0	0	0	0	0	0
Boom	Accipitriform	Black-shouldered Kite	Locally nomadic	1992-10-01	Ethabuka Homestead	1367	0	0	0	99	0	0	0	0	0	0	0	0	0	1	0	0	0	0	0	0	0	0	0
Boom	Accipitriform	Black-shouldered Kite	Locally nomadic	1992-10-01	Ethabuka Homestead	1368	0	100	0	0	0	0	0	0	0	0	0	0	0	0	0	0	0	0	0	0	0	0	0
Boom	Accipitriform	Black-shouldered Kite	Locally nomadic	1992-10-01	Ethabuka Homestead	1369	0	0	0	0	0	100	0	0	0	0	0	0	0	0	0	0	0	0	0	0	0	0	0
Boom	Accipitriform	Black-shouldered Kite	Locally nomadic	1992-10-01	Ethabuka Homestead	1370	0	100	0	0	0	0	0	0	0	0	0	0	0	0	0	0	0	0	0	0	0	0	0
Boom	Accipitriform	Black-shouldered Kite	Locally nomadic	1992-10-01	Ethabuka Homestead	1371	0	0	0	0	0	0	100	0	0	0	0	0	0	0	0	0	0	0	0	0	0	0	0
Boom	Accipitriform	Black-shouldered Kite	Locally nomadic	1992-10-01	Ethabuka Homestead	1372	0	0	0	0	0	0	0	0	0	0	100	0	0	0	0	0	0	0	0	0	0	0	0
Boom	Accipitriform	Black-shouldered Kite	Locally nomadic	1992-10-01	Ethabuka Homestead	1373	100	0	0	0	0	0	0	0	0	0	0	0	0	0	0	0	0	0	0	0	0	0	0
Boom	Accipitriform	Black-shouldered Kite	Locally nomadic	1992-10-01	Ethabuka Homestead	1374	0	0	0	0	0	100	0	0	0	0	0	0	0	0	0	0	0	0	0	0	0	0	0
Boom	Accipitriform	Black-shouldered Kite	Locally nomadic	1992-10-01	Ethabuka Homestead	1375	0	99	0	0	0	0	0	0	0	0	0	0	0	1	0	0	0	0	0	0	0	0	0
Boom	Accipitriform	Black-shouldered Kite	Locally nomadic	1992-10-01	Ethabuka Homestead	1376	0	100	0	0	0	0	0	0	0	0	0	0	0	0	0	0	0	0	0	0	0	0	0
Boom	Accipitriform	Black-shouldered Kite	Locally nomadic	1992-10-01	Ethabuka Homestead	1377	0	100	0	0	0	0	0	0	0	0	0	0	0	0	0	0	0	0	0	0	0	0	0
Boom	Accipitriform	Black-shouldered Kite	Locally nomadic	1992-10-01	Ethabuka Homestead	1378	0	0	0	0	0	100	0	0	0	0	0	0	0	0	0	0	0	0	0	0	0	0	0
Boom	Accipitriform	Black-shouldered Kite	Locally nomadic	1992-10-01	Ethabuka Homestead	1379	0	0	0	0	0	100	0	0	0	0	0	0	0	0	0	0	0	0	0	0	0	0	0
Boom	Accipitriform	Black-shouldered Kite	Locally nomadic	1992-10-01	Ethabuka Homestead	1380	100	0	0	0	0	0	0	0	0	0	0	0	0	0	0	0	0	0	0	0	0	0	0
Boom	Accipitriform	Black-shouldered Kite	Locally nomadic	1992-10-01	Ethabuka Homestead	1381	0	50	0	0	0	0	0	0	0	0	0	50	0	0	0	0	0	0	0	0	0	0	0
Boom	Accipitriform	Black-shouldered Kite	Locally nomadic	1992-10-01	Ethabuka Homestead	1382	0	0	0	0	0	100	0	0	0	0	0	0	0	0	0	0	0	0	0	0	0	0	0
Boom	Accipitriform	Black-shouldered Kite	Locally nomadic	1992-10-01	Ethabuka Homestead	1383	0	100	0	0	0	0	0	0	0	0	0	0	0	0	0	0	0	0	0	0	0	0	0
Boom	Accipitriform	Black-shouldered Kite	Locally nomadic	1992-10-01	Ethabuka Homestead	1384	0	100	0	0	0	0	0	0	0	0	0	0	0	0	0	0	0	0	0	0	0	0	0
Boom	Accipitriform	Black-shouldered Kite	Locally nomadic	1992-10-01	Ethabuka Homestead	1385	0	0	0	0	0	100	0	0	0	0	0	0	0	0	0	0	0	0	0	0	0	0	0
Boom	Accipitriform	Black-shouldered Kite	Locally nomadic	1992-10-01	Ethabuka Homestead	1386	0	0	0	0	0	0	0	0	100	0	0	0	0	0	0	0	0	0	0	0	0	0	0
Boom	Accipitriform	Black-shouldered Kite	Locally nomadic	1992-10-01	Ethabuka Homestead	1387	0	0	0	0	0	100	0	0	0	0	0	0	0	0	0	0	0	0	0	0	0	0	0
Boom	Accipitriform	Black-shouldered Kite	Locally nomadic	1992-10-01	Ethabuka Homestead	1388	0	100	0	0	0	0	0	0	0	0	0	0	0	0	0	0	0	0	0	0	0	0	0
Boom	Accipitriform	Black-shouldered Kite	Locally nomadic	1992-10-01	Ethabuka Homestead	1389	0	0	0	0	0	0	100	0	0	0	0	0	0	0	0	0	0	0	0	0	0	0	0
Boom	Accipitriform	Black-shouldered Kite	Locally nomadic	1992-10-01	Ethabuka Homestead	1390	0	0	0	0	0	0	99	0	0	0	0	0	0	1	0	0	0	0	0	0	0	0	0
Boom	Accipitriform	Black-shouldered Kite	Locally nomadic	1992-10-01	Ethabuka Homestead	1391	0	0	0	0	0	100	0	0	0	0	0	0	0	0	0	0	0	0	0	0	0	0	0
Boom	Accipitriform	Black-shouldered Kite	Locally nomadic	1992-10-01	Ethabuka Homestead	1392	0	0	0	0	0	100	0	0	0	0	0	0	0	0	0	0	0	0	0	0	0	0	0
Boom	Accipitriform	Black-shouldered Kite	Locally nomadic	1992-10-01	Ethabuka Homestead	1393	100	0	0	0	0	0	0	0	0	0	0	0	0	0	0	0	0	0	0	0	0	0	0
Boom	Accipitriform	Black-shouldered Kite	Locally nomadic	1992-10-01	Ethabuka Homestead	1394	0	0	0	0	0	0	0	0	0	0	100	0	0	0	0	0	0	0	0	0	0	0	0
Boom	Accipitriform	Black-shouldered Kite	Locally nomadic	1992-10-01	Ethabuka Homestead	1395	0	100	0	0	0	0	0	0	0	0	0	0	0	0	0	0	0	0	0	0	0	0	0
Boom	Accipitriform	Black-shouldered Kite	Locally nomadic	1992-10-01	Ethabuka Homestead	1396	0	0	0	0	0	100	0	0	0	0	0	0	0	0	0	0	0	0	0	0	0	0	0
Boom	Accipitriform	Black-shouldered Kite	Locally nomadic	1992-10-01	Ethabuka Homestead	1397	0	0	0	0	0	0	99	0	0	0	0	0	0	1	0	0	0	0	0	0	0	0	0
Boom	Accipitriform	Black-shouldered Kite	Locally nomadic	1992-10-01	Ethabuka Homestead	1398	100	0	0	0	0	0	0	0	0	0	0	0	0	0	0	0	0	0	0	0	0	0	0
Boom	Accipitriform	Black-shouldered Kite	Locally nomadic	1992-10-01	Ethabuka Homestead	1399	100	0	0	0	0	0	0	0	0	0	0	0	0	0	0	0	0	0	0	0	0	0	0
Boom	Accipitriform	Black-shouldered Kite	Locally nomadic	1992-10-01	Ethabuka Homestead	1400	0	100	0	0	0	0	0	0	0	0	0	0	0	0	0	0	0	0	0	0	0	0	0
Boom	Accipitriform	Black-shouldered Kite	Locally nomadic	1992-10-01	Ethabuka Homestead	1401	0	0	0	0	0	100	0	0	0	0	0	0	0	0	0	0	0	0	0	0	0	0	0
Boom	Accipitriform	Black-shouldered Kite	Locally nomadic	1992-10-01	Ethabuka Homestead	1402	0	0	0	0	0	100	0	0	0	0	0	0	0	0	0	0	0	0	0	0	0	0	0
Boom	Accipitriform	Black-shouldered Kite	Locally nomadic	1992-10-01	Ethabuka Homestead	1403	0	0	0	0	0	100	0	0	0	0	0	0	0	0	0	0	0	0	0	0	0	0	0
Boom	Accipitriform	Black-shouldered Kite	Locally nomadic	1992-10-01	Ethabuka Homestead	1404	0	0	0	0	0	100	0	0	0	0	0	0	0	0	0	0	0	0	0	0	0	0	0
Boom	Accipitriform	Black-shouldered Kite	Locally nomadic	1992-10-01	Ethabuka Homestead	1405	0	0	0	0	0	100	0	0	0	0	0	0	0	0	0	0	0	0	0	0	0	0	0
Boom	Accipitriform	Black-shouldered Kite	Locally nomadic	1992-10-01	Ethabuka Homestead	1406	100	0	0	0	0	0	0	0	0	0	0	0	0	0	0	0	0	0	0	0	0	0	0
Boom	Accipitriform	Black-shouldered Kite	Locally nomadic	1992-10-01	Ethabuka Homestead	1407	0	100	0	0	0	0	0	0	0	0	0	0	0	0	0	0	0	0	0	0	0	0	0
Boom	Accipitriform	Black-shouldered Kite	Locally nomadic	1992-10-01	Ethabuka Homestead	1408	0	100	0	0	0	0	0	0	0	0	0	0	0	0	0	0	0	0	0	0	0	0	0
Boom	Accipitriform	Black-shouldered Kite	Locally nomadic	1992-10-01	Ethabuka Homestead	1409	0	0	0	0	0	100	0	0	0	0	0	0	0	0	0	0	0	0	0	0	0	0	0
Boom	Accipitriform	Black-shouldered Kite	Locally nomadic	1992-10-01	Ethabuka Homestead	1410	0	0	0	0	0	99	0	0	0	0	0	0	0	1	0	0	0	0	0	0	0	0	0
Boom	Accipitriform	Whistling Kite	Locally nomadic	1991-08-01	Glenormiston	1411	0	0	0	0	0	0	0	0	10	0	0	90	0	0	0	0	0	0	0	0	0	0	0
Boom	Accipitriform	Whistling Kite	Locally nomadic	1991-08-01	Glenormiston	1412	98	0	0	0	0	0	0	0	0	0	0	0	0	2	0	0	0	0	0	0	0	0	0
Boom	Accipitriform	Whistling Kite	Locally nomadic	1991-08-01	Glenormiston	1413	0	0	0	0	0	0	0	0	0	0	0	100	0	0	0	0	0	0	0	0	0	0	0
Boom	Accipitriform	Whistling Kite	Locally nomadic	1991-08-01	Glenormiston	1414	0	49	0	0	0	0	0	0	0	0	0	50	0	1	0	0	0	0	0	0	0	0	0
Boom	Accipitriform	Whistling Kite	Locally nomadic	1991-08-01	Glenormiston	1415	100	0	0	0	0	0	0	0	0	0	0	0	0	0	0	0	0	0	0	0	0	0	0
Boom	Accipitriform	Whistling Kite	Locally nomadic	1991-08-01	Glenormiston	1416	0	0	0	0	0	0	0	0	0	0	0	75	0	0	0	0	0	0	0	0	0	25	0
Boom	Accipitriform	Whistling Kite	Locally nomadic	1991-08-01	Glenormiston	1417	0	0	0	0	0	100	0	0	0	0	0	0	0	0	0	0	0	0	0	0	0	0	0
Boom	Accipitriform	Whistling Kite	Locally nomadic	1991-08-01	Glenormiston	1418	0	0	0	0	0	30	0	0	0	0	0	70	0	0	0	0	0	0	0	0	0	0	0
Boom	Accipitriform	Whistling Kite	Locally nomadic	1991-08-01	Glenormiston	1419	0	0	0	0	0	0	0	0	0	0	0	99	0	1	0	0	0	0	0	0	0	0	0
Boom	Accipitriform	Whistling Kite	Locally nomadic	1991-08-01	Glenormiston	1420	0	0	0	0	0	0	0	0	100	0	0	0	0	0	0	0	0	0	0	0	0	0	0
Boom	Accipitriform	Whistling Kite	Locally nomadic	1991-08-01	Glenormiston	1421	65	0	0	0	0	0	0	0	0	0	0	0	35	0	0	0	0	0	0	0	0	0	0
Boom	Accipitriform	Whistling Kite	Locally nomadic	1991-08-01	Glenormiston	1422	0	0	0	0	0	0	0	0	0	0	0	100	0	0	0	0	0	0	0	0	0	0	0
Boom	Accipitriform	Whistling Kite	Locally nomadic	1991-08-01	Glenormiston	1423	95	0	0	0	0	0	0	0	0	0	0	0	0	0	0	0	0	0	0	0	0	5	0
Boom	Accipitriform	Whistling Kite	Locally nomadic	1991-08-01	Glenormiston	1424	0	0	0	0	0	0	0	0	0	0	0	99	0	1	0	0	0	0	0	0	0	0	0
Boom	Accipitriform	Whistling Kite	Locally nomadic	1991-08-01	Glenormiston	1425	0	0	0	0	0	0	0	0	0	0	0	100	0	0	0	0	0	0	0	0	0	0	0
Bust	Accipitriform	Whistling Kite	Locally nomadic	1994-07-01	Glenormiston	1426	0	0	0	0	0	0	0	0	0	0	0	99	0	1	0	0	0	0	0	0	0	0	0
Bust	Accipitriform	Whistling Kite	Locally nomadic	1994-07-01	Glenormiston	1427	0	0	0	0	0	0	0	0	0	50	0	0	50	0	0	0	0	0	0	0	0	0	0
Bust	Accipitriform	Whistling Kite	Locally nomadic	1994-07-01	Glenormiston	1428	0	0	0	0	0	0	0	0	0	0	0	100	0	0	0	0	0	0	0	0	0	0	0
Bust	Accipitriform	Whistling Kite	Locally nomadic	1994-07-01	Glenormiston	1429	0	0	0	0	0	0	0	0	0	0	0	75	24	1	0	0	0	0	0	0	0	0	0
Bust	Accipitriform	Whistling Kite	Locally nomadic	1994-07-01	Glenormiston	1430	0	0	0	0	0	0	0	0	0	0	0	100	0	0	0	0	0	0	0	0	0	0	0
Bust	Accipitriform	Whistling Kite	Locally nomadic	1994-07-01	Glenormiston	1431	0	14	0	0	0	0	0	0	0	0	0	85	0	1	0	0	0	0	0	0	0	0	0
Bust	Accipitriform	Whistling Kite	Locally nomadic	1994-07-01	Glenormiston	1432	0	0	0	0	0	0	0	0	0	0	0	100	0	0	0	0	0	0	0	0	0	0	0
Bust	Accipitriform	Whistling Kite	Locally nomadic	1994-07-01	Glenormiston	1433	0	0	0	0	0	0	0	0	0	0	0	0	70	30	0	0	0	0	0	0	0	0	0
Bust	Accipitriform	Whistling Kite	Locally nomadic	1994-07-01	Glenormiston	1434	0	0	0	0	0	0	0	0	0	0	0	100	0	0	0	0	0	0	0	0	0	0	0
Bust	Accipitriform	Whistling Kite	Locally nomadic	1994-07-01	Glenormiston	1435	0	0	0	0	0	0	0	0	0	0	0	0	0	0	0	0	0	0	0	100	0	0	0
Bust	Accipitriform	Whistling Kite	Locally nomadic	1994-07-01	Glenormiston	1436	0	0	0	0	0	0	0	0	0	0	0	90	0	2	8	0	0	0	0	0	0	0	0
Bust	Accipitriform	Whistling Kite	Locally nomadic	1994-07-01	Glenormiston	1437	0	0	0	0	0	0	0	0	0	0	0	100	0	0	0	0	0	0	0	0	0	0	0
Bust	Accipitriform	Whistling Kite	Locally nomadic	1994-07-01	Glenormiston	1438	0	0	0	0	0	0	0	0	0	0	0	0	99	1	0	0	0	0	0	0	0	0	0
Bust	Accipitriform	Whistling Kite	Locally nomadic	1994-07-01	Glenormiston	1439	0	0	0	0	0	50	0	0	0	0	0	50	0	0	0	0	0	0	0	0	0	0	0
Bust	Accipitriform	Whistling Kite	Locally nomadic	1994-07-01	Glenormiston	1440	0	0	0	0	0	0	0	0	0	0	0	75	0	25	0	0	0	0	0	0	0	0	0
Bust	Accipitriform	Whistling Kite	Locally nomadic	1994-07-01	Glenormiston	1441	0	0	0	0	0	0	0	0	0	0	0	100	0	0	0	0	0	0	0	0	0	0	0
Bust	Accipitriform	Whistling Kite	Locally nomadic	1994-07-01	Glenormiston	1442	0	0	0	0	0	0	0	0	0	0	0	100	0	0	0	0	0	0	0	0	0	0	0
Bust	Accipitriform	Whistling Kite	Locally nomadic	1994-07-01	Glenormiston	1443	0	0	0	0	0	0	0	0	0	0	0	80	19	1	0	0	0	0	0	0	0	0	0
Bust	Accipitriform	Whistling Kite	Locally nomadic	1994-07-01	Glenormiston	1444	0	0	0	0	0	0	0	0	0	0	0	100	0	0	0	0	0	0	0	0	0	0	0

## Sheet: Diet.data.falconiform
Period	Species_group	Species	Species_status	Year	Location	Pellet_ID	Small.mammal	Large.mammal	Avian	Reptile	Invertebrate	Amphibian	Other
Bust	Falconiform	Grey Falcon	Locally nomadic	2009	Ocean Bore	122	0	0	100	0	0	0	0
Bust	Falconiform	Grey Falcon	Locally nomadic	2009	Ocean Bore	123	0	0	98	0	0	0	2
Bust	Falconiform	Grey Falcon	Locally nomadic	2009	Ocean Bore	124	0	0	99	0	0	0	1
Bust	Falconiform	Grey Falcon	Locally nomadic	2009	Ocean Bore	125	0	0	100	0	0	0	0
Bust	Falconiform	Grey Falcon	Locally nomadic	2009	Ocean Bore	126	0	0	99	0	0	0	1
Bust	Falconiform	Grey Falcon	Locally nomadic	2009	Ocean Bore	127	0	0	95	0	5	0	0
Bust	Falconiform	Grey Falcon	Locally nomadic	2009	Ocean Bore	128	0	0	100	0	0	0	0
Bust	Falconiform	Grey Falcon	Locally nomadic	2009	Ocean Bore	129	0	0	100	0	0	0	0
Bust	Falconiform	Grey Falcon	Locally nomadic	2009	Ocean Bore	130	0	0	100	0	0	0	0
Bust	Falconiform	Grey Falcon	Locally nomadic	2009	Ocean Bore	131	0	0	99	0	0	0	1
Bust	Falconiform	Grey Falcon	Locally nomadic	2009	Ocean Bore	132	0	0	98	0	2	0	0
Bust	Falconiform	Grey Falcon	Locally nomadic	2009	Ocean Bore	133	0	0	100	0	0	0	0
Bust	Falconiform	Grey Falcon	Locally nomadic	2009	Ocean Bore	134	0	0	100	0	0	0	0
Bust	Falconiform	Grey Falcon	Locally nomadic	2009	Ocean Bore	135	0	0	98	0	0	0	2
Bust	Falconiform	Grey Falcon	Locally nomadic	2009	Ocean Bore	136	0	0	100	0	0	0	0
Bust	Falconiform	Grey Falcon	Locally nomadic	2009	Ocean Bore	137	0	0	99	0	0	0	1
Bust	Falconiform	Grey Falcon	Locally nomadic	2009	Ocean Bore	138	35	0	65	0	0	0	0
Bust	Falconiform	Grey Falcon	Locally nomadic	2009	Ocean Bore	139	0	0	95	0	5	0	0
Bust	Falconiform	Grey Falcon	Locally nomadic	2009	Ocean Bore	140	0	0	100	0	0	0	0
Bust	Falconiform	Grey Falcon	Locally nomadic	2009	Ocean Bore	141	0	0	98	0	0	0	2
Bust	Falconiform	Grey Falcon	Locally nomadic	2009	Ocean Bore	142	0	0	100	0	0	0	0
Bust	Falconiform	Grey Falcon	Locally nomadic	2009	Ocean Bore	143	0	0	100	0	0	0	0
Bust	Falconiform	Grey Falcon	Locally nomadic	2009	Ocean Bore	144	0	0	99	0	1	0	0
Bust	Falconiform	Grey Falcon	Locally nomadic	2009	Ocean Bore	145	0	0	100	0	0	0	0
Bust	Falconiform	Grey Falcon	Locally nomadic	2009	Ocean Bore	146	0	0	5	95	0	0	0
Bust	Falconiform	Grey Falcon	Locally nomadic	2009	Ocean Bore	147	0	0	100	0	0	0	0
Bust	Falconiform	Grey Falcon	Locally nomadic	2009	Ocean Bore	148	0	0	100	0	0	0	0
Bust	Falconiform	Grey Falcon	Locally nomadic	2009	Ocean Bore	149	0	0	95	0	5	0	0
Bust	Falconiform	Grey Falcon	Locally nomadic	2009	Ocean Bore	150	0	0	99	0	0	0	1
Bust	Falconiform	Grey Falcon	Locally nomadic	2009	Ocean Bore	151	0	0	100	0	0	0	0
Boom	Falconiform	Grey Falcon	Locally nomadic	2011	Ocean Bore	152	0	0	99	0	0	0	1
Boom	Falconiform	Grey Falcon	Locally nomadic	2011	Ocean Bore	153	0	0	100	0	0	0	0
Boom	Falconiform	Grey Falcon	Locally nomadic	2011	Ocean Bore	154	0	0	100	0	0	0	0
Boom	Falconiform	Grey Falcon	Locally nomadic	2011	Ocean Bore	155	0	0	100	0	0	0	0
Boom	Falconiform	Grey Falcon	Locally nomadic	2011	Ocean Bore	156	0	0	100	0	0	0	0
Boom	Falconiform	Grey Falcon	Locally nomadic	2011	Ocean Bore	157	0	0	95	0	5	0	0
Boom	Falconiform	Grey Falcon	Locally nomadic	2011	Ocean Bore	158	0	0	100	0	0	0	0
Boom	Falconiform	Grey Falcon	Locally nomadic	2011	Ocean Bore	159	0	0	99	0	0	0	1
Boom	Falconiform	Grey Falcon	Locally nomadic	2011	Ocean Bore	160	0	0	100	0	0	0	0
Boom	Falconiform	Grey Falcon	Locally nomadic	2011	Ocean Bore	161	0	0	100	0	0	0	0
Boom	Falconiform	Grey Falcon	Locally nomadic	2011	Ocean Bore	162	0	0	100	0	0	0	0
Boom	Falconiform	Grey Falcon	Locally nomadic	2011	Ocean Bore	163	0	0	99	0	0	0	1
Boom	Falconiform	Grey Falcon	Locally nomadic	2011	Ocean Bore	164	0	0	100	0	0	0	0
Boom	Falconiform	Grey Falcon	Locally nomadic	2011	Ocean Bore	165	0	0	98	0	2	0	0
Boom	Falconiform	Grey Falcon	Locally nomadic	2011	Ocean Bore	166	0	0	99	0	0	0	1
Boom	Falconiform	Grey Falcon	Locally nomadic	2011	Ocean Bore	167	0	0	100	0	0	0	0
Boom	Falconiform	Grey Falcon	Locally nomadic	2011	Ocean Bore	168	0	0	100	0	0	0	0
Boom	Falconiform	Grey Falcon	Locally nomadic	2011	Ocean Bore	169	0	0	100	0	0	0	0
Boom	Falconiform	Grey Falcon	Locally nomadic	2011	Ocean Bore	170	30	0	70	0	0	0	0
Boom	Falconiform	Grey Falcon	Locally nomadic	2011	Ocean Bore	171	0	0	95	0	5	0	0
Boom	Falconiform	Grey Falcon	Locally nomadic	2011	Ocean Bore	172	0	0	100	0	0	0	0
Boom	Falconiform	Grey Falcon	Locally nomadic	2011	Ocean Bore	173	0	0	100	0	0	0	0
Boom	Falconiform	Grey Falcon	Locally nomadic	2011	Ocean Bore	174	0	0	95	0	5	0	0
Boom	Falconiform	Grey Falcon	Locally nomadic	2011	Ocean Bore	175	0	0	100	0	0	0	0
Boom	Falconiform	Grey Falcon	Locally nomadic	2011	Ocean Bore	176	0	0	100	0	0	0	0
Boom	Falconiform	Grey Falcon	Locally nomadic	2011	Ocean Bore	177	0	0	95	0	0	0	5
Boom	Falconiform	Grey Falcon	Locally nomadic	2011	Ocean Bore	178	0	0	100	0	0	0	0
Boom	Falconiform	Grey Falcon	Locally nomadic	2011	Ocean Bore	179	0	0	99	0	1	0	0
Boom	Falconiform	Grey Falcon	Locally nomadic	2011	Ocean Bore	180	0	0	100	0	0	0	0
Boom	Falconiform	Grey Falcon	Locally nomadic	2011	Ocean Bore	181	0	0	98	0	0	0	2
Boom	Falconiform	Grey Falcon	Locally nomadic	2011	Ocean Bore	182	0	0	100	0	0	0	0
Boom	Falconiform	Grey Falcon	Locally nomadic	2011	Ocean Bore	183	0	0	65	35	0	0	0
Boom	Falconiform	Grey Falcon	Locally nomadic	2011	Ocean Bore	184	0	0	100	0	0	0	0
Boom	Falconiform	Grey Falcon	Locally nomadic	2011	Ocean Bore	185	0	0	99	0	0	0	1
Boom	Falconiform	Grey Falcon	Locally nomadic	2011	Marion Downs	186	0	0	100	0	0	0	0
Boom	Falconiform	Grey Falcon	Locally nomadic	2011	Marion Downs	187	0	0	100	0	0	0	0
Boom	Falconiform	Grey Falcon	Locally nomadic	2011	Marion Downs	188	0	0	100	0	0	0	0
Boom	Falconiform	Grey Falcon	Locally nomadic	2011	Marion Downs	189	0	0	98	0	2	0	0
Boom	Falconiform	Grey Falcon	Locally nomadic	2011	Marion Downs	190	0	0	100	0	0	0	0
Boom	Falconiform	Grey Falcon	Locally nomadic	2011	Marion Downs	191	0	0	100	0	0	0	0
Boom	Falconiform	Grey Falcon	Locally nomadic	2011	Marion Downs	192	0	0	100	0	0	0	0
Boom	Falconiform	Nankeen Kestrel	Resident	1997	Pilungah	193	0	0	0	5	95	0	0
Boom	Falconiform	Nankeen Kestrel	Resident	1997	Pilungah	194	0	0	0	5	95	0	0
Bust	Falconiform	Nankeen Kestrel	Resident	1995	Pilungah	195	0	0	0	5	95	0	0
Boom	Falconiform	Nankeen Kestrel	Resident	1997	Pilungah	196	0	0	0	15	85	0	0
Boom	Falconiform	Nankeen Kestrel	Resident	1997	Pilungah	197	0	0	0	5	95	0	0
Bust	Falconiform	Nankeen Kestrel	Resident	1995	Pilungah	198	0	0	0	15	85	0	0
Bust	Falconiform	Nankeen Kestrel	Resident	1995	Pilungah	199	0	0	0	25	75	0	0
Boom	Falconiform	Nankeen Kestrel	Resident	1997	Pilungah	200	0	0	0	0	100	0	0
Bust	Falconiform	Nankeen Kestrel	Resident	1995	Pilungah	201	0	0	0	15	85	0	0
Boom	Falconiform	Nankeen Kestrel	Resident	1997	Pilungah	202	0	0	0	25	75	0	0
Bust	Falconiform	Nankeen Kestrel	Resident	1995	Pilungah	203	0	0	0	5	95	0	0
Boom	Falconiform	Nankeen Kestrel	Resident	1997	Pilungah	204	0	0	0	5	95	0	0
Boom	Falconiform	Nankeen Kestrel	Resident	1997	Pilungah	205	0	0	0	5	95	0	0
Bust	Falconiform	Nankeen Kestrel	Resident	1995	Pilungah	206	0	0	0	5	95	0	0
Boom	Falconiform	Nankeen Kestrel	Resident	1997	Pilungah	207	0	0	0	10	90	0	0
Boom	Falconiform	Nankeen Kestrel	Resident	1997	Pilungah	208	0	0	0	0	100	0	0
Bust	Falconiform	Nankeen Kestrel	Resident	1995	Pilungah	209	0	0	0	20	80	0	0
Boom	Falconiform	Nankeen Kestrel	Resident	1997	Pilungah	210	0	0	0	5	95	0	0
Bust	Falconiform	Nankeen Kestrel	Resident	1995	Pilungah	211	0	0	0	5	95	0	0
Boom	Falconiform	Nankeen Kestrel	Resident	1997	Pilungah	212	0	0	0	10	85	0	5
Bust	Falconiform	Nankeen Kestrel	Resident	1995	Pilungah	213	0	0	0	5	95	0	0
Boom	Falconiform	Nankeen Kestrel	Resident	1997	Pilungah	214	0	0	0	0	100	0	0
Bust	Falconiform	Nankeen Kestrel	Resident	1995	Pilungah	215	0	0	0	15	85	0	0
Bust	Falconiform	Nankeen Kestrel	Resident	1995	Pilungah	216	0	0	0	25	75	0	0
Bust	Falconiform	Nankeen Kestrel	Resident	1995	Pilungah	217	0	0	0	5	90	0	5
Boom	Falconiform	Nankeen Kestrel	Resident	1997	Pilungah	218	0	0	0	10	90	0	0
Boom	Falconiform	Nankeen Kestrel	Resident	1997	Pilungah	219	40	0	0	5	55	0	0
Bust	Falconiform	Nankeen Kestrel	Resident	1995	Pilungah	220	0	0	0	20	80	0	0
Boom	Falconiform	Nankeen Kestrel	Resident	1997	Pilungah	221	0	0	0	5	95	0	0
Bust	Falconiform	Nankeen Kestrel	Resident	1995	Pilungah	222	0	0	0	5	95	0	0
Boom	Falconiform	Nankeen Kestrel	Resident	1997	Pilungah	223	0	0	0	9	90	0	1
Boom	Falconiform	Nankeen Kestrel	Resident	1997	Pilungah	224	0	0	0	49	50	0	1
Boom	Falconiform	Nankeen Kestrel	Resident	1997	Pilungah	225	0	0	0	5	95	0	0
Bust	Falconiform	Nankeen Kestrel	Resident	1995	Pilungah	226	0	0	0	0	100	0	0
Bust	Falconiform	Nankeen Kestrel	Resident	1995	Pilungah	227	0	0	0	10	90	0	0
Boom	Falconiform	Nankeen Kestrel	Resident	1997	Pilungah	228	0	0	0	5	90	0	5
Bust	Falconiform	Nankeen Kestrel	Resident	1995	Pilungah	229	0	0	0	15	85	0	0
Bust	Falconiform	Nankeen Kestrel	Resident	1995	Pilungah	230	0	0	0	5	95	0	0
Boom	Falconiform	Nankeen Kestrel	Resident	1997	Pilungah	231	0	0	0	5	95	0	0
Boom	Falconiform	Nankeen Kestrel	Resident	1997	Pilungah	232	0	0	0	5	95	0	0
Boom	Falconiform	Nankeen Kestrel	Resident	1997	Pilungah	233	0	0	0	15	85	0	0
Boom	Falconiform	Nankeen Kestrel	Resident	1997	Pilungah	234	0	0	0	0	100	0	0
Boom	Falconiform	Nankeen Kestrel	Resident	1997	Pilungah	235	0	0	0	15	85	0	0
Bust	Falconiform	Nankeen Kestrel	Resident	1995	Pilungah	236	0	0	0	5	95	0	0
Bust	Falconiform	Nankeen Kestrel	Resident	1995	Pilungah	237	0	0	0	5	95	0	0
Bust	Falconiform	Nankeen Kestrel	Resident	1995	Pilungah	238	0	0	0	20	79	0	1
Bust	Falconiform	Nankeen Kestrel	Resident	1995	Pilungah	239	0	0	0	0	100	0	0
Bust	Falconiform	Nankeen Kestrel	Resident	1995	Pilungah	240	0	0	0	15	85	0	0
Bust	Falconiform	Nankeen Kestrel	Resident	1995	Pilungah	241	0	0	0	10	90	0	0
Boom	Falconiform	Nankeen Kestrel	Resident	1997	Pilungah	242	0	0	0	20	80	0	0
Bust	Falconiform	Nankeen Kestrel	Resident	1995	Pilungah	243	0	0	0	25	75	0	0
Boom	Falconiform	Nankeen Kestrel	Resident	1997	Pilungah	244	0	0	0	20	80	0	0
Boom	Falconiform	Nankeen Kestrel	Resident	1997	Pilungah	245	0	0	0	5	95	0	0
Boom	Falconiform	Nankeen Kestrel	Resident	1997	Pilungah	246	0	0	0	5	95	0	0
Bust	Falconiform	Nankeen Kestrel	Resident	1995	Pilungah	247	0	0	0	5	95	0	0
Bust	Falconiform	Nankeen Kestrel	Resident	1995	Pilungah	248	0	0	0	15	85	0	0
Boom	Falconiform	Nankeen Kestrel	Resident	1997	Pilungah	249	0	0	0	0	95	0	5
Boom	Falconiform	Nankeen Kestrel	Resident	1997	Pilungah	250	0	0	0	5	90	0	5
Boom	Falconiform	Nankeen Kestrel	Resident	1997	Pilungah	251	0	0	0	0	95	0	5
Boom	Falconiform	Nankeen Kestrel	Resident	1997	Pilungah	252	0	0	0	10	90	0	0
Bust	Falconiform	Nankeen Kestrel	Resident	1995	Pilungah	253	0	0	0	0	100	0	0
Boom	Falconiform	Nankeen Kestrel	Resident	1997	Pilungah	254	0	0	0	10	90	0	0
Boom	Falconiform	Nankeen Kestrel	Resident	1997	Pilungah	255	0	0	0	10	90	0	0
Boom	Falconiform	Nankeen Kestrel	Resident	1997	Pilungah	256	0	0	0	15	85	0	0
Boom	Falconiform	Nankeen Kestrel	Resident	1997	Pilungah	257	0	0	0	0	99	0	1
Boom	Falconiform	Nankeen Kestrel	Resident	1997	Pilungah	258	0	0	0	15	85	0	0
Bust	Falconiform	Nankeen Kestrel	Resident	1995	Pilungah	259	0	0	0	0	99	0	1
Bust	Falconiform	Nankeen Kestrel	Resident	1995	Pilungah	260	0	0	0	10	90	0	0
Bust	Falconiform	Nankeen Kestrel	Resident	1995	Pilungah	261	0	0	0	15	85	0	0
Bust	Falconiform	Nankeen Kestrel	Resident	1995	Pilungah	262	0	0	0	15	85	0	0
Boom	Falconiform	Nankeen Kestrel	Resident	1997	Pilungah	263	0	0	0	25	75	0	0
Boom	Falconiform	Nankeen Kestrel	Resident	1997	Pilungah	264	0	0	0	5	95	0	0
Boom	Falconiform	Nankeen Kestrel	Resident	1997	Pilungah	265	0	0	0	10	90	0	0
Boom	Falconiform	Nankeen Kestrel	Resident	1997	Pilungah	266	0	0	0	10	90	0	0
Boom	Falconiform	Nankeen Kestrel	Resident	1997	Pilungah	267	0	0	0	10	89	0	1
Boom	Falconiform	Nankeen Kestrel	Resident	1997	Pilungah	268	0	0	0	5	94	0	1
Bust	Falconiform	Nankeen Kestrel	Resident	1995	Pilungah	269	0	0	0	5	95	0	0
Bust	Falconiform	Nankeen Kestrel	Resident	1995	Pilungah	270	0	0	0	5	94	0	1
Boom	Falconiform	Nankeen Kestrel	Resident	1997	Pilungah	271	0	0	0	5	95	0	0
Boom	Falconiform	Nankeen Kestrel	Resident	1997	Pilungah	272	0	0	0	5	95	0	0
Boom	Falconiform	Nankeen Kestrel	Resident	1997	Pilungah	273	0	0	0	15	85	0	0
Boom	Falconiform	Nankeen Kestrel	Resident	1997	Pilungah	274	0	0	0	5	95	0	0
Bust	Falconiform	Nankeen Kestrel	Resident	1995	Pilungah	275	0	0	0	5	95	0	0
Boom	Falconiform	Nankeen Kestrel	Resident	1997	Pilungah	276	0	0	0	15	85	0	0
Boom	Falconiform	Nankeen Kestrel	Resident	1997	Pilungah	277	0	0	0	5	95	0	0
Boom	Falconiform	Nankeen Kestrel	Resident	1997	Pilungah	278	0	0	0	10	89	0	1
Bust	Falconiform	Nankeen Kestrel	Resident	1995	Pilungah	279	0	0	0	50	50	0	0
Bust	Falconiform	Nankeen Kestrel	Resident	1995	Pilungah	280	0	0	0	10	90	0	0
Bust	Falconiform	Nankeen Kestrel	Resident	1995	Pilungah	281	0	0	0	5	95	0	0
Bust	Falconiform	Nankeen Kestrel	Resident	1995	Pilungah	282	0	0	0	5	95	0	0
Bust	Falconiform	Nankeen Kestrel	Resident	1995	Pilungah	283	0	0	0	15	85	0	0
Boom	Falconiform	Nankeen Kestrel	Resident	1997	Pilungah	284	0	0	0	20	80	0	0
Boom	Falconiform	Nankeen Kestrel	Resident	1997	Pilungah	285	0	0	0	10	90	0	0
Bust	Falconiform	Nankeen Kestrel	Resident	1995	Pilungah	286	0	0	0	5	95	0	0
Boom	Falconiform	Nankeen Kestrel	Resident	1997	Pilungah	287	0	0	0	20	80	0	0
Boom	Falconiform	Nankeen Kestrel	Resident	1997	Pilungah	288	0	0	0	0	100	0	0
Boom	Falconiform	Nankeen Kestrel	Resident	1997	Pilungah	289	0	0	0	0	100	0	0
Bust	Falconiform	Nankeen Kestrel	Resident	1995	Pilungah	290	0	0	0	20	80	0	0
Bust	Falconiform	Nankeen Kestrel	Resident	1995	Pilungah	291	0	0	0	10	89	0	1
Bust	Falconiform	Nankeen Kestrel	Resident	1995	Pilungah	292	0	0	0	5	94	0	1
Boom	Falconiform	Nankeen Kestrel	Resident	1997	Pilungah	293	0	0	0	20	80	0	0
Bust	Falconiform	Nankeen Kestrel	Resident	1995	Pilungah	294	0	0	0	25	74	0	1
Boom	Falconiform	Nankeen Kestrel	Resident	1997	Pilungah	295	0	0	0	10	90	0	0
Boom	Falconiform	Nankeen Kestrel	Resident	1997	Pilungah	296	0	0	0	5	94	0	1
Boom	Falconiform	Nankeen Kestrel	Resident	1997	Pilungah	297	0	0	0	5	95	0	0
Boom	Falconiform	Nankeen Kestrel	Resident	1997	Pilungah	298	0	0	0	15	84	0	1
Boom	Falconiform	Nankeen Kestrel	Resident	1997	Pilungah	299	0	0	0	25	74	0	1
Bust	Falconiform	Nankeen Kestrel	Resident	1995	Pilungah	300	0	0	0	10	90	0	0
Boom	Falconiform	Nankeen Kestrel	Resident	1997	Pilungah	301	0	0	0	55	44	0	1
Boom	Falconiform	Nankeen Kestrel	Resident	1997	Pilungah	302	0	0	0	5	95	0	0
Bust	Falconiform	Nankeen Kestrel	Resident	1995	Pilungah	303	0	0	0	5	94	0	1
Bust	Falconiform	Nankeen Kestrel	Resident	1995	Pilungah	304	0	0	0	5	95	0	0
Boom	Falconiform	Nankeen Kestrel	Resident	1997	Pilungah	305	0	0	0	50	45	0	5
Boom	Falconiform	Nankeen Kestrel	Resident	1997	Pilungah	306	0	0	0	0	99	0	1
Boom	Falconiform	Nankeen Kestrel	Resident	1997	Pilungah	307	0	0	0	0	99	0	1
Boom	Falconiform	Nankeen Kestrel	Resident	1997	Pilungah	308	0	0	0	0	99	0	1
Bust	Falconiform	Nankeen Kestrel	Resident	1995	Pilungah	309	0	0	0	20	80	0	0
Bust	Falconiform	Nankeen Kestrel	Resident	1995	Pilungah	310	0	0	0	10	89	0	1
Boom	Falconiform	Nankeen Kestrel	Resident	1997	Pilungah	311	0	0	0	15	84	0	1
Boom	Falconiform	Nankeen Kestrel	Resident	1997	Pilungah	312	0	0	0	0	100	0	0
Bust	Falconiform	Nankeen Kestrel	Resident	1995	Pilungah	313	0	0	0	0	99	0	1
Bust	Falconiform	Nankeen Kestrel	Resident	1995	Pilungah	314	0	0	0	25	75	0	0
Boom	Falconiform	Nankeen Kestrel	Resident	1997	Pilungah	315	0	0	0	5	95	0	0
Boom	Falconiform	Nankeen Kestrel	Resident	1997	Pilungah	316	0	0	0	0	100	0	0
Bust	Falconiform	Nankeen Kestrel	Resident	1995	Pilungah	317	0	0	0	5	94	0	1
Boom	Falconiform	Nankeen Kestrel	Resident	1997	Pilungah	318	0	0	0	5	95	0	0
Bust	Falconiform	Nankeen Kestrel	Resident	1995	Pilungah	319	0	0	0	5	95	0	0
Bust	Falconiform	Nankeen Kestrel	Resident	1995	Pilungah	320	0	0	0	0	99	0	1
Boom	Falconiform	Nankeen Kestrel	Resident	1997	Pilungah	321	0	0	0	25	74	0	1
Boom	Falconiform	Nankeen Kestrel	Resident	1997	Pilungah	322	0	0	0	10	90	0	0
Bust	Falconiform	Nankeen Kestrel	Resident	1995	Pilungah	323	0	0	0	5	95	0	0
Bust	Falconiform	Nankeen Kestrel	Resident	1995	Pilungah	324	0	0	0	5	94	0	1
Bust	Falconiform	Nankeen Kestrel	Resident	1995	Mount Kate	325	0	0	0	0	100	0	0
Bust	Falconiform	Nankeen Kestrel	Resident	1995	Mount Kate	326	0	0	0	0	100	0	0
Boom	Falconiform	Nankeen Kestrel	Resident	1997	Mount Kate	327	0	0	0	0	70	0	30
Boom	Falconiform	Nankeen Kestrel	Resident	1997	Mount Kate	328	0	0	0	0	100	0	0
Boom	Falconiform	Nankeen Kestrel	Resident	1997	Mount Kate	329	0	0	0	5	95	0	0
Boom	Falconiform	Nankeen Kestrel	Resident	1997	Mount Harriet	330	0	0	0	0	85	0	15
Bust	Falconiform	Nankeen Kestrel	Resident	1995	Mount Harriet	331	0	0	0	0	85	0	15
Boom	Falconiform	Nankeen Kestrel	Resident	1997	Mount Harriet	332	0	0	0	0	100	0	0
Boom	Falconiform	Nankeen Kestrel	Resident	1997	Mount Harriet	333	0	0	0	15	80	0	5
Boom	Falconiform	Brown Falcon	Resident	1991	Mirrica Bore	396	15	0	15	65	5	0	0
Boom	Falconiform	Brown Falcon	Resident	1991	Mirrica Bore	397	65	0	0	35	0	0	0
Boom	Falconiform	Brown Falcon	Resident	1991	Mirrica Bore	398	90	0	0	0	10	0	0
Boom	Falconiform	Brown Falcon	Resident	1991	Mirrica Bore	399	50	0	0	40	5	0	5
Boom	Falconiform	Brown Falcon	Resident	1991	Mirrica Bore	400	100	0	0	0	0	0	0
Boom	Falconiform	Brown Falcon	Resident	1991	Mirrica Bore	401	95	0	5	0	0	0	0
Boom	Falconiform	Brown Falcon	Resident	1991	Mirrica Bore	402	75	0	5	10	10	0	0
Boom	Falconiform	Brown Falcon	Resident	1991	Mirrica Bore	403	90	0	10	0	0	0	0
Boom	Falconiform	Brown Falcon	Resident	1991	Mirrica Bore	404	50	0	0	49	1	0	0
Boom	Falconiform	Brown Falcon	Resident	1991	Mirrica Bore	405	0	0	0	100	0	0	0
Boom	Falconiform	Brown Falcon	Resident	1991	Mirrica Bore	406	90	0	0	10	0	0	0
Boom	Falconiform	Brown Falcon	Resident	1991	Mirrica Bore	407	60	0	15	20	5	0	0
Boom	Falconiform	Brown Falcon	Resident	1991	Mirrica Bore	408	75	0	0	25	0	0	0
Boom	Falconiform	Brown Falcon	Resident	1991	Mirrica Bore	409	0	95	0	0	3	0	2
Boom	Falconiform	Brown Falcon	Resident	1991	Mirrica Bore	410	0	0	25	75	0	0	0
Boom	Falconiform	Brown Falcon	Resident	1991	Mirrica Bore	411	35	0	0	65	0	0	0
Boom	Falconiform	Brown Falcon	Resident	1991	Mirrica Bore	412	80	0	0	20	0	0	0
Boom	Falconiform	Brown Falcon	Resident	1991	Mirrica Bore	413	0	0	25	60	5	0	10
Boom	Falconiform	Brown Falcon	Resident	1991	Mirrica Bore	414	75	0	0	25	0	0	0
Boom	Falconiform	Brown Falcon	Resident	1991	Mirrica Bore	415	65	0	0	30	0	0	5
Boom	Falconiform	Brown Falcon	Resident	1991	Mirrica Bore	416	90	0	0	10	0	0	0
Boom	Falconiform	Brown Falcon	Resident	1991	Mirrica Bore	417	0	0	50	50	0	0	0
Boom	Falconiform	Brown Falcon	Resident	1991	Mirrica Bore	418	0	0	12	85	3	0	0
Boom	Falconiform	Brown Falcon	Resident	1991	Mirrica Bore	419	15	0	0	85	0	0	0
Boom	Falconiform	Brown Falcon	Resident	1991	Mirrica Bore	420	50	0	0	50	0	0	0
Boom	Falconiform	Brown Falcon	Resident	1991	Mirrica Bore	421	35	0	15	50	0	0	0
Bust	Falconiform	Brown Falcon	Resident	1996	Mirrica Bore	422	0	0	0	95	5	0	0
Bust	Falconiform	Brown Falcon	Resident	1996	Mirrica Bore	423	55	0	0	45	0	0	0
Bust	Falconiform	Brown Falcon	Resident	1996	Mirrica Bore	424	0	50	0	50	0	0	0
Bust	Falconiform	Brown Falcon	Resident	1996	Mirrica Bore	425	65	0	0	33	2	0	0
Bust	Falconiform	Brown Falcon	Resident	1996	Mirrica Bore	426	0	0	0	95	0	0	5
Bust	Falconiform	Brown Falcon	Resident	1996	Mirrica Bore	427	0	0	30	65	5	0	0
Bust	Falconiform	Brown Falcon	Resident	1996	Mirrica Bore	428	30	0	0	70	0	0	0
Bust	Falconiform	Brown Falcon	Resident	1996	Mirrica Bore	429	0	0	50	50	0	0	0
Bust	Falconiform	Brown Falcon	Resident	1996	Mirrica Bore	430	0	0	0	100	0	0	0
Bust	Falconiform	Brown Falcon	Resident	1996	Mirrica Bore	431	45	0	5	45	5	0	0
Bust	Falconiform	Brown Falcon	Resident	1996	Mirrica Bore	432	0	0	0	100	0	0	0
Bust	Falconiform	Brown Falcon	Resident	1996	Mirrica Bore	433	0	0	0	100	0	0	0
Bust	Falconiform	Brown Falcon	Resident	1996	Mirrica Bore	434	60	0	0	35	5	0	0
Bust	Falconiform	Brown Falcon	Resident	1996	Mirrica Bore	435	0	0	15	85	0	0	0
Bust	Falconiform	Brown Falcon	Resident	1996	Mirrica Bore	436	0	0	65	30	5	0	0
Bust	Falconiform	Brown Falcon	Resident	1998	Mirrica Bore	437	0	0	0	90	0	0	10
Bust	Falconiform	Brown Falcon	Resident	1998	Mirrica Bore	438	0	0	0	99	1	0	0
Bust	Falconiform	Brown Falcon	Resident	1998	Mirrica Bore	439	0	0	50	50	0	0	0
Bust	Falconiform	Brown Falcon	Resident	1998	Mirrica Bore	440	0	0	0	65	35	0	0
Bust	Falconiform	Brown Falcon	Resident	1998	Mirrica Bore	441	0	0	5	95	0	0	0
Bust	Falconiform	Brown Falcon	Resident	1998	Mirrica Bore	442	0	0	0	100	0	0	0
Bust	Falconiform	Brown Falcon	Resident	1998	Mirrica Bore	443	65	0	0	35	0	0	0
Bust	Falconiform	Brown Falcon	Resident	1998	Mirrica Bore	444	0	0	0	100	0	0	0
Bust	Falconiform	Brown Falcon	Resident	1998	Mirrica Bore	445	0	0	0	95	5	0	0
Bust	Falconiform	Brown Falcon	Resident	1998	Mirrica Bore	446	0	0	0	100	0	0	0
Bust	Falconiform	Brown Falcon	Resident	1998	Mirrica Bore	447	0	0	0	95	0	0	5
Bust	Falconiform	Brown Falcon	Resident	1998	Mirrica Bore	448	40	0	0	60	0	0	0
Bust	Falconiform	Brown Falcon	Resident	1998	Mirrica Bore	449	90	0	0	0	10	0	0
Bust	Falconiform	Brown Falcon	Resident	1998	Mirrica Bore	450	0	0	0	95	5	0	0
Bust	Falconiform	Brown Falcon	Resident	1998	Mirrica Bore	451	0	0	70	30	0	0	0
Bust	Falconiform	Brown Falcon	Resident	1998	Mirrica Bore	452	100	0	0	0	0	0	0
Bust	Falconiform	Brown Falcon	Resident	1998	Mirrica Bore	453	0	0	0	100	0	0	0
Bust	Falconiform	Brown Falcon	Resident	1998	Mirrica Bore	454	0	0	0	95	5	0	0
Bust	Falconiform	Brown Falcon	Resident	1998	Mirrica Bore	455	0	0	95	0	5	0	0
Bust	Falconiform	Brown Falcon	Resident	1998	Mirrica Bore	456	0	0	25	75	0	0	0
Bust	Falconiform	Brown Falcon	Resident	1998	Mirrica Bore	457	0	0	0	100	0	0	0
Bust	Falconiform	Brown Falcon	Resident	1998	Mirrica Bore	458	90	0	0	10	0	0	0
Boom	Falconiform	Brown Falcon	Resident	1991	Ethabuka	459	50	0	0	50	0	0	0
Boom	Falconiform	Brown Falcon	Resident	1991	Ethabuka	460	0	0	90	0	5	0	5
Boom	Falconiform	Brown Falcon	Resident	1991	Ethabuka	461	100	0	0	0	0	0	0
Boom	Falconiform	Brown Falcon	Resident	1991	Ethabuka	462	95	0	0	0	5	0	0
Boom	Falconiform	Brown Falcon	Resident	1991	Ethabuka	463	0	0	35	65	0	0	0
Boom	Falconiform	Brown Falcon	Resident	1991	Ethabuka	464	0	0	0	100	0	0	0
Boom	Falconiform	Brown Falcon	Resident	1991	Ethabuka	465	90	0	5	0	5	0	0
Boom	Falconiform	Brown Falcon	Resident	1991	Ethabuka	466	75	0	0	25	0	0	0
Boom	Falconiform	Brown Falcon	Resident	1991	Ethabuka	467	100	0	0	0	0	0	0
Boom	Falconiform	Brown Falcon	Resident	1991	Ethabuka	468	80	0	10	0	10	0	0
Boom	Falconiform	Brown Falcon	Resident	1991	Ethabuka	469	95	0	0	0	5	0	0
Boom	Falconiform	Brown Falcon	Resident	1991	Ethabuka	470	0	0	15	85	0	0	0
Boom	Falconiform	Brown Falcon	Resident	1991	Ethabuka	471	0	0	5	90	5	0	0
Boom	Falconiform	Brown Falcon	Resident	1991	Ethabuka	472	15	0	0	85	0	0	0
Boom	Falconiform	Brown Falcon	Resident	1991	Ethabuka	473	0	0	33	67	0	0	0
Boom	Falconiform	Brown Falcon	Resident	1991	Ethabuka	474	95	0	0	0	5	0	0
Boom	Falconiform	Brown Falcon	Resident	1991	Ethabuka	475	100	0	0	0	0	0	0
Boom	Falconiform	Brown Falcon	Resident	1991	Ethabuka	476	0	0	0	100	0	0	0
Boom	Falconiform	Brown Falcon	Resident	1991	Ethabuka	477	0	0	10	80	5	0	5
Boom	Falconiform	Brown Falcon	Resident	1991	Ethabuka	478	0	5	0	94	1	0	0
Boom	Falconiform	Brown Falcon	Resident	1991	Ethabuka	479	0	0	10	90	0	0	0
Boom	Falconiform	Brown Falcon	Resident	1991	Ethabuka	480	0	0	0	100	0	0	0
Boom	Falconiform	Brown Falcon	Resident	1991	Ethabuka	481	0	0	0	100	0	0	0
Boom	Falconiform	Brown Falcon	Resident	1991	Ethabuka	482	0	0	0	100	0	0	0
Boom	Falconiform	Brown Falcon	Resident	1991	Ethabuka	483	0	0	0	90	10	0	0
Boom	Falconiform	Brown Falcon	Resident	1991	Ethabuka	484	70	0	30	0	0	0	0
Boom	Falconiform	Brown Falcon	Resident	1991	Ethabuka	485	0	0	0	100	0	0	0
Boom	Falconiform	Brown Falcon	Resident	1991	Ethabuka	486	0	0	0	100	0	0	0
Boom	Falconiform	Brown Falcon	Resident	1991	Ethabuka	487	45	0	0	50	5	0	0
Boom	Falconiform	Brown Falcon	Resident	1991	Ethabuka	488	100	0	0	0	0	0	0
Boom	Falconiform	Brown Falcon	Resident	1991	Ethabuka	489	0	0	15	85	0	0	0
Bust	Falconiform	Brown Falcon	Resident	1996	Ethabuka	490	0	0	45	50	0	0	5
Bust	Falconiform	Brown Falcon	Resident	1996	Ethabuka	491	0	0	30	65	5	0	0
Bust	Falconiform	Brown Falcon	Resident	1996	Ethabuka	492	0	0	0	65	35	0	0
Bust	Falconiform	Brown Falcon	Resident	1996	Ethabuka	493	10	0	0	90	0	0	0
Bust	Falconiform	Brown Falcon	Resident	1996	Ethabuka	494	98	0	0	0	2	0	0
Bust	Falconiform	Brown Falcon	Resident	1996	Ethabuka	495	0	0	0	100	0	0	0
Bust	Falconiform	Brown Falcon	Resident	1996	Ethabuka	496	0	0	20	80	0	0	0
Bust	Falconiform	Brown Falcon	Resident	1996	Ethabuka	497	0	0	0	100	0	0	0
Bust	Falconiform	Brown Falcon	Resident	1996	Ethabuka	498	0	0	0	95	5	0	0
Bust	Falconiform	Brown Falcon	Resident	1996	Ethabuka	499	65	0	0	30	0	0	5
Bust	Falconiform	Brown Falcon	Resident	1996	Ethabuka	500	0	0	5	90	5	0	0
Bust	Falconiform	Brown Falcon	Resident	1996	Ethabuka	501	0	0	0	100	0	0	0
Bust	Falconiform	Brown Falcon	Resident	1996	Ethabuka	502	0	0	100	0	0	0	0
Bust	Falconiform	Brown Falcon	Resident	1996	Ethabuka	503	0	0	0	98	2	0	0
Bust	Falconiform	Brown Falcon	Resident	1996	Ethabuka	504	75	0	0	25	0	0	0
Bust	Falconiform	Brown Falcon	Resident	1996	Ethabuka	505	0	0	100	0	0	0	0
Bust	Falconiform	Brown Falcon	Resident	1996	Ethabuka	506	0	0	100	0	0	0	0
Bust	Falconiform	Brown Falcon	Resident	1996	Ethabuka	507	0	0	0	100	0	0	0
Bust	Falconiform	Brown Falcon	Resident	1996	Ethabuka	508	0	0	0	100	0	0	0
Boom	Falconiform	Brown Falcon	Resident	1991	Main Camp	509	0	0	25	75	0	0	0
Boom	Falconiform	Brown Falcon	Resident	1991	Main Camp	510	99	0	0	0	1	0	0
Boom	Falconiform	Brown Falcon	Resident	1991	Main Camp	511	50	0	5	45	0	0	0
Boom	Falconiform	Brown Falcon	Resident	1991	Main Camp	512	0	0	0	100	0	0	0
Boom	Falconiform	Brown Falcon	Resident	1991	Main Camp	513	0	0	5	90	5	0	0
Boom	Falconiform	Brown Falcon	Resident	1991	Main Camp	514	100	0	0	0	0	0	0
Boom	Falconiform	Brown Falcon	Resident	1991	Main Camp	515	0	0	0	0	5	95	0
Boom	Falconiform	Brown Falcon	Resident	1991	Main Camp	516	100	0	0	0	0	0	0
Boom	Falconiform	Brown Falcon	Resident	1991	Main Camp	517	0	0	0	99	0	0	1
Boom	Falconiform	Brown Falcon	Resident	1991	Main Camp	518	0	0	75	25	0	0	0
Boom	Falconiform	Brown Falcon	Resident	1991	Main Camp	519	0	0	65	35	0	0	0
Boom	Falconiform	Brown Falcon	Resident	1991	Main Camp	520	50	0	0	50	0	0	0
Boom	Falconiform	Brown Falcon	Resident	1991	Main Camp	521	0	0	0	100	0	0	0
Boom	Falconiform	Brown Falcon	Resident	1991	Main Camp	522	33	0	0	67	0	0	0
Boom	Falconiform	Brown Falcon	Resident	1991	Main Camp	523	0	0	65	30	5	0	0
Boom	Falconiform	Brown Falcon	Resident	1991	Main Camp	524	98	0	0	0	2	0	0
Boom	Falconiform	Brown Falcon	Resident	1991	Main Camp	525	0	0	50	0	0	50	0
Boom	Falconiform	Brown Falcon	Resident	1991	Main Camp	526	5	0	0	95	0	0	0
Boom	Falconiform	Brown Falcon	Resident	1991	Main Camp	527	0	0	0	100	0	0	0
Boom	Falconiform	Brown Falcon	Resident	1991	Main Camp	528	20	0	0	40	5	0	35
Boom	Falconiform	Brown Falcon	Resident	1991	Main Camp	529	0	0	0	100	0	0	0
Boom	Falconiform	Brown Falcon	Resident	1991	Main Camp	530	0	0	0	95	5	0	0
Boom	Falconiform	Brown Falcon	Resident	1991	Main Camp	531	95	0	5	0	0	0	0
Boom	Falconiform	Brown Falcon	Resident	1991	Main Camp	532	99	0	0	0	1	0	0
Boom	Falconiform	Brown Falcon	Resident	1991	Main Camp	533	0	0	15	85	0	0	0
Boom	Falconiform	Brown Falcon	Resident	1991	Main Camp	534	0	0	100	0	0	0	0
Boom	Falconiform	Brown Falcon	Resident	1991	Main Camp	535	0	0	0	100	0	0	0
Boom	Falconiform	Brown Falcon	Resident	1991	Main Camp	536	65	0	35	0	0	0	0
Boom	Falconiform	Brown Falcon	Resident	1991	Main Camp	537	0	0	0	100	0	0	0
Bust	Falconiform	Brown Falcon	Resident	1998	Main Camp	538	0	0	33	65	2	0	0
Bust	Falconiform	Brown Falcon	Resident	1998	Main Camp	539	0	0	0	99	1	0	0
Bust	Falconiform	Brown Falcon	Resident	1998	Main Camp	540	0	0	0	100	0	0	0
Bust	Falconiform	Brown Falcon	Resident	1998	Main Camp	541	0	50	0	50	0	0	0
Bust	Falconiform	Brown Falcon	Resident	1998	Main Camp	542	90	0	5	0	5	0	0
Bust	Falconiform	Brown Falcon	Resident	1998	Main Camp	543	0	0	0	100	0	0	0
Bust	Falconiform	Brown Falcon	Resident	1998	Main Camp	544	0	0	52	45	3	0	0
Bust	Falconiform	Brown Falcon	Resident	1998	Main Camp	545	0	0	0	100	0	0	0
Bust	Falconiform	Brown Falcon	Resident	1998	Main Camp	546	0	0	25	75	0	0	0
Bust	Falconiform	Brown Falcon	Resident	1998	Main Camp	547	0	0	0	100	0	0	0
Bust	Falconiform	Brown Falcon	Resident	1998	Main Camp	548	30	0	0	67	3	0	0
Bust	Falconiform	Brown Falcon	Resident	1998	Main Camp	549	0	0	0	99	1	0	0
Bust	Falconiform	Brown Falcon	Resident	1998	Main Camp	550	0	0	15	80	5	0	0
Bust	Falconiform	Brown Falcon	Resident	1998	Main Camp	551	0	0	0	98	2	0	0
Bust	Falconiform	Brown Falcon	Resident	1998	Main Camp	552	0	0	0	100	0	0	0
Bust	Falconiform	Brown Falcon	Resident	1998	Main Camp	553	0	0	2	95	3	0	0
Bust	Falconiform	Australian Hobby	Locally nomadic	1997	Bird Camp	554	0	0	90	0	10	0	0
Bust	Falconiform	Australian Hobby	Locally nomadic	1997	Bird Camp	555	0	0	95	0	5	0	0
Bust	Falconiform	Australian Hobby	Locally nomadic	1997	Bird Camp	556	0	0	98	0	2	0	0
Bust	Falconiform	Australian Hobby	Locally nomadic	1997	Bird Camp	557	0	0	80	20	0	0	0
Bust	Falconiform	Australian Hobby	Locally nomadic	1997	Bird Camp	558	0	0	100	0	0	0	0
Bust	Falconiform	Australian Hobby	Locally nomadic	1997	Bird Camp	559	0	0	85	0	15	0	0
Bust	Falconiform	Australian Hobby	Locally nomadic	1997	Bird Camp	560	0	0	99	0	1	0	0
Bust	Falconiform	Australian Hobby	Locally nomadic	1997	Bird Camp	561	0	0	99	0	1	0	0
Bust	Falconiform	Australian Hobby	Locally nomadic	1997	Bird Camp	562	0	0	98	0	2	0	0
Bust	Falconiform	Australian Hobby	Locally nomadic	1997	Bird Camp	563	0	0	95	0	0	0	5
Bust	Falconiform	Australian Hobby	Locally nomadic	1997	Bird Camp	564	0	0	100	0	0	0	0
Bust	Falconiform	Australian Hobby	Locally nomadic	1997	Bird Camp	565	0	0	98	0	2	0	0
Bust	Falconiform	Australian Hobby	Locally nomadic	1997	Bird Camp	566	0	0	100	0	0	0	0
Bust	Falconiform	Australian Hobby	Locally nomadic	1997	Bird Camp	567	0	0	99	0	1	0	0
Bust	Falconiform	Australian Hobby	Locally nomadic	1997	Bird Camp	568	0	0	100	0	0	0	0
Bust	Falconiform	Australian Hobby	Locally nomadic	1997	Bird Camp	569	0	0	100	0	0	0	0
Bust	Falconiform	Australian Hobby	Locally nomadic	1997	Bird Camp	570	99	0	0	0	1	0	0
Bust	Falconiform	Australian Hobby	Locally nomadic	1997	Bird Camp	571	0	0	95	0	5	0	0
Bust	Falconiform	Australian Hobby	Locally nomadic	1997	Bird Camp	572	0	0	100	0	0	0	0
Bust	Falconiform	Australian Hobby	Locally nomadic	1997	Bird Camp	573	0	0	99	0	1	0	0
Bust	Falconiform	Australian Hobby	Locally nomadic	1997	Bird Camp	574	0	0	95	0	5	0	0
Bust	Falconiform	Australian Hobby	Locally nomadic	1997	Bird Camp	575	0	0	100	0	0	0	0
Bust	Falconiform	Australian Hobby	Locally nomadic	1997	Bird Camp	576	0	0	99	0	1	0	0
Bust	Falconiform	Australian Hobby	Locally nomadic	1997	Bird Camp	577	0	0	100	0	0	0	0
Bust	Falconiform	Australian Hobby	Locally nomadic	1997	Bird Camp	578	0	0	100	0	0	0	0
Bust	Falconiform	Australian Hobby	Locally nomadic	1997	Bird Camp	579	0	0	99	0	1	0	0
Bust	Falconiform	Australian Hobby	Locally nomadic	1997	Bird Camp	580	0	0	100	0	0	0	0
Bust	Falconiform	Australian Hobby	Locally nomadic	1997	Bird Camp	581	0	0	98	0	2	0	0
Bust	Falconiform	Australian Hobby	Locally nomadic	1997	Bird Camp	582	0	0	98	0	2	0	0
Bust	Falconiform	Australian Hobby	Locally nomadic	1997	Bird Camp	583	0	0	100	0	0	0	0
Bust	Falconiform	Australian Hobby	Locally nomadic	1997	Bird Camp	584	0	0	95	0	5	0	0
Bust	Falconiform	Australian Hobby	Locally nomadic	1997	Bird Camp	585	0	0	100	0	0	0	0
Bust	Falconiform	Australian Hobby	Locally nomadic	1997	Bird Camp	586	0	0	100	0	0	0	0
Bust	Falconiform	Australian Hobby	Locally nomadic	1997	Bird Camp	587	0	0	98	0	2	0	0
Boom	Falconiform	Australian Hobby	Locally nomadic	2001	Bird Camp	588	0	0	100	0	0	0	0
Boom	Falconiform	Australian Hobby	Locally nomadic	2001	Bird Camp	589	0	0	98	0	2	0	0
Boom	Falconiform	Australian Hobby	Locally nomadic	2001	Bird Camp	590	0	0	95	0	5	0	0
Boom	Falconiform	Australian Hobby	Locally nomadic	2001	Bird Camp	591	0	0	99	0	1	0	0
Boom	Falconiform	Australian Hobby	Locally nomadic	2001	Bird Camp	592	0	0	100	0	0	0	0
Boom	Falconiform	Australian Hobby	Locally nomadic	2001	Bird Camp	593	0	0	100	0	0	0	0
Boom	Falconiform	Australian Hobby	Locally nomadic	2001	Bird Camp	594	0	0	100	0	0	0	0
Boom	Falconiform	Australian Hobby	Locally nomadic	2001	Bird Camp	595	0	0	99	0	1	0	0
Boom	Falconiform	Australian Hobby	Locally nomadic	2001	Bird Camp	596	0	0	100	0	0	0	0
Boom	Falconiform	Australian Hobby	Locally nomadic	2001	Bird Camp	597	0	0	95	0	5	0	0
Boom	Falconiform	Australian Hobby	Locally nomadic	2001	Bird Camp	598	0	0	100	0	0	0	0
Boom	Falconiform	Australian Hobby	Locally nomadic	2001	Bird Camp	599	0	0	95	0	5	0	0
Boom	Falconiform	Australian Hobby	Locally nomadic	2001	Bird Camp	600	0	0	90	0	0	10	0
Boom	Falconiform	Australian Hobby	Locally nomadic	2001	Bird Camp	601	0	0	100	0	0	0	0
Boom	Falconiform	Australian Hobby	Locally nomadic	2001	Bird Camp	602	0	0	98	0	2	0	0
Boom	Falconiform	Australian Hobby	Locally nomadic	2001	Bird Camp	603	15	0	85	0	0	0	0
Boom	Falconiform	Australian Hobby	Locally nomadic	2001	Bird Camp	604	0	0	100	0	0	0	0
Boom	Falconiform	Black Falcon	Nomadic	1991	Karlia Bore	779	0	0	100	0	0	0	0
Boom	Falconiform	Black Falcon	Nomadic	1991	Karlia Bore	780	0	0	99	0	1	0	0
Boom	Falconiform	Black Falcon	Nomadic	1991	Karlia Bore	781	100	0	0	0	0	0	0
Boom	Falconiform	Black Falcon	Nomadic	1991	Karlia Bore	782	0	0	99	0	1	0	0
Boom	Falconiform	Black Falcon	Nomadic	1991	Karlia Bore	783	0	0	100	0	0	0	0
Boom	Falconiform	Black Falcon	Nomadic	1991	Karlia Bore	784	0	0	95	5	0	0	0
Boom	Falconiform	Black Falcon	Nomadic	1991	Karlia Bore	785	0	0	100	0	0	0	0
Boom	Falconiform	Black Falcon	Nomadic	1991	Karlia Bore	786	0	0	100	0	0	0	0
Boom	Falconiform	Black Falcon	Nomadic	1991	Karlia Bore	787	0	0	99	0	1	0	0
Boom	Falconiform	Black Falcon	Nomadic	1991	Karlia Bore	788	0	0	100	0	0	0	0
Boom	Falconiform	Black Falcon	Nomadic	1991	Karlia Bore	789	0	0	100	0	0	0	0
Boom	Falconiform	Black Falcon	Nomadic	1991	Karlia Bore	790	0	0	100	0	0	0	0
Boom	Falconiform	Black Falcon	Nomadic	1991	Karlia Bore	791	0	0	100	0	0	0	0
Boom	Falconiform	Black Falcon	Nomadic	1991	Karlia Bore	792	0	0	99	0	1	0	0
Boom	Falconiform	Black Falcon	Nomadic	1991	Karlia Bore	793	0	0	100	0	0	0	0
Boom	Falconiform	Black Falcon	Nomadic	1991	Karlia Bore	794	0	0	99	0	1	0	0
Boom	Falconiform	Black Falcon	Nomadic	1991	Karlia Bore	795	0	0	99	0	1	0	0
Boom	Falconiform	Black Falcon	Nomadic	1991	Karlia Bore	796	0	0	100	0	0	0	0
Boom	Falconiform	Black Falcon	Nomadic	1991	Karlia Bore	797	0	0	99	0	1	0	0
Boom	Falconiform	Black Falcon	Nomadic	1991	Karlia Bore	798	0	0	100	0	0	0	0
Boom	Falconiform	Black Falcon	Nomadic	1991	Karlia Bore	799	0	0	100	0	0	0	0
Boom	Falconiform	Black Falcon	Nomadic	1991	Karlia Bore	800	0	0	85	0	15	0	0
Boom	Falconiform	Black Falcon	Nomadic	1991	Karlia Bore	801	0	0	100	0	0	0	0
Boom	Falconiform	Black Falcon	Nomadic	1991	Karlia Bore	802	0	0	100	0	0	0	0
Boom	Falconiform	Black Falcon	Nomadic	1991	Karlia Bore	803	0	0	99	0	1	0	0
Boom	Falconiform	Black Falcon	Nomadic	1991	Karlia Bore	804	0	0	100	0	0	0	0
Boom	Falconiform	Black Falcon	Nomadic	1991	Karlia Bore	805	0	0	100	0	0	0	0
Boom	Falconiform	Black Falcon	Nomadic	1991	Karlia Bore	806	0	0	99	0	1	0	0
Boom	Falconiform	Black Falcon	Nomadic	1991	Karlia Bore	807	100	0	0	0	0	0	0
Boom	Falconiform	Black Falcon	Nomadic	1991	Karlia Bore	808	0	0	100	0	0	0	0
Boom	Falconiform	Black Falcon	Nomadic	1991	Karlia Bore	809	100	0	0	0	0	0	0
Boom	Falconiform	Black Falcon	Nomadic	1991	Karlia Bore	810	0	0	99	0	1	0	0
Boom	Falconiform	Black Falcon	Nomadic	1991	Karlia Bore	811	0	0	100	0	0	0	0
Boom	Falconiform	Black Falcon	Nomadic	1991	Karlia Bore	812	0	0	99	0	1	0	0
Boom	Falconiform	Black Falcon	Nomadic	1991	Karlia Bore	813	0	0	99	0	1	0	0
Boom	Falconiform	Black Falcon	Nomadic	1991	Karlia Bore	814	0	0	99	0	1	0	0
Boom	Falconiform	Black Falcon	Nomadic	1991	Karlia Bore	815	0	0	100	0	0	0	0
Boom	Falconiform	Black Falcon	Nomadic	1991	Karlia Bore	816	0	0	99	0	1	0	0
Boom	Falconiform	Black Falcon	Nomadic	1991	Karlia Bore	817	0	0	100	0	0	0	0
Boom	Falconiform	Black Falcon	Nomadic	1991	Karlia Bore	818	0	0	99	0	1	0	0
Boom	Falconiform	Black Falcon	Nomadic	1991	Karlia Bore	819	0	0	99	0	1	0	0
Boom	Falconiform	Black Falcon	Nomadic	1991	Karlia Bore	820	0	0	100	0	0	0	0
Boom	Falconiform	Black Falcon	Nomadic	1991	Karlia Bore	821	0	0	100	0	0	0	0
Boom	Falconiform	Black Falcon	Nomadic	1991	Karlia Bore	822	0	0	100	0	0	0	0
Boom	Falconiform	Black Falcon	Nomadic	1991	Karlia Bore	823	0	0	100	0	0	0	0
Boom	Falconiform	Black Falcon	Nomadic	1991	Karlia Bore	824	0	0	100	0	0	0	0
Boom	Falconiform	Black Falcon	Nomadic	1991	Karlia Bore	825	0	0	100	0	0	0	0
Bust	Falconiform	Black Falcon	Nomadic	1995	Karlia Bore	826	0	0	99	0	1	0	0
Bust	Falconiform	Black Falcon	Nomadic	1995	Karlia Bore	827	0	0	100	0	0	0	0
Bust	Falconiform	Black Falcon	Nomadic	1995	Karlia Bore	828	0	0	100	0	0	0	0
Bust	Falconiform	Black Falcon	Nomadic	1995	Karlia Bore	829	0	0	100	0	0	0	0
Bust	Falconiform	Black Falcon	Nomadic	1995	Karlia Bore	830	0	0	98	0	2	0	0
Bust	Falconiform	Black Falcon	Nomadic	1995	Karlia Bore	831	0	0	99	0	1	0	0
Bust	Falconiform	Black Falcon	Nomadic	1995	Karlia Bore	832	100	0	0	0	0	0	0
Bust	Falconiform	Black Falcon	Nomadic	1995	Karlia Bore	833	0	0	99	0	1	0	0
Bust	Falconiform	Black Falcon	Nomadic	1995	Karlia Bore	834	0	0	100	0	0	0	0
Bust	Falconiform	Black Falcon	Nomadic	1996	Karlia Bore	835	0	0	100	0	0	0	0
Bust	Falconiform	Black Falcon	Nomadic	1996	Karlia Bore	836	0	0	95	0	5	0	0
Bust	Falconiform	Black Falcon	Nomadic	1996	Karlia Bore	837	100	0	0	0	0	0	0
Bust	Falconiform	Black Falcon	Nomadic	1996	Karlia Bore	838	0	0	99	0	1	0	0
Bust	Falconiform	Black Falcon	Nomadic	1996	Karlia Bore	839	0	0	100	0	0	0	0
Bust	Falconiform	Black Falcon	Nomadic	1996	Karlia Bore	840	0	0	99	0	1	0	0
Bust	Falconiform	Black Falcon	Nomadic	1996	Karlia Bore	841	0	0	99	0	1	0	0
Bust	Falconiform	Black Falcon	Nomadic	1996	Karlia Bore	842	0	0	100	0	0	0	0
Bust	Falconiform	Black Falcon	Nomadic	1996	Karlia Bore	843	0	0	100	0	0	0	0
Bust	Falconiform	Black Falcon	Nomadic	1996	Karlia Bore	844	0	0	0	98	2	0	0
Bust	Falconiform	Black Falcon	Nomadic	1996	Karlia Bore	845	0	0	99	0	1	0	0
Bust	Falconiform	Black Falcon	Nomadic	1996	Karlia Bore	846	0	0	0	100	0	0	0
Bust	Falconiform	Peregrine Falcon	Locally nomadic	1996	Pilungah	847	0	0	99	0	1	0	0
Bust	Falconiform	Peregrine Falcon	Locally nomadic	1996	Pilungah	848	0	0	100	0	0	0	0
Bust	Falconiform	Peregrine Falcon	Locally nomadic	1996	Pilungah	849	0	0	100	0	0	0	0
Bust	Falconiform	Peregrine Falcon	Locally nomadic	1996	Pilungah	850	0	0	100	0	0	0	0
Bust	Falconiform	Peregrine Falcon	Locally nomadic	1996	Pilungah	851	0	0	100	0	0	0	0
Boom	Falconiform	Peregrine Falcon	Locally nomadic	1997	Pilungah	852	0	0	99	0	1	0	0
Boom	Falconiform	Peregrine Falcon	Locally nomadic	1997	Pilungah	853	0	0	100	0	0	0	0
Boom	Falconiform	Peregrine Falcon	Locally nomadic	1997	Pilungah	854	0	0	100	0	0	0	0
Boom	Falconiform	Peregrine Falcon	Locally nomadic	1997	Pilungah	855	0	0	100	0	0	0	0
Boom	Falconiform	Peregrine Falcon	Locally nomadic	1997	Pilungah	856	0	0	100	0	0	0	0
Boom	Falconiform	Peregrine Falcon	Locally nomadic	1997	Pilungah	857	0	0	100	0	0	0	0
Boom	Falconiform	Peregrine Falcon	Locally nomadic	1997	Pilungah	858	0	0	100	0	0	0	0
Boom	Falconiform	Peregrine Falcon	Locally nomadic	1997	Pilungah	859	0	0	100	0	0	0	0
Boom	Falconiform	Peregrine Falcon	Locally nomadic	1997	Pilungah	860	0	0	99	0	1	0	0
Boom	Falconiform	Peregrine Falcon	Locally nomadic	1997	Pilungah	861	0	0	100	0	0	0	0
Boom	Falconiform	Peregrine Falcon	Locally nomadic	1997	Pilungah	862	0	0	100	0	0	0	0
Boom	Falconiform	Peregrine Falcon	Locally nomadic	1997	Pilungah	863	50	0	50	0	0	0	0
Boom	Falconiform	Peregrine Falcon	Locally nomadic	1997	Pilungah	864	0	0	99	0	1	0	0
Boom	Falconiform	Peregrine Falcon	Locally nomadic	1997	Pilungah	865	0	0	100	0	0	0	0

## Sheet: Diet.data.strigiform
Period	Species_group	Species	Species_status	Year	Location	Pellet_ID	Small.mammal	Avian	Reptile	Invertebrate	Other
Boom	Strigiform	Barking Owl	Resident	1992	Mulligan River	76	98	0	0	0	2
Boom	Strigiform	Barking Owl	Resident	1992	Mulligan River	77	100	0	0	0	0
Boom	Strigiform	Barking Owl	Resident	1992	Mulligan River	78	100	0	0	0	0
Boom	Strigiform	Barking Owl	Resident	1992	Mulligan River	79	75	0	25	0	0
Boom	Strigiform	Barking Owl	Resident	1992	Mulligan River	80	95	0	0	5	0
Boom	Strigiform	Barking Owl	Resident	1992	Mulligan River	81	0	100	0	0	0
Boom	Strigiform	Barking Owl	Resident	1992	Mulligan River	82	50	49	0	1	0
Boom	Strigiform	Barking Owl	Resident	1992	Mulligan River	83	95	0	0	0	5
Boom	Strigiform	Barking Owl	Resident	1992	Mulligan River	84	85	0	0	15	0
Boom	Strigiform	Barking Owl	Resident	1992	Mulligan River	85	100	0	0	0	0
Boom	Strigiform	Barking Owl	Resident	1992	Mulligan River	86	100	0	0	0	0
Boom	Strigiform	Barking Owl	Resident	1992	Mulligan River	87	98	0	0	2	0
Boom	Strigiform	Barking Owl	Resident	1992	Mulligan River	88	67	0	0	33	0
Boom	Strigiform	Barking Owl	Resident	1992	Mulligan River	89	33	66	0	0	1
Boom	Strigiform	Barking Owl	Resident	1992	Mulligan River	90	100	0	0	0	0
Boom	Strigiform	Barking Owl	Resident	1992	Mulligan River	91	95	0	0	3	2
Boom	Strigiform	Barking Owl	Resident	1992	Mulligan River	92	75	0	25	0	0
Boom	Strigiform	Barking Owl	Resident	1992	Mulligan River	93	98	0	0	0	2
Boom	Strigiform	Barking Owl	Resident	1992	Mulligan River	94	99	0	0	1	0
Boom	Strigiform	Barking Owl	Resident	1992	Mulligan River	95	40	0	0	60	0
Boom	Strigiform	Barking Owl	Resident	1992	Mulligan River	96	98	0	0	0	2
Boom	Strigiform	Barking Owl	Resident	1992	Mulligan River	97	95	0	0	5	0
Boom	Strigiform	Barking Owl	Resident	1992	Mulligan River	98	100	0	0	0	0
Boom	Strigiform	Barking Owl	Resident	1992	Mulligan River	99	67	0	33	0	0
Boom	Strigiform	Barking Owl	Resident	1992	Mulligan River	100	90	0	0	10	0
Boom	Strigiform	Barking Owl	Resident	1992	Mulligan River	101	98	0	0	0	2
Boom	Strigiform	Barking Owl	Resident	1992	Mulligan River	102	75	25	0	0	0
Bust	Strigiform	Barking Owl	Resident	1994	Mulligan River	103	90	0	0	10	0
Bust	Strigiform	Barking Owl	Resident	1994	Mulligan River	104	67	33	0	0	0
Bust	Strigiform	Barking Owl	Resident	1994	Mulligan River	105	98	0	0	0	2
Bust	Strigiform	Barking Owl	Resident	1994	Mulligan River	106	50	0	50	0	0
Bust	Strigiform	Barking Owl	Resident	1994	Mulligan River	107	100	0	0	0	0
Bust	Strigiform	Barking Owl	Resident	1994	Mulligan River	108	90	0	0	10	0
Bust	Strigiform	Barking Owl	Resident	1994	Mulligan River	109	99	0	0	0	1
Bust	Strigiform	Barking Owl	Resident	1994	Mulligan River	110	85	15	0	0	0
Bust	Strigiform	Barking Owl	Resident	1994	Mulligan River	111	95	0	0	5	0
Bust	Strigiform	Barking Owl	Resident	1994	Mulligan River	112	50	0	0	0	50
Bust	Strigiform	Barking Owl	Resident	1994	Mulligan River	113	100	0	0	0	0
Bust	Strigiform	Barking Owl	Resident	1994	Mulligan River	114	100	0	0	0	0
Bust	Strigiform	Barking Owl	Resident	1994	Mulligan River	115	95	0	0	5	0
Bust	Strigiform	Barking Owl	Resident	1994	Mulligan River	116	100	0	0	0	0
Bust	Strigiform	Barking Owl	Resident	1994	Mulligan River	117	0	75	0	25	0
Bust	Strigiform	Barking Owl	Resident	1994	Mulligan River	118	98	0	0	0	2
Bust	Strigiform	Barking Owl	Resident	1994	Mulligan River	119	0	0	90	10	0
Bust	Strigiform	Barking Owl	Resident	1994	Mulligan River	120	98	0	0	2	0
Bust	Strigiform	Barking Owl	Resident	1994	Mulligan River	121	90	0	5	0	5

## Sheet: Diet.data.accipitriform
Period	Species_group	Species	Species_status	Year	Location	Pellet_ID	Small.mammal	Large.mammal	Avian	Reptile	Invertebrate	Amphibian	Other	Fish
Bust	Accipitriform	Letter-winged Kite	Nomadic	1993	Pulchera Waterhole	1	90	0	5	0	5	0	0	0
Bust	Accipitriform	Letter-winged Kite	Nomadic	1993	Pulchera Waterhole	2	100	0	0	0	0	0	0	0
Bust	Accipitriform	Letter-winged Kite	Nomadic	1993	Pulchera Waterhole	3	85	0	0	0	15	0	0	0
Bust	Accipitriform	Letter-winged Kite	Nomadic	1993	Pulchera Waterhole	4	100	0	0	0	0	0	0	0
Bust	Accipitriform	Letter-winged Kite	Nomadic	1993	Pulchera Waterhole	5	100	0	0	0	0	0	0	0
Bust	Accipitriform	Letter-winged Kite	Nomadic	1993	Pulchera Waterhole	6	99	0	0	0	1	0	0	0
Bust	Accipitriform	Letter-winged Kite	Nomadic	1993	Pulchera Waterhole	7	100	0	0	0	0	0	0	0
Bust	Accipitriform	Letter-winged Kite	Nomadic	1993	Pulchera Waterhole	8	0	0	0	70	30	0	0	0
Bust	Accipitriform	Letter-winged Kite	Nomadic	1993	Pulchera Waterhole	9	95	0	0	0	0	0	5	0
Bust	Accipitriform	Letter-winged Kite	Nomadic	1993	Pulchera Waterhole	10	100	0	0	0	0	0	0	0
Bust	Accipitriform	Letter-winged Kite	Nomadic	1993	Pulchera Waterhole	11	50	0	35	0	0	0	15	0
Bust	Accipitriform	Letter-winged Kite	Nomadic	1993	Pulchera Waterhole	12	100	0	0	0	0	0	0	0
Bust	Accipitriform	Letter-winged Kite	Nomadic	1993	Pulchera Waterhole	13	100	0	0	0	0	0	0	0
Bust	Accipitriform	Letter-winged Kite	Nomadic	1993	Pulchera Waterhole	14	100	0	0	0	0	0	0	0
Bust	Accipitriform	Letter-winged Kite	Nomadic	1993	Pulchera Waterhole	15	99	0	0	0	1	0	0	0
Bust	Accipitriform	Letter-winged Kite	Nomadic	1993	Pulchera Waterhole	16	100	0	0	0	0	0	0	0
Bust	Accipitriform	Letter-winged Kite	Nomadic	1993	Pulchera Waterhole	17	100	0	0	0	0	0	0	0
Bust	Accipitriform	Letter-winged Kite	Nomadic	1993	Pulchera Waterhole	18	95	0	0	0	5	0	0	0
Bust	Accipitriform	Letter-winged Kite	Nomadic	1993	Pulchera Waterhole	19	100	0	0	0	0	0	0	0
Bust	Accipitriform	Letter-winged Kite	Nomadic	1993	Pulchera Waterhole	20	100	0	0	0	0	0	0	0
Bust	Accipitriform	Letter-winged Kite	Nomadic	1993	Pulchera Waterhole	21	100	0	0	0	0	0	0	0
Bust	Accipitriform	Letter-winged Kite	Nomadic	1993	Pulchera Waterhole	22	95	0	5	0	0	0	0	0
Bust	Accipitriform	Letter-winged Kite	Nomadic	1993	Pulchera Waterhole	23	100	0	0	0	0	0	0	0
Bust	Accipitriform	Letter-winged Kite	Nomadic	1993	Pulchera Waterhole	24	95	0	0	5	0	0	0	0
Bust	Accipitriform	Letter-winged Kite	Nomadic	1993	Pulchera Waterhole	25	100	0	0	0	0	0	0	0
Bust	Accipitriform	Letter-winged Kite	Nomadic	1993	Pulchera Waterhole	26	100	0	0	0	0	0	0	0
Bust	Accipitriform	Letter-winged Kite	Nomadic	1993	Pulchera Waterhole	27	100	0	0	0	0	0	0	0
Bust	Accipitriform	Letter-winged Kite	Nomadic	1993	Pulchera Waterhole	28	75	0	0	0	15	0	10	0
Bust	Accipitriform	Letter-winged Kite	Nomadic	1993	Pulchera Waterhole	29	100	0	0	0	0	0	0	0
Bust	Accipitriform	Letter-winged Kite	Nomadic	1993	Pulchera Waterhole	30	100	0	0	0	0	0	0	0
Bust	Accipitriform	Letter-winged Kite	Nomadic	1993	Pulchera Waterhole	31	50	0	0	50	0	0	0	0
Bust	Accipitriform	Letter-winged Kite	Nomadic	1993	Pulchera Waterhole	32	100	0	0	0	0	0	0	0
Bust	Accipitriform	Letter-winged Kite	Nomadic	1993	Pulchera Waterhole	33	99	0	1	0	0	0	0	0
Bust	Accipitriform	Letter-winged Kite	Nomadic	1993	Pulchera Waterhole	34	100	0	0	0	0	0	0	0
Bust	Accipitriform	Letter-winged Kite	Nomadic	1993	Pulchera Waterhole	35	97	0	3	0	0	0	0	0
Bust	Accipitriform	Letter-winged Kite	Nomadic	1993	Pulchera Waterhole	36	98	0	0	0	0	0	2	0
Bust	Accipitriform	Letter-winged Kite	Nomadic	1993	Pulchera Waterhole	37	95	0	0	0	5	0	0	0
Bust	Accipitriform	Letter-winged Kite	Nomadic	1993	Pulchera Waterhole	38	100	0	0	0	0	0	0	0
Bust	Accipitriform	Letter-winged Kite	Nomadic	1993	Pulchera Waterhole	39	98	0	0	0	1	0	1	0
Bust	Accipitriform	Letter-winged Kite	Nomadic	1993	Pulchera Waterhole	40	100	0	0	0	0	0	0	0
Bust	Accipitriform	Letter-winged Kite	Nomadic	1993	Pulchera Waterhole	41	65	0	0	35	0	0	0	0
Bust	Accipitriform	Letter-winged Kite	Nomadic	1993	Pulchera Waterhole	42	100	0	0	0	0	0	0	0
Bust	Accipitriform	Letter-winged Kite	Nomadic	1993	Pulchera Waterhole	43	100	0	0	0	0	0	0	0
Bust	Accipitriform	Letter-winged Kite	Nomadic	1993	Pulchera Waterhole	44	100	0	0	0	0	0	0	0
Bust	Accipitriform	Letter-winged Kite	Nomadic	1993	Pulchera Waterhole	45	98	0	0	0	2	0	0	0
Bust	Accipitriform	Letter-winged Kite	Nomadic	1993	Pulchera Waterhole	46	100	0	0	0	0	0	0	0
Bust	Accipitriform	Letter-winged Kite	Nomadic	1993	Pulchera Waterhole	47	99	0	0	0	0	0	1	0
Bust	Accipitriform	Letter-winged Kite	Nomadic	1993	Pulchera Waterhole	48	95	0	0	5	0	0	0	0
Bust	Accipitriform	Letter-winged Kite	Nomadic	1993	Pulchera Waterhole	49	50	0	50	0	0	0	0	0
Bust	Accipitriform	Letter-winged Kite	Nomadic	1993	Ethabuka Soak	50	100	0	0	0	0	0	0	0
Bust	Accipitriform	Letter-winged Kite	Nomadic	1993	Ethabuka Soak	51	100	0	0	0	0	0	0	0
Bust	Accipitriform	Letter-winged Kite	Nomadic	1993	Ethabuka Soak	52	90	0	10	0	0	0	0	0
Bust	Accipitriform	Letter-winged Kite	Nomadic	1993	Ethabuka Soak	53	98	0	0	0	2	0	0	0
Bust	Accipitriform	Letter-winged Kite	Nomadic	1993	Ethabuka Soak	54	100	0	0	0	0	0	0	0
Bust	Accipitriform	Letter-winged Kite	Nomadic	1993	Ethabuka Soak	55	98	0	0	0	0	0	2	0
Bust	Accipitriform	Letter-winged Kite	Nomadic	1993	Ethabuka Soak	56	98	0	0	2	0	0	0	0
Bust	Accipitriform	Letter-winged Kite	Nomadic	1993	Ethabuka Soak	57	99	0	0	0	1	0	0	0
Bust	Accipitriform	Letter-winged Kite	Nomadic	1993	Ethabuka Soak	58	95	0	0	5	0	0	0	0
Bust	Accipitriform	Letter-winged Kite	Nomadic	1993	Ethabuka Soak	59	100	0	0	0	0	0	0	0
Bust	Accipitriform	Letter-winged Kite	Nomadic	1993	Ethabuka Soak	60	100	0	0	0	0	0	0	0
Bust	Accipitriform	Letter-winged Kite	Nomadic	1993	Ethabuka Soak	61	95	0	0	0	5	0	0	0
Bust	Accipitriform	Letter-winged Kite	Nomadic	1993	Ethabuka Soak	62	50	0	50	0	0	0	0	0
Bust	Accipitriform	Letter-winged Kite	Nomadic	1993	Ethabuka Soak	63	85	0	14	0	0	0	1	0
Bust	Accipitriform	Letter-winged Kite	Nomadic	1993	Ethabuka Soak	64	100	0	0	0	0	0	0	0
Bust	Accipitriform	Letter-winged Kite	Nomadic	1993	Ethabuka Soak	65	100	0	0	0	0	0	0	0
Bust	Accipitriform	Letter-winged Kite	Nomadic	1993	Ethabuka Soak	66	50	0	50	0	0	0	0	0
Bust	Accipitriform	Letter-winged Kite	Nomadic	1993	Ethabuka Soak	67	100	0	0	0	0	0	0	0
Bust	Accipitriform	Letter-winged Kite	Nomadic	1993	Ethabuka Soak	68	98	0	0	0	2	0	0	0
Bust	Accipitriform	Letter-winged Kite	Nomadic	1993	Ethabuka Soak	69	95	0	0	4	1	0	0	0
Bust	Accipitriform	Letter-winged Kite	Nomadic	1993	Ethabuka Soak	70	100	0	0	0	0	0	0	0
Bust	Accipitriform	Letter-winged Kite	Nomadic	1993	Ethabuka Soak	71	95	0	0	0	0	0	5	0
Bust	Accipitriform	Letter-winged Kite	Nomadic	1993	Ethabuka Soak	72	100	0	0	0	0	0	0	0
Bust	Accipitriform	Letter-winged Kite	Nomadic	1993	Ethabuka Soak	73	100	0	0	0	0	0	0	0
Bust	Accipitriform	Letter-winged Kite	Nomadic	1993	Ethabuka Soak	74	100	0	0	0	0	0	0	0
Bust	Accipitriform	Letter-winged Kite	Nomadic	1993	Ethabuka Soak	75	100	0	0	0	0	0	0	0
Boom	Accipitriform	Letter-winged Kite	Nomadic	1991	7 Mile Bore	334	93	0	5	0	2	0	0	0
Boom	Accipitriform	Letter-winged Kite	Nomadic	1991	7 Mile Bore	335	100	0	0	0	0	0	0	0
Boom	Accipitriform	Letter-winged Kite	Nomadic	1991	7 Mile Bore	336	99	0	0	0	1	0	0	0
Boom	Accipitriform	Letter-winged Kite	Nomadic	1991	7 Mile Bore	337	100	0	0	0	0	0	0	0
Boom	Accipitriform	Letter-winged Kite	Nomadic	1991	7 Mile Bore	338	99	0	0	0	1	0	0	0
Boom	Accipitriform	Letter-winged Kite	Nomadic	1991	7 Mile Bore	339	98	0	0	0	2	0	0	0
Boom	Accipitriform	Letter-winged Kite	Nomadic	1991	7 Mile Bore	340	60	0	40	0	0	0	0	0
Boom	Accipitriform	Letter-winged Kite	Nomadic	1991	7 Mile Bore	341	100	0	0	0	0	0	0	0
Boom	Accipitriform	Letter-winged Kite	Nomadic	1991	7 Mile Bore	342	90	0	0	0	10	0	0	0
Boom	Accipitriform	Letter-winged Kite	Nomadic	1991	7 Mile Bore	343	99	0	0	0	1	0	0	0
Boom	Accipitriform	Letter-winged Kite	Nomadic	1991	7 Mile Bore	344	60	0	0	0	40	0	0	0
Boom	Accipitriform	Letter-winged Kite	Nomadic	1991	7 Mile Bore	345	75	0	20	0	5	0	0	0
Boom	Accipitriform	Letter-winged Kite	Nomadic	1991	7 Mile Bore	346	60	0	0	0	40	0	0	0
Boom	Accipitriform	Letter-winged Kite	Nomadic	1991	7 Mile Bore	347	90	0	10	0	0	0	0	0
Boom	Accipitriform	Letter-winged Kite	Nomadic	1991	7 Mile Bore	348	90	0	10	0	0	0	0	0
Boom	Accipitriform	Letter-winged Kite	Nomadic	1991	7 Mile Bore	349	99	0	1	0	0	0	0	0
Boom	Accipitriform	Letter-winged Kite	Nomadic	1991	7 Mile Bore	350	90	0	10	0	0	0	0	0
Boom	Accipitriform	Letter-winged Kite	Nomadic	1991	7 Mile Bore	351	5	0	0	0	95	0	0	0
Boom	Accipitriform	Letter-winged Kite	Nomadic	1991	7 Mile Bore	352	100	0	0	0	0	0	0	0
Boom	Accipitriform	Letter-winged Kite	Nomadic	1991	7 Mile Bore	353	92	0	8	0	0	0	0	0
Boom	Accipitriform	Letter-winged Kite	Nomadic	1991	7 Mile Bore	354	100	0	0	0	0	0	0	0
Boom	Accipitriform	Letter-winged Kite	Nomadic	1991	7 Mile Bore	355	97	0	0	0	3	0	0	0
Boom	Accipitriform	Letter-winged Kite	Nomadic	1991	7 Mile Bore	356	97	0	0	0	3	0	0	0
Boom	Accipitriform	Letter-winged Kite	Nomadic	1991	7 Mile Bore	357	85	0	0	0	15	0	0	0
Boom	Accipitriform	Letter-winged Kite	Nomadic	1991	7 Mile Bore	358	98	0	2	0	0	0	0	0
Boom	Accipitriform	Letter-winged Kite	Nomadic	1991	7 Mile Bore	359	85	0	0	0	15	0	0	0
Boom	Accipitriform	Letter-winged Kite	Nomadic	1991	7 Mile Bore	360	80	0	0	0	20	0	0	0
Boom	Accipitriform	Letter-winged Kite	Nomadic	1991	7 Mile Bore	361	95	0	5	0	0	0	0	0
Boom	Accipitriform	Letter-winged Kite	Nomadic	1991	7 Mile Bore	362	95	0	5	0	0	0	0	0
Boom	Accipitriform	Letter-winged Kite	Nomadic	1991	7 Mile Bore	363	100	0	0	0	0	0	0	0
Boom	Accipitriform	Letter-winged Kite	Nomadic	1991	7 Mile Bore	364	98	0	0	0	2	0	0	0
Boom	Accipitriform	Letter-winged Kite	Nomadic	1991	7 Mile Bore	365	100	0	0	0	0	0	0	0
Boom	Accipitriform	Letter-winged Kite	Nomadic	1991	7 Mile Bore	366	98	0	0	0	2	0	0	0
Boom	Accipitriform	Letter-winged Kite	Nomadic	1991	7 Mile Bore	367	100	0	0	0	0	0	0	0
Boom	Accipitriform	Letter-winged Kite	Nomadic	1991	7 Mile Bore	368	98	0	0	0	2	0	0	0
Boom	Accipitriform	Letter-winged Kite	Nomadic	1991	7 Mile Bore	369	94	0	1	0	5	0	0	0
Boom	Accipitriform	Letter-winged Kite	Nomadic	1991	7 Mile Bore	370	90	0	0	0	10	0	0	0
Boom	Accipitriform	Letter-winged Kite	Nomadic	1991	7 Mile Bore	371	100	0	0	0	0	0	0	0
Boom	Accipitriform	Letter-winged Kite	Nomadic	1991	7 Mile Bore	372	100	0	0	0	0	0	0	0
Boom	Accipitriform	Letter-winged Kite	Nomadic	1991	7 Mile Bore	373	95	0	0	0	5	0	0	0
Boom	Accipitriform	Letter-winged Kite	Nomadic	1991	7 Mile Bore	374	99	0	0	0	0	0	1	0
Boom	Accipitriform	Letter-winged Kite	Nomadic	1991	7 Mile Bore	375	96	0	0	0	4	0	0	0
Boom	Accipitriform	Letter-winged Kite	Nomadic	1991	7 Mile Bore	376	97	0	0	0	3	0	0	0
Boom	Accipitriform	Letter-winged Kite	Nomadic	1991	7 Mile Bore	377	99	0	0	0	1	0	0	0
Boom	Accipitriform	Letter-winged Kite	Nomadic	1991	7 Mile Bore	378	95	0	0	0	5	0	0	0
Boom	Accipitriform	Letter-winged Kite	Nomadic	1991	7 Mile Bore	379	90	0	10	0	0	0	0	0
Boom	Accipitriform	Letter-winged Kite	Nomadic	1991	7 Mile Bore	380	60	0	0	0	40	0	0	0
Boom	Accipitriform	Letter-winged Kite	Nomadic	1991	7 Mile Bore	381	90	0	0	0	10	0	0	0
Boom	Accipitriform	Letter-winged Kite	Nomadic	1991	7 Mile Bore	382	99	0	0	0	1	0	0	0
Boom	Accipitriform	Letter-winged Kite	Nomadic	1991	7 Mile Bore	383	95	0	0	0	5	0	0	0
Boom	Accipitriform	Letter-winged Kite	Nomadic	1991	7 Mile Bore	384	55	0	0	0	45	0	0	0
Boom	Accipitriform	Letter-winged Kite	Nomadic	1991	7 Mile Bore	385	60	0	10	0	30	0	0	0
Boom	Accipitriform	Letter-winged Kite	Nomadic	1991	7 Mile Bore	386	99	0	0	0	1	0	0	0
Boom	Accipitriform	Letter-winged Kite	Nomadic	1991	7 Mile Bore	387	100	0	0	0	0	0	0	0
Boom	Accipitriform	Letter-winged Kite	Nomadic	1991	7 Mile Bore	388	98	0	0	0	2	0	0	0
Boom	Accipitriform	Letter-winged Kite	Nomadic	1991	7 Mile Bore	389	100	0	0	0	0	0	0	0
Boom	Accipitriform	Letter-winged Kite	Nomadic	1991	7 Mile Bore	390	99	0	0	0	1	0	0	0
Boom	Accipitriform	Letter-winged Kite	Nomadic	1991	7 Mile Bore	391	97	0	0	0	3	0	0	0
Boom	Accipitriform	Letter-winged Kite	Nomadic	1991	7 Mile Bore	392	97	0	1	0	2	0	0	0
Boom	Accipitriform	Letter-winged Kite	Nomadic	1991	7 Mile Bore	393	97	0	1	0	2	0	0	0
Boom	Accipitriform	Letter-winged Kite	Nomadic	1991	7 Mile Bore	394	100	0	0	0	0	0	0	0
Boom	Accipitriform	Letter-winged Kite	Nomadic	1991	7 Mile Bore	395	98	0	0	0	2	0	0	0
Boom	Accipitriform	Wedge-tailed Eagle	Resident	1991	Ethabuka	605	0	100	0	0	0	0	0	0
Boom	Accipitriform	Wedge-tailed Eagle	Resident	1991	Ethabuka	606	100	0	0	0	0	0	0	0
Boom	Accipitriform	Wedge-tailed Eagle	Resident	1991	Ethabuka	607	100	0	0	0	0	0	0	0
Boom	Accipitriform	Wedge-tailed Eagle	Resident	1991	Ethabuka	608	0	100	0	0	0	0	0	0
Boom	Accipitriform	Wedge-tailed Eagle	Resident	1991	Ethabuka	609	100	0	0	0	0	0	0	0
Boom	Accipitriform	Wedge-tailed Eagle	Resident	1991	Ethabuka	610	0	100	0	0	0	0	0	0
Boom	Accipitriform	Wedge-tailed Eagle	Resident	1991	Ethabuka	611	100	0	0	0	0	0	0	0
Boom	Accipitriform	Wedge-tailed Eagle	Resident	1991	Ethabuka	612	85	15	0	0	0	0	0	0
Boom	Accipitriform	Wedge-tailed Eagle	Resident	1991	Ethabuka	613	0	0	100	0	0	0	0	0
Boom	Accipitriform	Wedge-tailed Eagle	Resident	1991	Ethabuka	614	100	0	0	0	0	0	0	0
Boom	Accipitriform	Wedge-tailed Eagle	Resident	1991	Ethabuka	615	100	0	0	0	0	0	0	0
Boom	Accipitriform	Wedge-tailed Eagle	Resident	1991	Ethabuka	616	25	75	0	0	0	0	0	0
Boom	Accipitriform	Wedge-tailed Eagle	Resident	1991	Ethabuka	617	95	0	5	0	0	0	0	0
Boom	Accipitriform	Wedge-tailed Eagle	Resident	1991	Ethabuka	618	100	0	0	0	0	0	0	0
Boom	Accipitriform	Wedge-tailed Eagle	Resident	1991	Ethabuka	619	10	90	0	0	0	0	0	0
Boom	Accipitriform	Wedge-tailed Eagle	Resident	1991	Ethabuka	620	50	50	0	0	0	0	0	0
Boom	Accipitriform	Wedge-tailed Eagle	Resident	1991	Ethabuka	621	75	25	0	0	0	0	0	0
Boom	Accipitriform	Wedge-tailed Eagle	Resident	1991	Ethabuka	622	100	0	0	0	0	0	0	0
Boom	Accipitriform	Wedge-tailed Eagle	Resident	1991	Ethabuka	623	100	0	0	0	0	0	0	0
Boom	Accipitriform	Wedge-tailed Eagle	Resident	1991	Ethabuka	624	100	0	0	0	0	0	0	0
Boom	Accipitriform	Wedge-tailed Eagle	Resident	1991	Ethabuka	625	100	0	0	0	0	0	0	0
Boom	Accipitriform	Wedge-tailed Eagle	Resident	1991	Ethabuka	626	80	0	0	20	0	0	0	0
Boom	Accipitriform	Wedge-tailed Eagle	Resident	1991	Ethabuka	627	65	0	15	20	0	0	0	0
Boom	Accipitriform	Wedge-tailed Eagle	Resident	1991	Ethabuka	628	0	100	0	0	0	0	0	0
Boom	Accipitriform	Wedge-tailed Eagle	Resident	1991	Ethabuka	629	80	0	20	0	0	0	0	0
Boom	Accipitriform	Wedge-tailed Eagle	Resident	1991	Ethabuka	630	0	65	35	0	0	0	0	0
Boom	Accipitriform	Wedge-tailed Eagle	Resident	1991	Ethabuka	631	45	55	0	0	0	0	0	0
Boom	Accipitriform	Wedge-tailed Eagle	Resident	1991	Ethabuka	632	0	0	50	50	0	0	0	0
Boom	Accipitriform	Wedge-tailed Eagle	Resident	1991	Ethabuka	633	100	0	0	0	0	0	0	0
Boom	Accipitriform	Wedge-tailed Eagle	Resident	1991	Ethabuka	634	90	0	0	10	0	0	0	0
Boom	Accipitriform	Wedge-tailed Eagle	Resident	1991	Ethabuka	635	100	0	0	0	0	0	0	0
Boom	Accipitriform	Wedge-tailed Eagle	Resident	1991	Ethabuka	636	0	0	100	0	0	0	0	0
Boom	Accipitriform	Wedge-tailed Eagle	Resident	1991	Ethabuka	637	100	0	0	0	0	0	0	0
Bust	Accipitriform	Wedge-tailed Eagle	Resident	1994	Ethabuka	638	75	0	25	0	0	0	0	0
Bust	Accipitriform	Wedge-tailed Eagle	Resident	1994	Ethabuka	639	0	100	0	0	0	0	0	0
Bust	Accipitriform	Wedge-tailed Eagle	Resident	1994	Ethabuka	640	35	0	65	0	0	0	0	0
Bust	Accipitriform	Wedge-tailed Eagle	Resident	1994	Ethabuka	641	100	0	0	0	0	0	0	0
Bust	Accipitriform	Wedge-tailed Eagle	Resident	1994	Ethabuka	642	95	0	0	5	0	0	0	0
Bust	Accipitriform	Wedge-tailed Eagle	Resident	1994	Ethabuka	643	15	85	0	0	0	0	0	0
Bust	Accipitriform	Wedge-tailed Eagle	Resident	1994	Ethabuka	644	0	100	0	0	0	0	0	0
Bust	Accipitriform	Wedge-tailed Eagle	Resident	1994	Ethabuka	645	90	0	0	10	0	0	0	0
Bust	Accipitriform	Wedge-tailed Eagle	Resident	1994	Ethabuka	646	100	0	0	0	0	0	0	0
Bust	Accipitriform	Wedge-tailed Eagle	Resident	1994	Ethabuka	647	75	0	0	25	0	0	0	0
Bust	Accipitriform	Wedge-tailed Eagle	Resident	1994	Ethabuka	648	25	0	75	0	0	0	0	0
Bust	Accipitriform	Wedge-tailed Eagle	Resident	1994	Ethabuka	649	50	50	0	0	0	0	0	0
Bust	Accipitriform	Wedge-tailed Eagle	Resident	1994	Ethabuka	650	0	100	0	0	0	0	0	0
Bust	Accipitriform	Wedge-tailed Eagle	Resident	1996	Ethabuka	651	0	0	45	55	0	0	0	0
Bust	Accipitriform	Wedge-tailed Eagle	Resident	1996	Ethabuka	652	95	0	5	0	0	0	0	0
Bust	Accipitriform	Wedge-tailed Eagle	Resident	1996	Ethabuka	653	0	100	0	0	0	0	0	0
Bust	Accipitriform	Wedge-tailed Eagle	Resident	1996	Ethabuka	654	0	90	0	10	0	0	0	0
Bust	Accipitriform	Wedge-tailed Eagle	Resident	1996	Ethabuka	655	100	0	0	0	0	0	0	0
Bust	Accipitriform	Wedge-tailed Eagle	Resident	1996	Ethabuka	656	100	0	0	0	0	0	0	0
Bust	Accipitriform	Wedge-tailed Eagle	Resident	1996	Ethabuka	657	0	85	0	15	0	0	0	0
Bust	Accipitriform	Wedge-tailed Eagle	Resident	1996	Ethabuka	658	0	0	100	0	0	0	0	0
Bust	Accipitriform	Wedge-tailed Eagle	Resident	1996	Ethabuka	659	0	0	50	50	0	0	0	0
Bust	Accipitriform	Wedge-tailed Eagle	Resident	1996	Ethabuka	660	50	0	0	50	0	0	0	0
Bust	Accipitriform	Wedge-tailed Eagle	Resident	1996	Ethabuka	661	100	0	0	0	0	0	0	0
Bust	Accipitriform	Wedge-tailed Eagle	Resident	1996	Ethabuka	662	95	0	5	0	0	0	0	0
Bust	Accipitriform	Wedge-tailed Eagle	Resident	1996	Ethabuka	663	0	100	0	0	0	0	0	0
Bust	Accipitriform	Wedge-tailed Eagle	Resident	1996	Ethabuka	664	100	0	0	0	0	0	0	0
Bust	Accipitriform	Wedge-tailed Eagle	Resident	1996	Ethabuka	665	100	0	0	0	0	0	0	0
Bust	Accipitriform	Wedge-tailed Eagle	Resident	1996	Ethabuka	666	100	0	0	0	0	0	0	0
Bust	Accipitriform	Wedge-tailed Eagle	Resident	1996	Ethabuka	667	0	0	100	0	0	0	0	0
Bust	Accipitriform	Wedge-tailed Eagle	Resident	1996	Ethabuka	668	50	50	0	0	0	0	0	0
Bust	Accipitriform	Wedge-tailed Eagle	Resident	1996	Ethabuka	669	0	100	0	0	0	0	0	0
Bust	Accipitriform	Wedge-tailed Eagle	Resident	1996	Ethabuka	670	0	0	80	20	0	0	0	0
Bust	Accipitriform	Wedge-tailed Eagle	Resident	1996	Ethabuka	671	0	0	0	100	0	0	0	0
Bust	Accipitriform	Wedge-tailed Eagle	Resident	1996	Ethabuka	672	65	0	0	35	0	0	0	0
Bust	Accipitriform	Wedge-tailed Eagle	Resident	1996	Ethabuka	673	80	0	0	20	0	0	0	0
Bust	Accipitriform	Wedge-tailed Eagle	Resident	1996	Ethabuka	674	0	95	5	0	0	0	0	0
Bust	Accipitriform	Wedge-tailed Eagle	Resident	1996	Ethabuka	675	75	0	0	25	0	0	0	0
Bust	Accipitriform	Wedge-tailed Eagle	Resident	1996	Ethabuka	676	100	0	0	0	0	0	0	0
Bust	Accipitriform	Wedge-tailed Eagle	Resident	1996	Ethabuka	677	0	0	50	50	0	0	0	0
Bust	Accipitriform	Wedge-tailed Eagle	Resident	1996	Ethabuka	678	0	0	95	0	5	0	0	0
Bust	Accipitriform	Wedge-tailed Eagle	Resident	1996	Ethabuka	679	100	0	0	0	0	0	0	0
Bust	Accipitriform	Little Eagle	Nomadic	1995	Mirrica Bore	680	60	0	30	10	0	0	0	0
Bust	Accipitriform	Little Eagle	Nomadic	1995	Mirrica Bore	681	25	0	0	75	0	0	0	0
Bust	Accipitriform	Little Eagle	Nomadic	1995	Mirrica Bore	682	50	0	50	0	0	0	0	0
Bust	Accipitriform	Little Eagle	Nomadic	1995	Mirrica Bore	683	35	0	65	0	0	0	0	0
Bust	Accipitriform	Little Eagle	Nomadic	1995	Mirrica Bore	684	0	0	95	0	5	0	0	0
Bust	Accipitriform	Little Eagle	Nomadic	1995	Mirrica Bore	685	95	0	5	0	0	0	0	0
Bust	Accipitriform	Little Eagle	Nomadic	1995	Mirrica Bore	686	0	0	0	100	0	0	0	0
Bust	Accipitriform	Little Eagle	Nomadic	1995	Mirrica Bore	687	100	0	0	0	0	0	0	0
Bust	Accipitriform	Little Eagle	Nomadic	1995	Mirrica Bore	688	100	0	0	0	0	0	0	0
Bust	Accipitriform	Little Eagle	Nomadic	1995	Mirrica Bore	689	55	0	10	35	0	0	0	0
Bust	Accipitriform	Little Eagle	Nomadic	1995	Mirrica Bore	690	0	90	0	10	0	0	0	0
Bust	Accipitriform	Little Eagle	Nomadic	1995	Mirrica Bore	691	0	0	0	100	0	0	0	0
Bust	Accipitriform	Little Eagle	Nomadic	1995	Mirrica Bore	692	85	0	0	15	0	0	0	0
Bust	Accipitriform	Little Eagle	Nomadic	1995	Ethabuka Homestead	693	67	0	0	33	0	0	0	0
Bust	Accipitriform	Little Eagle	Nomadic	1995	Ethabuka Homestead	694	90	0	0	10	0	0	0	0
Bust	Accipitriform	Little Eagle	Nomadic	1995	Ethabuka Homestead	695	65	0	15	20	0	0	0	0
Bust	Accipitriform	Little Eagle	Nomadic	1995	Ethabuka Homestead	696	60	0	0	40	0	0	0	0
Bust	Accipitriform	Little Eagle	Nomadic	1995	Ethabuka Homestead	697	0	0	80	0	10	0	10	0
Bust	Accipitriform	Little Eagle	Nomadic	1995	Mud Tank	698	0	0	0	60	40	0	0	0
Bust	Accipitriform	Little Eagle	Nomadic	1995	Mud Tank	699	0	90	0	10	0	0	0	0
Bust	Accipitriform	Little Eagle	Nomadic	1995	Mud Tank	700	25	75	0	0	0	0	0	0
Bust	Accipitriform	Little Eagle	Nomadic	1995	Mud Tank	701	0	0	20	80	0	0	0	0
Bust	Accipitriform	Little Eagle	Nomadic	1995	Mud Tank	702	100	0	0	0	0	0	0	0
Bust	Accipitriform	Little Eagle	Nomadic	1995	Mud Tank	703	0	0	60	40	0	0	0	0
Bust	Accipitriform	Little Eagle	Nomadic	1995	Mud Tank	704	95	0	5	0	0	0	0	0
Bust	Accipitriform	Little Eagle	Nomadic	1995	Mud Tank	705	0	0	0	90	10	0	0	0
Bust	Accipitriform	Little Eagle	Nomadic	1995	Mud Tank	706	0	0	35	65	0	0	0	0
Bust	Accipitriform	Little Eagle	Nomadic	1995	Mud Tank	707	0	0	0	100	0	0	0	0
Bust	Accipitriform	Little Eagle	Nomadic	1995	Mud Tank	708	90	0	10	0	0	0	0	0
Bust	Accipitriform	Little Eagle	Nomadic	1995	Mud Tank	709	0	0	0	100	0	0	0	0
Bust	Accipitriform	Little Eagle	Nomadic	1995	Mud Tank	710	0	95	0	0	5	0	0	0
Bust	Accipitriform	Little Eagle	Nomadic	1995	Mud Tank	711	0	0	0	100	0	0	0	0
Bust	Accipitriform	Little Eagle	Nomadic	1995	Mud Tank	712	0	0	35	65	0	0	0	0
Bust	Accipitriform	Little Eagle	Nomadic	1995	Mud Tank	713	100	0	0	0	0	0	0	0
Bust	Accipitriform	Little Eagle	Nomadic	1995	Mud Tank	714	85	0	0	15	0	0	0	0
Bust	Accipitriform	Little Eagle	Nomadic	1995	Mud Tank	715	0	0	0	100	0	0	0	0
Bust	Accipitriform	Little Eagle	Nomadic	1995	Mud Tank	716	0	50	0	50	0	0	0	0
Bust	Accipitriform	Little Eagle	Nomadic	1995	Mud Tank	717	55	0	0	45	0	0	0	0
Bust	Accipitriform	Little Eagle	Nomadic	1995	Mud Tank	718	0	0	100	0	0	0	0	0
Bust	Accipitriform	Little Eagle	Nomadic	1995	Mud Tank	719	0	0	10	90	0	0	0	0
Bust	Accipitriform	Little Eagle	Nomadic	1995	Mud Tank	720	100	0	0	0	0	0	0	0
Bust	Accipitriform	Little Eagle	Nomadic	1995	Mud Tank	721	0	0	0	90	10	0	0	0
Bust	Accipitriform	Little Eagle	Nomadic	1995	Mud Tank	722	0	0	95	0	5	0	0	0
Bust	Accipitriform	Little Eagle	Nomadic	1995	Mud Tank	723	0	0	100	0	0	0	0	0
Bust	Accipitriform	Black Kite	Locally nomadic	2004	Ethabuka Homestead	724	0	0	0	90	10	0	0	0
Bust	Accipitriform	Black Kite	Locally nomadic	2004	Ethabuka Homestead	725	100	0	0	0	0	0	0	0
Bust	Accipitriform	Black Kite	Locally nomadic	2004	Ethabuka Homestead	726	0	0	0	95	0	0	5	0
Bust	Accipitriform	Black Kite	Locally nomadic	2004	Ethabuka Homestead	727	0	0	100	0	0	0	0	0
Bust	Accipitriform	Black Kite	Locally nomadic	2004	Ethabuka Homestead	728	90	0	0	0	10	0	0	0
Bust	Accipitriform	Black Kite	Locally nomadic	2004	Ethabuka Homestead	729	0	100	0	0	0	0	0	0
Bust	Accipitriform	Black Kite	Locally nomadic	2004	Ethabuka Homestead	730	0	0	0	100	0	0	0	0
Bust	Accipitriform	Black Kite	Locally nomadic	2004	Ethabuka Homestead	731	0	0	0	75	25	0	0	0
Bust	Accipitriform	Black Kite	Locally nomadic	2004	Ethabuka Homestead	732	0	0	100	0	0	0	0	0
Bust	Accipitriform	Black Kite	Locally nomadic	2004	Ethabuka Homestead	733	0	0	0	0	100	0	0	0
Bust	Accipitriform	Black Kite	Locally nomadic	2004	Ethabuka Homestead	734	0	0	0	100	0	0	0	0
Bust	Accipitriform	Black Kite	Locally nomadic	2004	Ethabuka Homestead	735	0	0	100	0	0	0	0	0
Bust	Accipitriform	Black Kite	Locally nomadic	2004	Ethabuka Homestead	736	0	0	0	0	0	0	100	0
Bust	Accipitriform	Black Kite	Locally nomadic	2004	Ethabuka Homestead	737	0	0	100	0	0	0	0	0
Bust	Accipitriform	Black Kite	Locally nomadic	2004	Ethabuka Homestead	738	0	0	0	100	0	0	0	0
Bust	Accipitriform	Black Kite	Locally nomadic	2004	Ethabuka Homestead	739	0	0	0	0	0	0	0	100
Bust	Accipitriform	Black Kite	Locally nomadic	2004	Ethabuka Homestead	740	0	0	100	0	0	0	0	0
Bust	Accipitriform	Black Kite	Locally nomadic	2004	Ethabuka Homestead	741	0	0	95	0	5	0	0	0
Bust	Accipitriform	Black Kite	Locally nomadic	2004	Ethabuka Homestead	742	0	0	0	100	0	0	0	0
Bust	Accipitriform	Black Kite	Locally nomadic	2004	Ethabuka Homestead	743	0	0	0	100	0	0	0	0
Bust	Accipitriform	Black Kite	Locally nomadic	2004	Ethabuka Homestead	744	0	0	90	0	10	0	0	0
Bust	Accipitriform	Black Kite	Locally nomadic	2004	Ethabuka Homestead	745	0	0	0	0	0	100	0	0
Bust	Accipitriform	Black Kite	Locally nomadic	2009	Ethabuka Homestead	746	0	0	90	0	10	0	0	0
Bust	Accipitriform	Black Kite	Locally nomadic	2009	Ethabuka Homestead	747	0	0	100	0	0	0	0	0
Bust	Accipitriform	Black Kite	Locally nomadic	2009	Ethabuka Homestead	748	0	0	0	100	0	0	0	0
Bust	Accipitriform	Black Kite	Locally nomadic	2009	Ethabuka Homestead	749	0	0	100	0	0	0	0	0
Bust	Accipitriform	Black Kite	Locally nomadic	2009	Ethabuka Homestead	750	0	0	0	95	5	0	0	0
Bust	Accipitriform	Black Kite	Locally nomadic	2009	Ethabuka Homestead	751	100	0	0	0	0	0	0	0
Bust	Accipitriform	Black Kite	Locally nomadic	2009	Ethabuka Homestead	752	0	0	35	65	0	0	0	0
Bust	Accipitriform	Black Kite	Locally nomadic	2009	Ethabuka Homestead	753	0	0	0	0	0	0	100	0
Bust	Accipitriform	Black Kite	Locally nomadic	2009	Ethabuka Homestead	754	0	0	100	0	0	0	0	0
Bust	Accipitriform	Black Kite	Locally nomadic	2009	Ethabuka Homestead	755	0	0	100	0	0	0	0	0
Bust	Accipitriform	Black Kite	Locally nomadic	2009	Ethabuka Homestead	756	0	0	45	50	5	0	0	0
Bust	Accipitriform	Black Kite	Locally nomadic	2009	Ethabuka Homestead	757	0	0	0	99	1	0	0	0
Bust	Accipitriform	Black Kite	Locally nomadic	2009	Ethabuka Homestead	758	0	0	0	90	10	0	0	0
Bust	Accipitriform	Black Kite	Locally nomadic	2009	Ethabuka Homestead	759	100	0	0	0	0	0	0	0
Bust	Accipitriform	Black Kite	Locally nomadic	2009	Ethabuka Homestead	760	0	0	100	0	0	0	0	0
Bust	Accipitriform	Black Kite	Locally nomadic	2009	Ethabuka Homestead	761	0	0	80	0	20	0	0	0
Bust	Accipitriform	Black Kite	Locally nomadic	2009	Ethabuka Homestead	762	0	0	0	100	0	0	0	0
Bust	Accipitriform	Black Kite	Locally nomadic	2009	Ethabuka Homestead	763	0	0	100	0	0	0	0	0
Bust	Accipitriform	Black Kite	Locally nomadic	2009	Ethabuka Homestead	764	0	0	0	99	1	0	0	0
Boom	Accipitriform	Black Kite	Locally nomadic	2011	Ethabuka Homestead	765	100	0	0	0	0	0	0	0
Boom	Accipitriform	Black Kite	Locally nomadic	2011	Ethabuka Homestead	766	100	0	0	0	0	0	0	0
Boom	Accipitriform	Black Kite	Locally nomadic	2011	Ethabuka Homestead	767	100	0	0	0	0	0	0	0
Boom	Accipitriform	Black Kite	Locally nomadic	2011	Ethabuka Homestead	768	95	0	5	0	0	0	0	0
Boom	Accipitriform	Black Kite	Locally nomadic	2011	Ethabuka Homestead	769	100	0	0	0	0	0	0	0
Boom	Accipitriform	Black Kite	Locally nomadic	2011	Ethabuka Homestead	770	0	0	95	0	5	0	0	0
Boom	Accipitriform	Black Kite	Locally nomadic	2011	Ethabuka Homestead	771	0	0	50	50	0	0	0	0
Boom	Accipitriform	Black Kite	Locally nomadic	2011	Ethabuka Homestead	772	99	0	0	0	0	0	1	0
Boom	Accipitriform	Black Kite	Locally nomadic	2011	Ethabuka Homestead	773	100	0	0	0	0	0	0	0
Boom	Accipitriform	Black Kite	Locally nomadic	2011	Ethabuka Homestead	774	95	0	0	0	5	0	0	0
Boom	Accipitriform	Black Kite	Locally nomadic	2011	Ethabuka Homestead	775	100	0	0	0	0	0	0	0
Boom	Accipitriform	Black Kite	Locally nomadic	2011	Ethabuka Homestead	776	25	0	75	0	0	0	0	0
Boom	Accipitriform	Black Kite	Locally nomadic	2011	Ethabuka Homestead	777	0	0	90	0	0	0	10	0
Boom	Accipitriform	Black Kite	Locally nomadic	2011	Ethabuka Homestead	778	0	0	100	0	0	0	0	0
Bust	Accipitriform	Brown Goshawk	Locally nomadic	1995	Plum Pudding	866	50	0	0	49	1	0	0	0
Bust	Accipitriform	Brown Goshawk	Locally nomadic	1995	Plum Pudding	867	0	0	75	22	3	0	0	0
Bust	Accipitriform	Brown Goshawk	Locally nomadic	1995	Plum Pudding	868	0	0	25	75	0	0	0	0
Bust	Accipitriform	Brown Goshawk	Locally nomadic	1995	Plum Pudding	869	0	0	50	50	0	0	0	0
Bust	Accipitriform	Brown Goshawk	Locally nomadic	1995	Plum Pudding	870	2	0	0	95	3	0	0	0
Bust	Accipitriform	Brown Goshawk	Locally nomadic	1995	Plum Pudding	871	0	0	20	80	0	0	0	0
Bust	Accipitriform	Brown Goshawk	Locally nomadic	1995	Plum Pudding	872	0	0	0	99	1	0	0	0
Bust	Accipitriform	Brown Goshawk	Locally nomadic	1995	Plum Pudding	873	0	0	9	90	1	0	0	0
Bust	Accipitriform	Brown Goshawk	Locally nomadic	1995	Plum Pudding	874	0	0	65	35	0	0	0	0
Bust	Accipitriform	Brown Goshawk	Locally nomadic	1995	Plum Pudding	875	0	0	100	0	0	0	0	0
Bust	Accipitriform	Brown Goshawk	Locally nomadic	1995	Plum Pudding	876	0	0	48	50	2	0	0	0
Bust	Accipitriform	Brown Goshawk	Locally nomadic	1995	Plum Pudding	877	0	0	65	35	0	0	0	0
Bust	Accipitriform	Brown Goshawk	Locally nomadic	1995	Plum Pudding	878	0	0	73	25	2	0	0	0
Bust	Accipitriform	Brown Goshawk	Locally nomadic	1995	Plum Pudding	879	65	0	0	35	0	0	0	0
Bust	Accipitriform	Brown Goshawk	Locally nomadic	1995	Plum Pudding	880	0	0	25	75	0	0	0	0
Bust	Accipitriform	Brown Goshawk	Locally nomadic	1995	Plum Pudding	881	0	0	0	100	0	0	0	0
Bust	Accipitriform	Brown Goshawk	Locally nomadic	1995	Plum Pudding	882	0	0	45	55	0	0	0	0
Bust	Accipitriform	Brown Goshawk	Locally nomadic	1995	Plum Pudding	883	0	0	70	30	0	0	0	0
Bust	Accipitriform	Brown Goshawk	Locally nomadic	1995	Plum Pudding	884	0	0	13	85	2	0	0	0
Bust	Accipitriform	Brown Goshawk	Locally nomadic	1996	Plum Pudding	885	50	0	50	0	0	0	0	0
Bust	Accipitriform	Brown Goshawk	Locally nomadic	1996	Plum Pudding	886	0	0	0	100	0	0	0	0
Bust	Accipitriform	Brown Goshawk	Locally nomadic	1996	Plum Pudding	887	0	0	0	99	1	0	0	0
Bust	Accipitriform	Brown Goshawk	Locally nomadic	1996	Plum Pudding	888	0	0	0	100	0	0	0	0
Bust	Accipitriform	Brown Goshawk	Locally nomadic	1996	Plum Pudding	889	0	0	35	65	0	0	0	0
Bust	Accipitriform	Brown Goshawk	Locally nomadic	1996	Plum Pudding	890	0	0	0	100	0	0	0	0
Bust	Accipitriform	Brown Goshawk	Locally nomadic	1996	Plum Pudding	891	0	0	0	100	0	0	0	0
Bust	Accipitriform	Brown Goshawk	Locally nomadic	1997	Plum Pudding	892	0	0	100	0	0	0	0	0
Bust	Accipitriform	Brown Goshawk	Locally nomadic	1997	Plum Pudding	893	5	0	0	95	0	0	0	0
Bust	Accipitriform	Brown Goshawk	Locally nomadic	1997	Plum Pudding	894	0	0	0	99	1	0	0	0
Bust	Accipitriform	Brown Goshawk	Locally nomadic	1997	Plum Pudding	895	0	0	0	100	0	0	0	0
Bust	Accipitriform	Brown Goshawk	Locally nomadic	1997	Plum Pudding	896	0	0	35	65	0	0	0	0
Bust	Accipitriform	Brown Goshawk	Locally nomadic	1997	Plum Pudding	897	0	0	0	100	0	0	0	0
Bust	Accipitriform	Brown Goshawk	Locally nomadic	1997	Plum Pudding	898	0	0	0	100	0	0	0	0
Bust	Accipitriform	Brown Goshawk	Locally nomadic	1997	Plum Pudding	899	0	0	50	50	0	0	0	0
Bust	Accipitriform	Brown Goshawk	Locally nomadic	1997	Plum Pudding	900	0	0	100	0	0	0	0	0
Bust	Accipitriform	Brown Goshawk	Locally nomadic	1997	Plum Pudding	901	0	0	0	99	1	0	0	0
Bust	Accipitriform	Brown Goshawk	Locally nomadic	1997	Plum Pudding	902	0	0	0	100	0	0	0	0
Bust	Accipitriform	Brown Goshawk	Locally nomadic	1997	Plum Pudding	903	0	0	5	95	0	0	0	0
Bust	Accipitriform	Brown Goshawk	Locally nomadic	1997	Plum Pudding	904	0	0	40	60	0	0	0	0
Bust	Accipitriform	Brown Goshawk	Locally nomadic	1997	Plum Pudding	905	0	0	0	100	0	0	0	0
Bust	Accipitriform	Brown Goshawk	Locally nomadic	1997	Plum Pudding	906	0	0	99	0	1	0	0	0
Bust	Accipitriform	Brown Goshawk	Locally nomadic	1997	Plum Pudding	907	0	0	0	100	0	0	0	0
Bust	Accipitriform	Brown Goshawk	Locally nomadic	1997	Plum Pudding	908	0	0	0	99	1	0	0	0
Bust	Accipitriform	Brown Goshawk	Locally nomadic	1997	Plum Pudding	909	0	0	0	100	0	0	0	0
Bust	Accipitriform	Brown Goshawk	Locally nomadic	1997	Plum Pudding	910	0	0	10	90	0	0	0	0
Bust	Accipitriform	Brown Goshawk	Locally nomadic	1997	Plum Pudding	911	0	0	0	98	2	0	0	0
Boom	Accipitriform	Brown Goshawk	Locally nomadic	1997	Plum Pudding	912	0	0	20	80	0	0	0	0
Boom	Accipitriform	Brown Goshawk	Locally nomadic	1997	Plum Pudding	913	0	0	100	0	0	0	0	0
Boom	Accipitriform	Brown Goshawk	Locally nomadic	1997	Plum Pudding	914	90	0	8	2	0	0	0	0
Boom	Accipitriform	Brown Goshawk	Locally nomadic	1997	Plum Pudding	915	0	0	50	50	0	0	0	0
Boom	Accipitriform	Brown Goshawk	Locally nomadic	1997	Plum Pudding	916	0	0	4	95	1	0	0	0
Boom	Accipitriform	Brown Goshawk	Locally nomadic	1997	Plum Pudding	917	0	0	35	65	0	0	0	0
Boom	Accipitriform	Brown Goshawk	Locally nomadic	1997	Plum Pudding	918	0	0	0	100	0	0	0	0
Boom	Accipitriform	Brown Goshawk	Locally nomadic	1997	Plum Pudding	919	0	0	55	45	0	0	0	0
Boom	Accipitriform	Brown Goshawk	Locally nomadic	1997	Plum Pudding	920	0	0	100	0	0	0	0	0
Boom	Accipitriform	Brown Goshawk	Locally nomadic	1997	Plum Pudding	921	0	0	66	33	1	0	0	0
Boom	Accipitriform	Brown Goshawk	Locally nomadic	1997	Plum Pudding	922	0	0	100	0	0	0	0	0
Boom	Accipitriform	Brown Goshawk	Locally nomadic	1997	Plum Pudding	923	90	0	9	0	1	0	0	0
Boom	Accipitriform	Brown Goshawk	Locally nomadic	1997	Plum Pudding	924	0	0	0	100	0	0	0	0
Boom	Accipitriform	Brown Goshawk	Locally nomadic	1997	Plum Pudding	925	0	0	100	0	0	0	0	0
Boom	Accipitriform	Brown Goshawk	Locally nomadic	1997	Plum Pudding	926	0	0	99	0	1	0	0	0
Boom	Accipitriform	Brown Goshawk	Locally nomadic	1997	Plum Pudding	927	0	0	100	0	0	0	0	0
Boom	Accipitriform	Brown Goshawk	Locally nomadic	1997	Plum Pudding	928	0	0	100	0	0	0	0	0
Boom	Accipitriform	Brown Goshawk	Locally nomadic	1997	Plum Pudding	929	0	0	100	0	0	0	0	0
Boom	Accipitriform	Brown Goshawk	Locally nomadic	1997	Plum Pudding	930	50	0	50	0	0	0	0	0
Boom	Accipitriform	Brown Goshawk	Locally nomadic	1997	Plum Pudding	931	0	0	0	99	1	0	0	0
Boom	Accipitriform	Brown Goshawk	Locally nomadic	1997	Plum Pudding	932	0	0	75	24	1	0	0	0
Boom	Accipitriform	Brown Goshawk	Locally nomadic	1997	Plum Pudding	933	0	0	100	0	0	0	0	0
Boom	Accipitriform	Brown Goshawk	Locally nomadic	1997	Plum Pudding	934	0	0	20	80	0	0	0	0
Boom	Accipitriform	Brown Goshawk	Locally nomadic	1997	Plum Pudding	935	0	0	0	100	0	0	0	0
Boom	Accipitriform	Brown Goshawk	Locally nomadic	1997	Plum Pudding	936	0	0	0	99	1	0	0	0
Boom	Accipitriform	Brown Goshawk	Locally nomadic	1997	Plum Pudding	937	30	0	70	0	0	0	0	0
Boom	Accipitriform	Brown Goshawk	Locally nomadic	1997	Plum Pudding	938	0	0	100	0	0	0	0	0
Boom	Accipitriform	Brown Goshawk	Locally nomadic	1997	Plum Pudding	939	0	0	24	75	1	0	0	0
Boom	Accipitriform	Brown Goshawk	Locally nomadic	1997	Plum Pudding	940	0	0	0	100	0	0	0	0
Boom	Accipitriform	Spotted Harrier	Locally nomadic	1991-08-01	Mirrica Bore	941	70	0	0	30	0	0	0	0
Boom	Accipitriform	Spotted Harrier	Locally nomadic	1991-08-01	Mirrica Bore	942	90	0	10	0	0	0	0	0
Boom	Accipitriform	Spotted Harrier	Locally nomadic	1991-08-01	Mirrica Bore	943	95	0	0	0	5	0	0	0
Boom	Accipitriform	Spotted Harrier	Locally nomadic	1992-07-01	Mirrica Bore	944	5	0	0	95	0	0	0	0
Boom	Accipitriform	Spotted Harrier	Locally nomadic	1992-07-01	Mirrica Bore	945	50	0	0	50	0	0	0	0
Boom	Accipitriform	Spotted Harrier	Locally nomadic	1992-07-01	Mirrica Bore	946	85	0	15	0	0	0	0	0
Boom	Accipitriform	Spotted Harrier	Locally nomadic	1991-08-01	Ethabuka Tip	947	25	0	75	0	0	0	0	0
Boom	Accipitriform	Spotted Harrier	Locally nomadic	1991-08-01	Ethabuka Tip	948	0	0	99	0	1	0	0	0
Boom	Accipitriform	Spotted Harrier	Locally nomadic	1991-08-01	Ethabuka Tip	949	100	0	0	0	0	0	0	0
Boom	Accipitriform	Spotted Harrier	Locally nomadic	1991-08-01	Ethabuka Tip	950	90	0	0	10	0	0	0	0
Boom	Accipitriform	Spotted Harrier	Locally nomadic	1991-08-01	Ethabuka Tip	951	33	0	0	67	0	0	0	0
Boom	Accipitriform	Spotted Harrier	Locally nomadic	1991-08-01	Ethabuka Tip	952	95	0	0	0	0	5	0	0
Boom	Accipitriform	Spotted Harrier	Locally nomadic	1991-08-01	Ethabuka Tip	953	100	0	0	0	0	0	0	0
Boom	Accipitriform	Spotted Harrier	Locally nomadic	1991-08-01	Ethabuka Tip	954	99	0	0	0	1	0	0	0
Boom	Accipitriform	Spotted Harrier	Locally nomadic	1991-08-01	Ethabuka Tip	955	0	0	100	0	0	0	0	0
Boom	Accipitriform	Spotted Harrier	Locally nomadic	1991-08-01	Ethabuka Tip	956	100	0	0	0	0	0	0	0
Boom	Accipitriform	Spotted Harrier	Locally nomadic	1992-07-01	Ethabuka Tip	957	0	0	0	100	0	0	0	0
Boom	Accipitriform	Spotted Harrier	Locally nomadic	1992-07-01	Ethabuka Tip	958	50	0	50	0	0	0	0	0
Boom	Accipitriform	Spotted Harrier	Locally nomadic	1992-07-01	Ethabuka Tip	959	0	0	100	0	0	0	0	0
Boom	Accipitriform	Spotted Harrier	Locally nomadic	1992-07-01	Ethabuka Tip	960	100	0	0	0	0	0	0	0
Boom	Accipitriform	Spotted Harrier	Locally nomadic	1992-07-01	Ethabuka Tip	961	67	0	33	0	0	0	0	0
Bust	Accipitriform	Spotted Harrier	Locally nomadic	1997-06-01	Mirrica Bore	962	33	0	0	66	1	0	0	0
Bust	Accipitriform	Spotted Harrier	Locally nomadic	1997-06-01	Mirrica Bore	963	0	0	100	0	0	0	0	0
Bust	Accipitriform	Spotted Harrier	Locally nomadic	1997-06-01	Mirrica Bore	964	0	0	95	0	0	0	5	0
Bust	Accipitriform	Spotted Harrier	Locally nomadic	1997-06-01	Mirrica Bore	965	0	0	50	50	0	0	0	0
Bust	Accipitriform	Spotted Harrier	Locally nomadic	1998-02-01	Mirrica Bore	966	0	0	0	100	0	0	0	0
Bust	Accipitriform	Spotted Harrier	Locally nomadic	1998-02-01	Mirrica Bore	967	99	0	0	0	1	0	0	0
Bust	Accipitriform	Spotted Harrier	Locally nomadic	1998-02-01	Mirrica Bore	968	100	0	0	0	0	0	0	0
Bust	Accipitriform	Spotted Harrier	Locally nomadic	1998-02-01	Mirrica Bore	969	0	0	0	100	0	0	0	0
Bust	Accipitriform	Spotted Harrier	Locally nomadic	1998-02-01	Mirrica Bore	970	0	0	0	100	0	0	0	0
Bust	Accipitriform	Spotted Harrier	Locally nomadic	1998-02-01	Mirrica Bore	971	0	0	25	75	0	0	0	0
Bust	Accipitriform	Spotted Harrier	Locally nomadic	1998-02-01	Soak	972	0	0	98	0	2	0	0	0
Bust	Accipitriform	Spotted Harrier	Locally nomadic	1998-02-01	Soak	973	0	0	35	65	0	0	0	0
Bust	Accipitriform	Spotted Harrier	Locally nomadic	1998-02-01	Soak	974	0	0	50	50	0	0	0	0
Bust	Accipitriform	Spotted Harrier	Locally nomadic	1998-02-01	Soak	975	0	0	98	0	2	0	0	0
Bust	Accipitriform	Spotted Harrier	Locally nomadic	1998-02-01	Soak	976	0	0	25	75	0	0	0	0
Bust	Accipitriform	Spotted Harrier	Locally nomadic	1998-02-01	Soak	977	0	0	100	0	0	0	0	0
Bust	Accipitriform	Spotted Harrier	Locally nomadic	1998-02-01	Soak	978	0	0	0	100	0	0	0	0
Bust	Accipitriform	Spotted Harrier	Locally nomadic	1998-02-01	Soak	979	0	0	100	0	0	0	0	0
Bust	Accipitriform	Spotted Harrier	Locally nomadic	1998-02-01	Soak	980	0	0	50	50	0	0	0	0
Bust	Accipitriform	Spotted Harrier	Locally nomadic	1998-02-01	Soak	981	0	0	0	100	0	0	0	0
Bust	Accipitriform	Spotted Harrier	Locally nomadic	1997-06-01	Ocean Bore	982	0	0	0	100	0	0	0	0
Bust	Accipitriform	Spotted Harrier	Locally nomadic	1997-06-01	Ocean Bore	983	0	0	95	0	5	0	0	0
Bust	Accipitriform	Spotted Harrier	Locally nomadic	1997-06-01	Ocean Bore	984	0	0	0	99	1	0	0	0
Bust	Accipitriform	Spotted Harrier	Locally nomadic	1997-06-01	Ocean Bore	985	0	0	90	0	0	0	10	0
Bust	Accipitriform	Swamp Harrier	Nomadic	1994-01-01	Pulchera Waterhole	986	95	0	0	0	5	0	0	0
Bust	Accipitriform	Swamp Harrier	Nomadic	1994-01-01	Pulchera Waterhole	987	100	0	0	0	0	0	0	0
Bust	Accipitriform	Swamp Harrier	Nomadic	1994-01-01	Pulchera Waterhole	988	0	0	99	0	1	0	0	0
Bust	Accipitriform	Swamp Harrier	Nomadic	1994-01-01	Pulchera Waterhole	989	0	50	50	0	0	0	0	0
Bust	Accipitriform	Swamp Harrier	Nomadic	1994-01-01	Pulchera Waterhole	990	75	0	0	25	0	0	0	0
Boom	Accipitriform	Swamp Harrier	Nomadic	1997-10-01	Pulchera Waterhole	991	0	0	100	0	0	0	0	0
Boom	Accipitriform	Swamp Harrier	Nomadic	1997-10-01	Pulchera Waterhole	992	50	0	50	0	0	0	0	0
Boom	Accipitriform	Swamp Harrier	Nomadic	1997-10-01	Pulchera	993	0	0	100	0	0	0	0	0
Boom	Accipitriform	Swamp Harrier	Nomadic	1997-10-01	Pulchera	994	0	0	100	0	0	0	0	0
Boom	Accipitriform	Swamp Harrier	Nomadic	1997-10-01	Pulchera	995	0	0	0	75	0	0	0	25
Boom	Accipitriform	Swamp Harrier	Nomadic	1997-10-01	Pulchera	996	100	0	0	0	0	0	0	0
Boom	Accipitriform	Swamp Harrier	Nomadic	1997-10-01	Pulchera	997	0	0	98	0	2	0	0	0
Boom	Accipitriform	Swamp Harrier	Nomadic	1997-10-01	Pulchera	998	0	0	100	0	0	0	0	0
Boom	Accipitriform	Swamp Harrier	Nomadic	1997-10-01	Pulchera	999	0	67	0	33	0	0	0	0
Boom	Accipitriform	Swamp Harrier	Nomadic	1997-10-01	Pulchera	1000	0	0	0	99	1	0	0	0
Boom	Accipitriform	Swamp Harrier	Nomadic	1997-10-01	Pulchera	1001	0	0	100	0	0	0	0	0
Bust	Accipitriform	Swamp Harrier	Nomadic	2007-09-01	Ethabuka Soak	1002	0	0	0	100	0	0	0	0
Bust	Accipitriform	Swamp Harrier	Nomadic	2007-09-01	Ethabuka Soak	1003	75	0	0	25	0	0	0	0
Bust	Accipitriform	Swamp Harrier	Nomadic	2007-09-01	Ethabuka Soak	1004	0	0	100	0	0	0	0	0
Bust	Accipitriform	Swamp Harrier	Nomadic	2007-09-01	Ethabuka Soak	1005	0	0	0	100	0	0	0	0
Bust	Accipitriform	Swamp Harrier	Nomadic	1994-01-01	Alnagata Springs	1006	0	0	65	0	2	33	0	0
Bust	Accipitriform	Swamp Harrier	Nomadic	1994-01-01	Alnagata Springs	1007	100	0	0	0	0	0	0	0
Bust	Accipitriform	Swamp Harrier	Nomadic	1994-01-01	Alnagata Springs	1008	99	0	0	0	1	0	0	0
Bust	Accipitriform	Swamp Harrier	Nomadic	1994-01-01	Alnagata Springs	1009	0	50	0	50	0	0	0	0
Bust	Accipitriform	Swamp Harrier	Nomadic	1994-01-01	Alnagata Springs	1010	100	0	0	0	0	0	0	0
Bust	Accipitriform	Swamp Harrier	Nomadic	1994-01-01	Alnagata Springs	1011	0	0	100	0	0	0	0	0
Bust	Accipitriform	Swamp Harrier	Nomadic	1994-01-01	Alnagata Springs	1012	0	0	100	0	0	0	0	0
Bust	Accipitriform	Swamp Harrier	Nomadic	1994-09-01	Alnagata Springs	1013	5	0	0	95	0	0	0	0
Bust	Accipitriform	Swamp Harrier	Nomadic	1994-09-01	Alnagata Springs	1014	0	0	0	100	0	0	0	0
Bust	Accipitriform	Swamp Harrier	Nomadic	1996-10-01	Carlo	1015	0	0	100	0	0	0	0	0
Bust	Accipitriform	Swamp Harrier	Nomadic	1996-10-01	Carlo	1016	0	0	98	0	2	0	0	0
Bust	Accipitriform	Swamp Harrier	Nomadic	1996-10-01	Carlo	1017	0	0	100	0	0	0	0	0
Bust	Accipitriform	Swamp Harrier	Nomadic	1996-10-01	Carlo	1018	0	0	65	35	0	0	0	0
Bust	Accipitriform	Black-breasted Buzzard	Locally nomadic	1994	Pilungah	1019	50	0	49	0	1	0	0	0
Bust	Accipitriform	Black-breasted Buzzard	Locally nomadic	1994	Pilungah	1020	45	0	20	35	0	0	0	0
Bust	Accipitriform	Black-breasted Buzzard	Locally nomadic	1994	Pilungah	1021	0	0	85	15	0	0	0	0
Bust	Accipitriform	Black-breasted Buzzard	Locally nomadic	1994	Pilungah	1022	0	25	70	0	5	0	0	0
Bust	Accipitriform	Black-breasted Buzzard	Locally nomadic	1994	Pilungah	1023	25	0	49	25	1	0	0	0
Bust	Accipitriform	Black-breasted Buzzard	Locally nomadic	1994	Pilungah	1024	0	0	45	55	0	0	0	0
Bust	Accipitriform	Black-breasted Buzzard	Locally nomadic	1994	Pilungah	1025	50	0	0	49	1	0	0	0
Bust	Accipitriform	Black-breasted Buzzard	Locally nomadic	1994	Pilungah	1026	75	0	25	0	0	0	0	0
Bust	Accipitriform	Black-breasted Buzzard	Locally nomadic	1994	Pilungah	1027	0	0	99	0	1	0	0	0
Bust	Accipitriform	Black-breasted Buzzard	Locally nomadic	1994	Pilungah	1028	30	0	5	65	0	0	0	0
Bust	Accipitriform	Black-breasted Buzzard	Locally nomadic	1994	Pilungah	1029	0	33	0	67	0	0	0	0
Bust	Accipitriform	Black-breasted Buzzard	Locally nomadic	1994	Pilungah	1030	0	0	65	35	0	0	0	0
Bust	Accipitriform	Black-breasted Buzzard	Locally nomadic	1994	Pilungah	1031	25	0	5	70	0	0	0	0
Bust	Accipitriform	Black-breasted Buzzard	Locally nomadic	1994	Pilungah	1032	0	0	79	20	1	0	0	0
Bust	Accipitriform	Black-breasted Buzzard	Locally nomadic	1994	Pilungah	1033	0	0	5	95	0	0	0	0
Bust	Accipitriform	Black-breasted Buzzard	Locally nomadic	1994	Pilungah	1034	33	0	50	17	0	0	0	0
Bust	Accipitriform	Black-breasted Buzzard	Locally nomadic	1994	Pilungah	1035	67	0	32	0	1	0	0	0
Bust	Accipitriform	Black-breasted Buzzard	Locally nomadic	1994	Pilungah	1036	40	0	60	0	0	0	0	0
Bust	Accipitriform	Black-breasted Buzzard	Locally nomadic	1994	Pilungah	1037	0	0	35	60	5	0	0	0
Bust	Accipitriform	Black-breasted Buzzard	Locally nomadic	1994	Pilungah	1038	0	0	0	99	1	0	0	0
Bust	Accipitriform	Black-breasted Buzzard	Locally nomadic	1994	Pilungah	1039	0	90	9	0	1	0	0	0
Bust	Accipitriform	Black-breasted Buzzard	Locally nomadic	1994	Pilungah	1040	50	0	15	35	0	0	0	0
Bust	Accipitriform	Black-breasted Buzzard	Locally nomadic	1994	Pilungah	1041	0	0	34	66	0	0	0	0
Bust	Accipitriform	Black-breasted Buzzard	Locally nomadic	1994	Pilungah	1042	0	0	25	75	0	0	0	0
Bust	Accipitriform	Black-breasted Buzzard	Locally nomadic	1994	Pilungah	1043	65	0	24	10	1	0	0	0
Bust	Accipitriform	Black-breasted Buzzard	Locally nomadic	1994	Pilungah	1044	33	0	34	33	0	0	0	0
Bust	Accipitriform	Black-breasted Buzzard	Locally nomadic	1994	Pilungah	1045	0	0	10	90	0	0	0	0
Bust	Accipitriform	Black-breasted Buzzard	Locally nomadic	1994	Pilungah	1046	40	0	45	15	0	0	0	0
Bust	Accipitriform	Black-breasted Buzzard	Locally nomadic	1994	Pilungah	1047	90	0	0	10	0	0	0	0
Bust	Accipitriform	Black-breasted Buzzard	Locally nomadic	1994	Pilungah	1048	0	0	24	75	1	0	0	0
Bust	Accipitriform	Black-breasted Buzzard	Locally nomadic	1994	Pilungah	1049	0	50	25	25	0	0	0	0
Bust	Accipitriform	Black-breasted Buzzard	Locally nomadic	1994	Pilungah	1050	0	90	0	5	5	0	0	0
Bust	Accipitriform	Black-breasted Buzzard	Locally nomadic	1994	Pilungah	1051	0	0	100	0	0	0	0	0
Bust	Accipitriform	Black-breasted Buzzard	Locally nomadic	1994	Pilungah	1052	65	0	35	0	0	0	0	0
Bust	Accipitriform	Black-breasted Buzzard	Locally nomadic	1994	Pilungah	1053	0	0	0	75	0	0	25	0
Bust	Accipitriform	Black-breasted Buzzard	Locally nomadic	1994	Pilungah	1054	0	0	100	0	0	0	0	0
Bust	Accipitriform	Black-breasted Buzzard	Locally nomadic	1994	Pilungah	1055	0	0	50	50	0	0	0	0
Bust	Accipitriform	Black-breasted Buzzard	Locally nomadic	1996	Pilungah	1056	0	0	50	50	0	0	0	0
Bust	Accipitriform	Black-breasted Buzzard	Locally nomadic	1996	Pilungah	1057	0	75	0	25	0	0	0	0
Bust	Accipitriform	Black-breasted Buzzard	Locally nomadic	1996	Pilungah	1058	65	0	0	35	0	0	0	0
Bust	Accipitriform	Black-breasted Buzzard	Locally nomadic	1996	Pilungah	1059	0	0	45	53	2	0	0	0
Bust	Accipitriform	Black-breasted Buzzard	Locally nomadic	1996	Pilungah	1060	90	0	10	0	0	0	0	0
Bust	Accipitriform	Black-breasted Buzzard	Locally nomadic	1996	Pilungah	1061	67	0	0	33	0	0	0	0
Bust	Accipitriform	Black-breasted Buzzard	Locally nomadic	1996	Pilungah	1062	0	0	65	33	2	0	0	0
Bust	Accipitriform	Black-breasted Buzzard	Locally nomadic	1996	Pilungah	1063	30	0	0	69	1	0	0	0
Bust	Accipitriform	Black-breasted Buzzard	Locally nomadic	1996	Pilungah	1064	0	100	0	0	0	0	0	0
Bust	Accipitriform	Black-breasted Buzzard	Locally nomadic	1996	Pilungah	1065	0	0	10	90	0	0	0	0
Bust	Accipitriform	Black-breasted Buzzard	Locally nomadic	1996	Pilungah	1066	0	0	90	10	0	0	0	0
Bust	Accipitriform	Black-breasted Buzzard	Locally nomadic	1996	Pilungah	1067	0	85	0	14	1	0	0	0
Bust	Accipitriform	Black-breasted Buzzard	Locally nomadic	1996	Pilungah	1068	0	0	67	33	0	0	0	0
Bust	Accipitriform	Black-breasted Buzzard	Locally nomadic	1996	Pilungah	1069	50	0	50	0	0	0	0	0
Bust	Accipitriform	Black-breasted Buzzard	Locally nomadic	1996	Pilungah	1070	75	0	24	0	1	0	0	0
Bust	Accipitriform	Black-breasted Buzzard	Locally nomadic	1996	Pilungah	1071	0	0	35	65	0	0	0	0
Bust	Accipitriform	Black-breasted Buzzard	Locally nomadic	1996	Pilungah	1072	35	0	65	0	0	0	0	0
Bust	Accipitriform	Black-breasted Buzzard	Locally nomadic	1996	Pilungah	1073	0	0	50	50	0	0	0	0
Bust	Accipitriform	Black-breasted Buzzard	Locally nomadic	1996	Pilungah	1074	65	0	0	35	0	0	0	0
Bust	Accipitriform	Black-breasted Buzzard	Locally nomadic	1996	Pilungah	1075	0	0	0	100	0	0	0	0
Bust	Accipitriform	Black-breasted Buzzard	Locally nomadic	1996	Pilungah	1076	0	0	100	0	0	0	0	0
Bust	Accipitriform	Black-breasted Buzzard	Locally nomadic	1996	Pilungah	1077	0	0	66	33	1	0	0	0
Bust	Accipitriform	Black-breasted Buzzard	Locally nomadic	1996	Pilungah	1078	0	100	0	0	0	0	0	0
Bust	Accipitriform	Black-breasted Buzzard	Locally nomadic	1996	Pilungah	1079	0	0	80	20	0	0	0	0
Bust	Accipitriform	Black-breasted Buzzard	Locally nomadic	1996	Pilungah	1080	100	0	0	0	0	0	0	0
Bust	Accipitriform	Black-breasted Buzzard	Locally nomadic	1996	Pilungah	1081	90	0	0	0	10	0	0	0
Bust	Accipitriform	Black-breasted Buzzard	Locally nomadic	1996	Pilungah	1082	0	0	35	65	0	0	0	0
Bust	Accipitriform	Black-breasted Buzzard	Locally nomadic	1996	Pilungah	1083	0	99	0	0	1	0	0	0
Bust	Accipitriform	Black-breasted Buzzard	Locally nomadic	1996	Pilungah	1084	0	0	100	0	0	0	0	0
Bust	Accipitriform	Black-breasted Buzzard	Locally nomadic	1996	Pilungah	1085	75	0	25	0	0	0	0	0
Bust	Accipitriform	Black-breasted Buzzard	Locally nomadic	1996	Pilungah	1086	0	0	25	75	0	0	0	0
Bust	Accipitriform	Black-breasted Buzzard	Locally nomadic	1996	Pilungah	1087	0	0	100	0	0	0	0	0
Bust	Accipitriform	Black-breasted Buzzard	Locally nomadic	1996	Pilungah	1088	0	0	33	67	0	0	0	0
Bust	Accipitriform	Black-breasted Buzzard	Locally nomadic	1996	Pilungah	1089	0	0	99	0	1	0	0	0
Boom	Accipitriform	Black-breasted Buzzard	Locally nomadic	1992	Pilungah	1090	33	0	0	67	0	0	0	0
Boom	Accipitriform	Black-breasted Buzzard	Locally nomadic	1992	Pilungah	1091	0	0	75	25	0	0	0	0
Boom	Accipitriform	Black-breasted Buzzard	Locally nomadic	1992	Pilungah	1092	0	0	85	14	1	0	0	0
Boom	Accipitriform	Black-breasted Buzzard	Locally nomadic	1992	Pilungah	1093	0	0	100	0	0	0	0	0
Boom	Accipitriform	Black-breasted Buzzard	Locally nomadic	1992	Pilungah	1094	66	0	33	0	1	0	0	0
Boom	Accipitriform	Black-breasted Buzzard	Locally nomadic	1992	Pilungah	1095	100	0	0	0	0	0	0	0
Boom	Accipitriform	Black-breasted Buzzard	Locally nomadic	1992	Pilungah	1096	24	0	75	0	1	0	0	0
Boom	Accipitriform	Black-breasted Buzzard	Locally nomadic	1992	Pilungah	1097	99	0	0	0	1	0	0	0
Boom	Accipitriform	Black-breasted Buzzard	Locally nomadic	1992	Pilungah	1098	0	0	100	0	0	0	0	0
Boom	Accipitriform	Black-breasted Buzzard	Locally nomadic	1992	Pilungah	1099	100	0	0	0	0	0	0	0
Boom	Accipitriform	Black-breasted Buzzard	Locally nomadic	1992	Pilungah	1100	0	0	100	0	0	0	0	0
Boom	Accipitriform	Black-breasted Buzzard	Locally nomadic	1992	Pilungah	1101	0	0	95	5	0	0	0	0
Boom	Accipitriform	Black-breasted Buzzard	Locally nomadic	1992	Pilungah	1102	50	0	0	50	0	0	0	0
Boom	Accipitriform	Black-breasted Buzzard	Locally nomadic	1992	Pilungah	1103	33	0	67	0	0	0	0	0
Boom	Accipitriform	Black-breasted Buzzard	Locally nomadic	1992	Pilungah	1104	0	0	50	50	0	0	0	0
Boom	Accipitriform	Black-breasted Buzzard	Locally nomadic	1992	Pilungah	1105	50	0	50	0	0	0	0	0
Boom	Accipitriform	Black-breasted Buzzard	Locally nomadic	1992	Pilungah	1106	100	0	0	0	0	0	0	0
Boom	Accipitriform	Black-breasted Buzzard	Locally nomadic	1992	Pilungah	1107	0	50	50	0	0	0	0	0
Boom	Accipitriform	Black-breasted Buzzard	Locally nomadic	1992	Pilungah	1108	100	0	0	0	0	0	0	0
Boom	Accipitriform	Black-breasted Buzzard	Locally nomadic	1992	Pilungah	1109	0	0	79	20	1	0	0	0
Boom	Accipitriform	Black-breasted Buzzard	Locally nomadic	1992	Pilungah	1110	0	0	33	67	0	0	0	0
Boom	Accipitriform	Black-breasted Buzzard	Locally nomadic	1992	Pilungah	1111	100	0	0	0	0	0	0	0
Boom	Accipitriform	Black-breasted Buzzard	Locally nomadic	1992	Pilungah	1112	0	0	50	50	0	0	0	0
Boom	Accipitriform	Black-breasted Buzzard	Locally nomadic	1992	Pilungah	1113	35	0	65	0	0	0	0	0
Boom	Accipitriform	Black-breasted Buzzard	Locally nomadic	1992	Pilungah	1114	0	100	0	0	0	0	0	0
Boom	Accipitriform	Black-breasted Buzzard	Locally nomadic	1992	Pilungah	1115	0	0	100	0	0	0	0	0
Boom	Accipitriform	Black-breasted Buzzard	Locally nomadic	1992	Pilungah	1116	20	0	78	0	2	0	0	0
Boom	Accipitriform	Black-breasted Buzzard	Locally nomadic	1992	Pilungah	1117	0	0	100	0	0	0	0	0
Boom	Accipitriform	Black-breasted Buzzard	Locally nomadic	1992	Pilungah	1118	0	0	100	0	0	0	0	0
Boom	Accipitriform	Black-breasted Buzzard	Locally nomadic	1992	Pilungah	1119	99	0	0	0	1	0	0	0
Boom	Accipitriform	Black-breasted Buzzard	Locally nomadic	1997	Pilungah	1120	0	0	100	0	0	0	0	0
Boom	Accipitriform	Black-breasted Buzzard	Locally nomadic	1997	Pilungah	1121	25	0	75	0	0	0	0	0
Boom	Accipitriform	Black-breasted Buzzard	Locally nomadic	1997	Pilungah	1122	0	0	74	25	1	0	0	0
Boom	Accipitriform	Black-breasted Buzzard	Locally nomadic	1997	Pilungah	1123	50	0	50	0	0	0	0	0
Boom	Accipitriform	Black-breasted Buzzard	Locally nomadic	1997	Pilungah	1124	0	0	50	50	0	0	0	0
Boom	Accipitriform	Black-breasted Buzzard	Locally nomadic	1997	Pilungah	1125	0	0	90	10	0	0	0	0
Boom	Accipitriform	Black-breasted Buzzard	Locally nomadic	1997	Pilungah	1126	10	0	0	90	0	0	0	0
Boom	Accipitriform	Black-breasted Buzzard	Locally nomadic	1997	Pilungah	1127	0	0	100	0	0	0	0	0
Boom	Accipitriform	Black-breasted Buzzard	Locally nomadic	1997	Pilungah	1128	0	0	99	1	0	0	0	0
Boom	Accipitriform	Black-breasted Buzzard	Locally nomadic	1997	Pilungah	1129	0	0	75	25	0	0	0	0
Boom	Accipitriform	Black-breasted Buzzard	Locally nomadic	1997	Pilungah	1130	0	0	99	0	1	0	0	0
Boom	Accipitriform	Black-breasted Buzzard	Locally nomadic	1997	Pilungah	1131	40	0	0	60	0	0	0	0
Bust	Accipitriform	Collared Sparrowhawk	Locally nomadic	2005	Shelley's Bore	1132	0	0	100	0	0	0	0	0
Bust	Accipitriform	Collared Sparrowhawk	Locally nomadic	2005	Shelley's Bore	1133	0	0	100	0	0	0	0	0
Bust	Accipitriform	Collared Sparrowhawk	Locally nomadic	2005	Shelley's Bore	1134	0	0	99	0	1	0	0	0
Bust	Accipitriform	Collared Sparrowhawk	Locally nomadic	2005	Shelley's Bore	1135	0	0	99	0	1	0	0	0
Bust	Accipitriform	Collared Sparrowhawk	Locally nomadic	2005	Shelley's Bore	1136	0	0	0	100	0	0	0	0
Bust	Accipitriform	Collared Sparrowhawk	Locally nomadic	2005	Shelley's Bore	1137	0	0	100	0	0	0	0	0
Bust	Accipitriform	Collared Sparrowhawk	Locally nomadic	2005	Shelley's Bore	1138	0	0	99	0	1	0	0	0
Bust	Accipitriform	Collared Sparrowhawk	Locally nomadic	2005	Shelley's Bore	1139	0	0	100	0	0	0	0	0
Bust	Accipitriform	Collared Sparrowhawk	Locally nomadic	2005	Shelley's Bore	1140	0	0	100	0	0	0	0	0
Bust	Accipitriform	Collared Sparrowhawk	Locally nomadic	1996	Shelley's Bore	1141	0	0	100	0	0	0	0	0
Bust	Accipitriform	Collared Sparrowhawk	Locally nomadic	1996	Shelley's Bore	1142	0	0	99	0	1	0	0	0
Bust	Accipitriform	Collared Sparrowhawk	Locally nomadic	1996	Shelley's Bore	1143	0	0	100	0	0	0	0	0
Bust	Accipitriform	Collared Sparrowhawk	Locally nomadic	1996	Shelley's Bore	1144	0	0	100	0	0	0	0	0
Bust	Accipitriform	Collared Sparrowhawk	Locally nomadic	1996	Shelley's Bore	1145	0	0	100	0	0	0	0	0
Bust	Accipitriform	Collared Sparrowhawk	Locally nomadic	1996	Shelley's Bore	1146	0	0	100	0	0	0	0	0
Bust	Accipitriform	Collared Sparrowhawk	Locally nomadic	1996	Shelley's Bore	1147	0	0	100	0	0	0	0	0
Bust	Accipitriform	Collared Sparrowhawk	Locally nomadic	1996	Shelley's Bore	1148	0	0	99	0	1	0	0	0
Bust	Accipitriform	Collared Sparrowhawk	Locally nomadic	1996	Shelley's Bore	1149	0	0	98	0	2	0	0	0
Bust	Accipitriform	Collared Sparrowhawk	Locally nomadic	1996	Shelley's Bore	1150	0	0	100	0	0	0	0	0
Bust	Accipitriform	Collared Sparrowhawk	Locally nomadic	1996	Shelley's Bore	1151	0	0	100	0	0	0	0	0
Bust	Accipitriform	Collared Sparrowhawk	Locally nomadic	1996	Shelley's Bore	1152	0	0	100	0	0	0	0	0
Bust	Accipitriform	Collared Sparrowhawk	Locally nomadic	1996	Shelley's Bore	1153	0	0	0	100	0	0	0	0
Bust	Accipitriform	Collared Sparrowhawk	Locally nomadic	1996	Shelley's Bore	1154	0	0	100	0	0	0	0	0
Bust	Accipitriform	Collared Sparrowhawk	Locally nomadic	1996	Shelley's Bore	1155	0	0	100	0	0	0	0	0
Boom	Accipitriform	Collared Sparrowhawk	Locally nomadic	1998	Shelley's Bore	1156	0	0	100	0	0	0	0	0
Boom	Accipitriform	Collared Sparrowhawk	Locally nomadic	1998	Shelley's Bore	1157	0	0	100	0	0	0	0	0
Boom	Accipitriform	Collared Sparrowhawk	Locally nomadic	1998	Shelley's Bore	1158	0	0	100	0	0	0	0	0
Boom	Accipitriform	Collared Sparrowhawk	Locally nomadic	1998	Shelley's Bore	1159	0	0	100	0	0	0	0	0
Boom	Accipitriform	Collared Sparrowhawk	Locally nomadic	1998	Shelley's Bore	1160	0	0	100	0	0	0	0	0
Boom	Accipitriform	Collared Sparrowhawk	Locally nomadic	1998	Shelley's Bore	1161	0	0	100	0	0	0	0	0
Boom	Accipitriform	Collared Sparrowhawk	Locally nomadic	1998	Shelley's Bore	1162	0	0	100	0	0	0	0	0
Boom	Accipitriform	Collared Sparrowhawk	Locally nomadic	1998	Shelley's Bore	1163	0	0	100	0	0	0	0	0
Boom	Accipitriform	Collared Sparrowhawk	Locally nomadic	1998	Shelley's Bore	1164	0	0	99	0	1	0	0	0
Boom	Accipitriform	Collared Sparrowhawk	Locally nomadic	1998	Shelley's Bore	1165	0	0	100	0	0	0	0	0
Boom	Accipitriform	Collared Sparrowhawk	Locally nomadic	1998	Shelley's Bore	1166	0	0	99	0	1	0	0	0
Boom	Accipitriform	Collared Sparrowhawk	Locally nomadic	1998	Shelley's Bore	1167	0	0	100	0	0	0	0	0
Boom	Accipitriform	Collared Sparrowhawk	Locally nomadic	1998	Shelley's Bore	1168	0	0	100	0	0	0	0	0
Boom	Accipitriform	Collared Sparrowhawk	Locally nomadic	1998	Shelley's Bore	1169	0	0	100	0	0	0	0	0
Boom	Accipitriform	Collared Sparrowhawk	Locally nomadic	1998	Shelley's Bore	1170	0	0	99	0	1	0	0	0
Boom	Accipitriform	Square-tailed Kite	Nomadic	1992	Ethabuka Homestead	1171	0	0	100	0	0	0	0	0
Boom	Accipitriform	Square-tailed Kite	Nomadic	1992	Ethabuka Homestead	1172	0	0	100	0	0	0	0	0
Boom	Accipitriform	Square-tailed Kite	Nomadic	1992	Ethabuka Homestead	1173	0	0	100	0	0	0	0	0
Boom	Accipitriform	Square-tailed Kite	Nomadic	1992	Ethabuka Homestead	1174	0	0	100	0	0	0	0	0
Boom	Accipitriform	Square-tailed Kite	Nomadic	1992	Ethabuka Homestead	1175	0	0	100	0	0	0	0	0
Boom	Accipitriform	Square-tailed Kite	Nomadic	1992	Ethabuka Homestead	1176	0	0	100	0	0	0	0	0
Boom	Accipitriform	Square-tailed Kite	Nomadic	1992	Ethabuka Homestead	1177	0	0	98	0	2	0	0	0
Boom	Accipitriform	Square-tailed Kite	Nomadic	1992	Ethabuka Homestead	1178	0	0	100	0	0	0	0	0
Boom	Accipitriform	Square-tailed Kite	Nomadic	1992	Ethabuka Homestead	1179	0	0	100	0	0	0	0	0
Boom	Accipitriform	Square-tailed Kite	Nomadic	1992	Ethabuka Homestead	1180	0	0	100	0	0	0	0	0
Boom	Accipitriform	Square-tailed Kite	Nomadic	1992	Ethabuka Homestead	1181	0	0	100	0	0	0	0	0
Boom	Accipitriform	Square-tailed Kite	Nomadic	1992	Ethabuka Homestead	1182	0	0	100	0	0	0	0	0
Boom	Accipitriform	Square-tailed Kite	Nomadic	1992	Ethabuka Homestead	1183	0	0	98	0	2	0	0	0
Boom	Accipitriform	Square-tailed Kite	Nomadic	1992	Ethabuka Homestead	1184	0	0	100	0	0	0	0	0
Boom	Accipitriform	Square-tailed Kite	Nomadic	1992	Ethabuka Homestead	1185	0	0	100	0	0	0	0	0
Boom	Accipitriform	Square-tailed Kite	Nomadic	1992	Ethabuka Homestead	1186	0	0	100	0	0	0	0	0
Boom	Accipitriform	Square-tailed Kite	Nomadic	1992	Ethabuka Homestead	1187	0	0	100	0	0	0	0	0
Boom	Accipitriform	Square-tailed Kite	Nomadic	1992	Ethabuka Homestead	1188	0	0	100	0	0	0	0	0
Boom	Accipitriform	Square-tailed Kite	Nomadic	1992	Ethabuka Homestead	1189	0	0	100	0	0	0	0	0
Boom	Accipitriform	Square-tailed Kite	Nomadic	1992	Ethabuka Homestead	1190	0	0	95	0	5	0	0	0
Boom	Accipitriform	Square-tailed Kite	Nomadic	1992	Ethabuka Homestead	1191	0	0	95	0	0	0	5	0
Boom	Accipitriform	Square-tailed Kite	Nomadic	1992	Ethabuka Homestead	1192	0	0	50	50	0	0	0	0
Boom	Accipitriform	Square-tailed Kite	Nomadic	1992	Ethabuka Homestead	1193	0	0	100	0	0	0	0	0
Boom	Accipitriform	Square-tailed Kite	Nomadic	1992	Ethabuka Homestead	1194	0	0	100	0	0	0	0	0
Boom	Accipitriform	Square-tailed Kite	Nomadic	1992	Ethabuka Homestead	1195	0	0	100	0	0	0	0	0
Boom	Accipitriform	Square-tailed Kite	Nomadic	1992	Ethabuka Homestead	1196	0	0	100	0	0	0	0	0
Boom	Accipitriform	Square-tailed Kite	Nomadic	1992	Ethabuka Homestead	1197	0	0	100	0	0	0	0	0
Boom	Accipitriform	Square-tailed Kite	Nomadic	1992	Ethabuka Homestead	1198	0	0	92	0	8	0	0	0
Boom	Accipitriform	Square-tailed Kite	Nomadic	1992	Ethabuka Homestead	1199	0	0	100	0	0	0	0	0
Boom	Accipitriform	Square-tailed Kite	Nomadic	1992	Ethabuka Homestead	1200	0	0	100	0	0	0	0	0
Boom	Accipitriform	Square-tailed Kite	Nomadic	1992	Ethabuka Homestead	1201	0	0	100	0	0	0	0	0
Boom	Accipitriform	Square-tailed Kite	Nomadic	1992	Ethabuka Homestead	1202	0	0	100	0	0	0	0	0
Boom	Accipitriform	Square-tailed Kite	Nomadic	1992	Ethabuka Homestead	1203	0	0	100	0	0	0	0	0
Boom	Accipitriform	Square-tailed Kite	Nomadic	1992	Ethabuka Homestead	1204	0	0	100	0	0	0	0	0
Boom	Accipitriform	Square-tailed Kite	Nomadic	1992	Ethabuka Homestead	1205	0	0	100	0	0	0	0	0
Boom	Accipitriform	Square-tailed Kite	Nomadic	1992	Ethabuka Homestead	1206	0	0	100	0	0	0	0	0
Boom	Accipitriform	Square-tailed Kite	Nomadic	1992	Ethabuka Homestead	1207	0	0	100	0	0	0	0	0
Boom	Accipitriform	Square-tailed Kite	Nomadic	1992	Ethabuka Homestead	1208	0	0	100	0	0	0	0	0
Boom	Accipitriform	Square-tailed Kite	Nomadic	1992	Ethabuka Homestead	1209	0	0	100	0	0	0	0	0
Boom	Accipitriform	Square-tailed Kite	Nomadic	1992	Ethabuka Homestead	1210	0	0	100	0	0	0	0	0
Boom	Accipitriform	Square-tailed Kite	Nomadic	1992	Ethabuka Homestead	1211	0	0	100	0	0	0	0	0
Boom	Accipitriform	Square-tailed Kite	Nomadic	1992	Ethabuka Homestead	1212	0	0	100	0	0	0	0	0
Boom	Accipitriform	Square-tailed Kite	Nomadic	1992	Ethabuka Homestead	1213	0	0	100	0	0	0	0	0
Boom	Accipitriform	Square-tailed Kite	Nomadic	1992	Ethabuka Homestead	1214	0	0	100	0	0	0	0	0
Boom	Accipitriform	Square-tailed Kite	Nomadic	1992	Ethabuka Homestead	1215	0	0	100	0	0	0	0	0
Boom	Accipitriform	Square-tailed Kite	Nomadic	1992	Ethabuka Homestead	1216	0	0	100	0	0	0	0	0
Boom	Accipitriform	Square-tailed Kite	Nomadic	1992	Ethabuka Homestead	1217	0	0	100	0	0	0	0	0
Boom	Accipitriform	Square-tailed Kite	Nomadic	1992	Ethabuka Homestead	1218	0	0	100	0	0	0	0	0
Boom	Accipitriform	Square-tailed Kite	Nomadic	1992	Ethabuka Homestead	1219	0	0	100	0	0	0	0	0
Boom	Accipitriform	Square-tailed Kite	Nomadic	1992	Ethabuka Homestead	1220	0	0	100	0	0	0	0	0
Boom	Accipitriform	Square-tailed Kite	Nomadic	1992	Ethabuka Homestead	1221	0	0	100	0	0	0	0	0
Boom	Accipitriform	Square-tailed Kite	Nomadic	1992	Ethabuka Homestead	1222	0	0	100	0	0	0	0	0
Boom	Accipitriform	Square-tailed Kite	Nomadic	1992	Ethabuka Homestead	1223	0	0	100	0	0	0	0	0
Boom	Accipitriform	Square-tailed Kite	Nomadic	1992	Ethabuka Homestead	1224	0	0	100	0	0	0	0	0
Boom	Accipitriform	Square-tailed Kite	Nomadic	1992	Ethabuka Homestead	1225	0	0	100	0	0	0	0	0
Boom	Accipitriform	Square-tailed Kite	Nomadic	1992	Ethabuka Homestead	1226	0	0	100	0	0	0	0	0
Boom	Accipitriform	Square-tailed Kite	Nomadic	1992	Ethabuka Homestead	1227	0	0	100	0	0	0	0	0
Boom	Accipitriform	Square-tailed Kite	Nomadic	1992	Ethabuka Homestead	1228	0	0	100	0	0	0	0	0
Boom	Accipitriform	Square-tailed Kite	Nomadic	1992	Ethabuka Homestead	1229	0	0	100	0	0	0	0	0
Bust	Accipitriform	Black-shouldered Kite	Locally nomadic	1990-06-01	Ethabuka Homestead	1230	100	0	0	0	0	0	0	0
Bust	Accipitriform	Black-shouldered Kite	Locally nomadic	1990-06-01	Ethabuka Homestead	1231	99	0	0	0	1	0	0	0
Bust	Accipitriform	Black-shouldered Kite	Locally nomadic	1990-06-01	Ethabuka Homestead	1232	100	0	0	0	0	0	0	0
Bust	Accipitriform	Black-shouldered Kite	Locally nomadic	1990-06-01	Ethabuka Homestead	1233	100	0	0	0	0	0	0	0
Bust	Accipitriform	Black-shouldered Kite	Locally nomadic	1990-06-01	Ethabuka Homestead	1234	0	0	100	0	0	0	0	0
Bust	Accipitriform	Black-shouldered Kite	Locally nomadic	1990-06-01	Ethabuka Homestead	1235	100	0	0	0	0	0	0	0
Bust	Accipitriform	Black-shouldered Kite	Locally nomadic	1990-06-01	Ethabuka Homestead	1236	100	0	0	0	0	0	0	0
Bust	Accipitriform	Black-shouldered Kite	Locally nomadic	1990-06-01	Ethabuka Homestead	1237	100	0	0	0	0	0	0	0
Bust	Accipitriform	Black-shouldered Kite	Locally nomadic	1990-06-01	Ethabuka Homestead	1238	99	0	0	0	1	0	0	0
Bust	Accipitriform	Black-shouldered Kite	Locally nomadic	1990-06-01	Ethabuka Homestead	1239	99	0	0	0	1	0	0	0
Bust	Accipitriform	Black-shouldered Kite	Locally nomadic	1993-06-01	Ethabuka Homestead	1240	100	0	0	0	0	0	0	0
Bust	Accipitriform	Black-shouldered Kite	Locally nomadic	1993-06-01	Ethabuka Homestead	1241	100	0	0	0	0	0	0	0
Bust	Accipitriform	Black-shouldered Kite	Locally nomadic	1993-06-01	Ethabuka Homestead	1242	100	0	0	0	0	0	0	0
Bust	Accipitriform	Black-shouldered Kite	Locally nomadic	1993-06-01	Ethabuka Homestead	1243	100	0	0	0	0	0	0	0
Bust	Accipitriform	Black-shouldered Kite	Locally nomadic	1993-06-01	Ethabuka Homestead	1244	100	0	0	0	0	0	0	0
Bust	Accipitriform	Black-shouldered Kite	Locally nomadic	1993-06-01	Ethabuka Homestead	1245	100	0	0	0	0	0	0	0
Bust	Accipitriform	Black-shouldered Kite	Locally nomadic	1993-06-01	Ethabuka Homestead	1246	100	0	0	0	0	0	0	0
Bust	Accipitriform	Black-shouldered Kite	Locally nomadic	1993-06-01	Ethabuka Homestead	1247	100	0	0	0	0	0	0	0
Bust	Accipitriform	Black-shouldered Kite	Locally nomadic	1993-06-01	Ethabuka Homestead	1248	100	0	0	0	0	0	0	0
Bust	Accipitriform	Black-shouldered Kite	Locally nomadic	1993-06-01	Ethabuka Homestead	1249	100	0	0	0	0	0	0	0
Bust	Accipitriform	Black-shouldered Kite	Locally nomadic	1993-06-01	Ethabuka Homestead	1250	99	0	0	0	1	0	0	0
Bust	Accipitriform	Black-shouldered Kite	Locally nomadic	1993-06-01	Ethabuka Homestead	1251	75	0	0	25	0	0	0	0
Bust	Accipitriform	Black-shouldered Kite	Locally nomadic	1993-06-01	Ethabuka Homestead	1252	100	0	0	0	0	0	0	0
Bust	Accipitriform	Black-shouldered Kite	Locally nomadic	1993-06-01	Ethabuka Homestead	1253	100	0	0	0	0	0	0	0
Bust	Accipitriform	Black-shouldered Kite	Locally nomadic	1993-06-01	Ethabuka Homestead	1254	100	0	0	0	0	0	0	0
Bust	Accipitriform	Black-shouldered Kite	Locally nomadic	1993-06-01	Ethabuka Homestead	1255	100	0	0	0	0	0	0	0
Bust	Accipitriform	Black-shouldered Kite	Locally nomadic	1993-06-01	Ethabuka Homestead	1256	100	0	0	0	0	0	0	0
Bust	Accipitriform	Black-shouldered Kite	Locally nomadic	1993-06-01	Ethabuka Homestead	1257	100	0	0	0	0	0	0	0
Bust	Accipitriform	Black-shouldered Kite	Locally nomadic	1993-10-01	Ethabuka Homestead	1258	100	0	0	0	0	0	0	0
Bust	Accipitriform	Black-shouldered Kite	Locally nomadic	1993-10-01	Ethabuka Homestead	1259	100	0	0	0	0	0	0	0
Bust	Accipitriform	Black-shouldered Kite	Locally nomadic	1993-10-01	Ethabuka Homestead	1260	99	0	0	0	1	0	0	0
Bust	Accipitriform	Black-shouldered Kite	Locally nomadic	1993-10-01	Ethabuka Homestead	1261	100	0	0	0	0	0	0	0
Bust	Accipitriform	Black-shouldered Kite	Locally nomadic	1993-10-01	Ethabuka Homestead	1262	100	0	0	0	0	0	0	0
Bust	Accipitriform	Black-shouldered Kite	Locally nomadic	1993-10-01	Ethabuka Homestead	1263	100	0	0	0	0	0	0	0
Bust	Accipitriform	Black-shouldered Kite	Locally nomadic	1993-10-01	Ethabuka Homestead	1264	0	0	100	0	0	0	0	0
Bust	Accipitriform	Black-shouldered Kite	Locally nomadic	1993-10-01	Ethabuka Homestead	1265	100	0	0	0	0	0	0	0
Bust	Accipitriform	Black-shouldered Kite	Locally nomadic	1993-10-01	Ethabuka Homestead	1266	100	0	0	0	0	0	0	0
Bust	Accipitriform	Black-shouldered Kite	Locally nomadic	1993-10-01	Ethabuka Homestead	1267	0	0	0	100	0	0	0	0
Bust	Accipitriform	Black-shouldered Kite	Locally nomadic	1993-10-01	Ethabuka Homestead	1268	100	0	0	0	0	0	0	0
Bust	Accipitriform	Black-shouldered Kite	Locally nomadic	1993-10-01	Ethabuka Homestead	1269	100	0	0	0	0	0	0	0
Bust	Accipitriform	Black-shouldered Kite	Locally nomadic	1993-10-01	Ethabuka Homestead	1270	100	0	0	0	0	0	0	0
Bust	Accipitriform	Black-shouldered Kite	Locally nomadic	1993-10-01	Ethabuka Homestead	1271	100	0	0	0	0	0	0	0
Bust	Accipitriform	Black-shouldered Kite	Locally nomadic	1993-10-01	Ethabuka Homestead	1272	99	0	0	0	1	0	0	0
Bust	Accipitriform	Black-shouldered Kite	Locally nomadic	1993-10-01	Ethabuka Homestead	1273	100	0	0	0	0	0	0	0
Bust	Accipitriform	Black-shouldered Kite	Locally nomadic	1993-10-01	Ethabuka Homestead	1274	100	0	0	0	0	0	0	0
Bust	Accipitriform	Black-shouldered Kite	Locally nomadic	1993-10-01	Ethabuka Homestead	1275	100	0	0	0	0	0	0	0
Bust	Accipitriform	Black-shouldered Kite	Locally nomadic	1993-10-01	Ethabuka Homestead	1276	100	0	0	0	0	0	0	0
Bust	Accipitriform	Black-shouldered Kite	Locally nomadic	1993-10-01	Ethabuka Homestead	1277	100	0	0	0	0	0	0	0
Bust	Accipitriform	Black-shouldered Kite	Locally nomadic	1993-10-01	Ethabuka Homestead	1278	99	0	0	0	1	0	0	0
Bust	Accipitriform	Black-shouldered Kite	Locally nomadic	1993-10-01	Ethabuka Homestead	1279	99	0	0	0	1	0	0	0
Bust	Accipitriform	Black-shouldered Kite	Locally nomadic	1993-10-01	Ethabuka Homestead	1280	100	0	0	0	0	0	0	0
Bust	Accipitriform	Black-shouldered Kite	Locally nomadic	1993-10-01	Ethabuka Homestead	1281	99	0	0	0	1	0	0	0
Bust	Accipitriform	Black-shouldered Kite	Locally nomadic	1993-10-01	Ethabuka Homestead	1282	0	0	100	0	0	0	0	0
Boom	Accipitriform	Black-shouldered Kite	Locally nomadic	1991-08-01	Ethabuka Homestead	1283	100	0	0	0	0	0	0	0
Boom	Accipitriform	Black-shouldered Kite	Locally nomadic	1991-08-01	Ethabuka Homestead	1284	100	0	0	0	0	0	0	0
Boom	Accipitriform	Black-shouldered Kite	Locally nomadic	1991-08-01	Ethabuka Homestead	1285	100	0	0	0	0	0	0	0
Boom	Accipitriform	Black-shouldered Kite	Locally nomadic	1991-08-01	Ethabuka Homestead	1286	100	0	0	0	0	0	0	0
Boom	Accipitriform	Black-shouldered Kite	Locally nomadic	1991-08-01	Ethabuka Homestead	1287	100	0	0	0	0	0	0	0
Boom	Accipitriform	Black-shouldered Kite	Locally nomadic	1991-08-01	Ethabuka Homestead	1288	100	0	0	0	0	0	0	0
Boom	Accipitriform	Black-shouldered Kite	Locally nomadic	1991-08-01	Ethabuka Homestead	1289	100	0	0	0	0	0	0	0
Boom	Accipitriform	Black-shouldered Kite	Locally nomadic	1991-08-01	Ethabuka Homestead	1290	100	0	0	0	0	0	0	0
Boom	Accipitriform	Black-shouldered Kite	Locally nomadic	1991-08-01	Ethabuka Homestead	1291	100	0	0	0	0	0	0	0
Boom	Accipitriform	Black-shouldered Kite	Locally nomadic	1991-08-01	Ethabuka Homestead	1292	100	0	0	0	0	0	0	0
Boom	Accipitriform	Black-shouldered Kite	Locally nomadic	1991-08-01	Ethabuka Homestead	1293	100	0	0	0	0	0	0	0
Boom	Accipitriform	Black-shouldered Kite	Locally nomadic	1991-08-01	Ethabuka Homestead	1294	100	0	0	0	0	0	0	0
Boom	Accipitriform	Black-shouldered Kite	Locally nomadic	1991-08-01	Ethabuka Homestead	1295	100	0	0	0	0	0	0	0
Boom	Accipitriform	Black-shouldered Kite	Locally nomadic	1991-08-01	Ethabuka Homestead	1296	99	0	0	0	1	0	0	0
Boom	Accipitriform	Black-shouldered Kite	Locally nomadic	1991-08-01	Ethabuka Homestead	1297	100	0	0	0	0	0	0	0
Boom	Accipitriform	Black-shouldered Kite	Locally nomadic	1991-08-01	Ethabuka Homestead	1298	99	0	0	0	1	0	0	0
Boom	Accipitriform	Black-shouldered Kite	Locally nomadic	1991-08-01	Ethabuka Homestead	1299	100	0	0	0	0	0	0	0
Boom	Accipitriform	Black-shouldered Kite	Locally nomadic	1991-08-01	Ethabuka Homestead	1300	100	0	0	0	0	0	0	0
Boom	Accipitriform	Black-shouldered Kite	Locally nomadic	1991-08-01	Ethabuka Homestead	1301	100	0	0	0	0	0	0	0
Boom	Accipitriform	Black-shouldered Kite	Locally nomadic	1991-08-01	Ethabuka Homestead	1302	100	0	0	0	0	0	0	0
Boom	Accipitriform	Black-shouldered Kite	Locally nomadic	1991-08-01	Ethabuka Homestead	1303	100	0	0	0	0	0	0	0
Boom	Accipitriform	Black-shouldered Kite	Locally nomadic	1991-08-01	Ethabuka Homestead	1304	99	0	0	0	1	0	0	0
Boom	Accipitriform	Black-shouldered Kite	Locally nomadic	1991-08-01	Ethabuka Homestead	1305	100	0	0	0	0	0	0	0
Boom	Accipitriform	Black-shouldered Kite	Locally nomadic	1991-08-01	Ethabuka Homestead	1306	100	0	0	0	0	0	0	0
Boom	Accipitriform	Black-shouldered Kite	Locally nomadic	1991-08-01	Ethabuka Homestead	1307	100	0	0	0	0	0	0	0
Boom	Accipitriform	Black-shouldered Kite	Locally nomadic	1991-08-01	Ethabuka Homestead	1308	100	0	0	0	0	0	0	0
Boom	Accipitriform	Black-shouldered Kite	Locally nomadic	1991-08-01	Ethabuka Homestead	1309	100	0	0	0	0	0	0	0
Boom	Accipitriform	Black-shouldered Kite	Locally nomadic	1991-08-01	Ethabuka Homestead	1310	70	0	0	30	0	0	0	0
Boom	Accipitriform	Black-shouldered Kite	Locally nomadic	1991-08-01	Ethabuka Homestead	1311	100	0	0	0	0	0	0	0
Boom	Accipitriform	Black-shouldered Kite	Locally nomadic	1991-08-01	Ethabuka Homestead	1312	100	0	0	0	0	0	0	0
Boom	Accipitriform	Black-shouldered Kite	Locally nomadic	1991-08-01	Ethabuka Homestead	1313	100	0	0	0	0	0	0	0
Boom	Accipitriform	Black-shouldered Kite	Locally nomadic	1991-08-01	Ethabuka Homestead	1314	100	0	0	0	0	0	0	0
Boom	Accipitriform	Black-shouldered Kite	Locally nomadic	1991-08-01	Ethabuka Homestead	1315	100	0	0	0	0	0	0	0
Boom	Accipitriform	Black-shouldered Kite	Locally nomadic	1991-08-01	Ethabuka Homestead	1316	100	0	0	0	0	0	0	0
Boom	Accipitriform	Black-shouldered Kite	Locally nomadic	1991-08-01	Ethabuka Homestead	1317	100	0	0	0	0	0	0	0
Boom	Accipitriform	Black-shouldered Kite	Locally nomadic	1991-08-01	Ethabuka Homestead	1318	100	0	0	0	0	0	0	0
Boom	Accipitriform	Black-shouldered Kite	Locally nomadic	1991-08-01	Ethabuka Homestead	1319	100	0	0	0	0	0	0	0
Boom	Accipitriform	Black-shouldered Kite	Locally nomadic	1991-08-01	Ethabuka Homestead	1320	99	0	0	0	1	0	0	0
Boom	Accipitriform	Black-shouldered Kite	Locally nomadic	1991-08-01	Ethabuka Homestead	1321	100	0	0	0	0	0	0	0
Boom	Accipitriform	Black-shouldered Kite	Locally nomadic	1991-08-01	Ethabuka Homestead	1322	100	0	0	0	0	0	0	0
Boom	Accipitriform	Black-shouldered Kite	Locally nomadic	1991-08-01	Ethabuka Homestead	1323	0	0	100	0	0	0	0	0
Boom	Accipitriform	Black-shouldered Kite	Locally nomadic	1991-08-01	Ethabuka Homestead	1324	99	0	0	0	1	0	0	0
Boom	Accipitriform	Black-shouldered Kite	Locally nomadic	1991-08-01	Ethabuka Homestead	1325	100	0	0	0	0	0	0	0
Boom	Accipitriform	Black-shouldered Kite	Locally nomadic	1991-08-01	Ethabuka Homestead	1326	100	0	0	0	0	0	0	0
Boom	Accipitriform	Black-shouldered Kite	Locally nomadic	1991-08-01	Ethabuka Homestead	1327	100	0	0	0	0	0	0	0
Boom	Accipitriform	Black-shouldered Kite	Locally nomadic	1991-08-01	Ethabuka Homestead	1328	100	0	0	0	0	0	0	0
Boom	Accipitriform	Black-shouldered Kite	Locally nomadic	1991-08-01	Ethabuka Homestead	1329	100	0	0	0	0	0	0	0
Boom	Accipitriform	Black-shouldered Kite	Locally nomadic	1991-08-01	Ethabuka Homestead	1330	99	0	0	0	1	0	0	0
Boom	Accipitriform	Black-shouldered Kite	Locally nomadic	1991-08-01	Ethabuka Homestead	1331	100	0	0	0	0	0	0	0
Boom	Accipitriform	Black-shouldered Kite	Locally nomadic	1991-08-01	Ethabuka Homestead	1332	99	0	0	0	1	0	0	0
Boom	Accipitriform	Black-shouldered Kite	Locally nomadic	1991-08-01	Ethabuka Homestead	1333	100	0	0	0	0	0	0	0
Boom	Accipitriform	Black-shouldered Kite	Locally nomadic	1991-08-01	Ethabuka Homestead	1334	100	0	0	0	0	0	0	0
Boom	Accipitriform	Black-shouldered Kite	Locally nomadic	1991-08-01	Ethabuka Homestead	1335	99	0	0	0	1	0	0	0
Boom	Accipitriform	Black-shouldered Kite	Locally nomadic	1991-08-01	Ethabuka Homestead	1336	100	0	0	0	0	0	0	0
Boom	Accipitriform	Black-shouldered Kite	Locally nomadic	1991-08-01	Ethabuka Homestead	1337	100	0	0	0	0	0	0	0
Boom	Accipitriform	Black-shouldered Kite	Locally nomadic	1991-08-01	Ethabuka Homestead	1338	100	0	0	0	0	0	0	0
Boom	Accipitriform	Black-shouldered Kite	Locally nomadic	1992-10-01	Ethabuka Homestead	1339	100	0	0	0	0	0	0	0
Boom	Accipitriform	Black-shouldered Kite	Locally nomadic	1992-10-01	Ethabuka Homestead	1340	100	0	0	0	0	0	0	0
Boom	Accipitriform	Black-shouldered Kite	Locally nomadic	1992-10-01	Ethabuka Homestead	1341	100	0	0	0	0	0	0	0
Boom	Accipitriform	Black-shouldered Kite	Locally nomadic	1992-10-01	Ethabuka Homestead	1342	100	0	0	0	0	0	0	0
Boom	Accipitriform	Black-shouldered Kite	Locally nomadic	1992-10-01	Ethabuka Homestead	1343	99	0	0	0	1	0	0	0
Boom	Accipitriform	Black-shouldered Kite	Locally nomadic	1992-10-01	Ethabuka Homestead	1344	100	0	0	0	0	0	0	0
Boom	Accipitriform	Black-shouldered Kite	Locally nomadic	1992-10-01	Ethabuka Homestead	1345	100	0	0	0	0	0	0	0
Boom	Accipitriform	Black-shouldered Kite	Locally nomadic	1992-10-01	Ethabuka Homestead	1346	100	0	0	0	0	0	0	0
Boom	Accipitriform	Black-shouldered Kite	Locally nomadic	1992-10-01	Ethabuka Homestead	1347	100	0	0	0	0	0	0	0
Boom	Accipitriform	Black-shouldered Kite	Locally nomadic	1992-10-01	Ethabuka Homestead	1348	100	0	0	0	0	0	0	0
Boom	Accipitriform	Black-shouldered Kite	Locally nomadic	1992-10-01	Ethabuka Homestead	1349	100	0	0	0	0	0	0	0
Boom	Accipitriform	Black-shouldered Kite	Locally nomadic	1992-10-01	Ethabuka Homestead	1350	100	0	0	0	0	0	0	0
Boom	Accipitriform	Black-shouldered Kite	Locally nomadic	1992-10-01	Ethabuka Homestead	1351	100	0	0	0	0	0	0	0
Boom	Accipitriform	Black-shouldered Kite	Locally nomadic	1992-10-01	Ethabuka Homestead	1352	100	0	0	0	0	0	0	0
Boom	Accipitriform	Black-shouldered Kite	Locally nomadic	1992-10-01	Ethabuka Homestead	1353	100	0	0	0	0	0	0	0
Boom	Accipitriform	Black-shouldered Kite	Locally nomadic	1992-10-01	Ethabuka Homestead	1354	100	0	0	0	0	0	0	0
Boom	Accipitriform	Black-shouldered Kite	Locally nomadic	1992-10-01	Ethabuka Homestead	1355	100	0	0	0	0	0	0	0
Boom	Accipitriform	Black-shouldered Kite	Locally nomadic	1992-10-01	Ethabuka Homestead	1356	100	0	0	0	0	0	0	0
Boom	Accipitriform	Black-shouldered Kite	Locally nomadic	1992-10-01	Ethabuka Homestead	1357	100	0	0	0	0	0	0	0
Boom	Accipitriform	Black-shouldered Kite	Locally nomadic	1992-10-01	Ethabuka Homestead	1358	100	0	0	0	0	0	0	0
Boom	Accipitriform	Black-shouldered Kite	Locally nomadic	1992-10-01	Ethabuka Homestead	1359	100	0	0	0	0	0	0	0
Boom	Accipitriform	Black-shouldered Kite	Locally nomadic	1992-10-01	Ethabuka Homestead	1360	100	0	0	0	0	0	0	0
Boom	Accipitriform	Black-shouldered Kite	Locally nomadic	1992-10-01	Ethabuka Homestead	1361	100	0	0	0	0	0	0	0
Boom	Accipitriform	Black-shouldered Kite	Locally nomadic	1992-10-01	Ethabuka Homestead	1362	0	0	100	0	0	0	0	0
Boom	Accipitriform	Black-shouldered Kite	Locally nomadic	1992-10-01	Ethabuka Homestead	1363	100	0	0	0	0	0	0	0
Boom	Accipitriform	Black-shouldered Kite	Locally nomadic	1992-10-01	Ethabuka Homestead	1364	100	0	0	0	0	0	0	0
Boom	Accipitriform	Black-shouldered Kite	Locally nomadic	1992-10-01	Ethabuka Homestead	1365	100	0	0	0	0	0	0	0
Boom	Accipitriform	Black-shouldered Kite	Locally nomadic	1992-10-01	Ethabuka Homestead	1366	100	0	0	0	0	0	0	0
Boom	Accipitriform	Black-shouldered Kite	Locally nomadic	1992-10-01	Ethabuka Homestead	1367	99	0	0	0	1	0	0	0
Boom	Accipitriform	Black-shouldered Kite	Locally nomadic	1992-10-01	Ethabuka Homestead	1368	100	0	0	0	0	0	0	0
Boom	Accipitriform	Black-shouldered Kite	Locally nomadic	1992-10-01	Ethabuka Homestead	1369	100	0	0	0	0	0	0	0
Boom	Accipitriform	Black-shouldered Kite	Locally nomadic	1992-10-01	Ethabuka Homestead	1370	100	0	0	0	0	0	0	0
Boom	Accipitriform	Black-shouldered Kite	Locally nomadic	1992-10-01	Ethabuka Homestead	1371	100	0	0	0	0	0	0	0
Boom	Accipitriform	Black-shouldered Kite	Locally nomadic	1992-10-01	Ethabuka Homestead	1372	100	0	0	0	0	0	0	0
Boom	Accipitriform	Black-shouldered Kite	Locally nomadic	1992-10-01	Ethabuka Homestead	1373	100	0	0	0	0	0	0	0
Boom	Accipitriform	Black-shouldered Kite	Locally nomadic	1992-10-01	Ethabuka Homestead	1374	100	0	0	0	0	0	0	0
Boom	Accipitriform	Black-shouldered Kite	Locally nomadic	1992-10-01	Ethabuka Homestead	1375	99	0	0	0	1	0	0	0
Boom	Accipitriform	Black-shouldered Kite	Locally nomadic	1992-10-01	Ethabuka Homestead	1376	100	0	0	0	0	0	0	0
Boom	Accipitriform	Black-shouldered Kite	Locally nomadic	1992-10-01	Ethabuka Homestead	1377	100	0	0	0	0	0	0	0
Boom	Accipitriform	Black-shouldered Kite	Locally nomadic	1992-10-01	Ethabuka Homestead	1378	100	0	0	0	0	0	0	0
Boom	Accipitriform	Black-shouldered Kite	Locally nomadic	1992-10-01	Ethabuka Homestead	1379	100	0	0	0	0	0	0	0
Boom	Accipitriform	Black-shouldered Kite	Locally nomadic	1992-10-01	Ethabuka Homestead	1380	100	0	0	0	0	0	0	0
Boom	Accipitriform	Black-shouldered Kite	Locally nomadic	1992-10-01	Ethabuka Homestead	1381	50	0	50	0	0	0	0	0
Boom	Accipitriform	Black-shouldered Kite	Locally nomadic	1992-10-01	Ethabuka Homestead	1382	100	0	0	0	0	0	0	0
Boom	Accipitriform	Black-shouldered Kite	Locally nomadic	1992-10-01	Ethabuka Homestead	1383	100	0	0	0	0	0	0	0
Boom	Accipitriform	Black-shouldered Kite	Locally nomadic	1992-10-01	Ethabuka Homestead	1384	100	0	0	0	0	0	0	0
Boom	Accipitriform	Black-shouldered Kite	Locally nomadic	1992-10-01	Ethabuka Homestead	1385	100	0	0	0	0	0	0	0
Boom	Accipitriform	Black-shouldered Kite	Locally nomadic	1992-10-01	Ethabuka Homestead	1386	100	0	0	0	0	0	0	0
Boom	Accipitriform	Black-shouldered Kite	Locally nomadic	1992-10-01	Ethabuka Homestead	1387	100	0	0	0	0	0	0	0
Boom	Accipitriform	Black-shouldered Kite	Locally nomadic	1992-10-01	Ethabuka Homestead	1388	100	0	0	0	0	0	0	0
Boom	Accipitriform	Black-shouldered Kite	Locally nomadic	1992-10-01	Ethabuka Homestead	1389	100	0	0	0	0	0	0	0
Boom	Accipitriform	Black-shouldered Kite	Locally nomadic	1992-10-01	Ethabuka Homestead	1390	99	0	0	0	1	0	0	0
Boom	Accipitriform	Black-shouldered Kite	Locally nomadic	1992-10-01	Ethabuka Homestead	1391	100	0	0	0	0	0	0	0
Boom	Accipitriform	Black-shouldered Kite	Locally nomadic	1992-10-01	Ethabuka Homestead	1392	100	0	0	0	0	0	0	0
Boom	Accipitriform	Black-shouldered Kite	Locally nomadic	1992-10-01	Ethabuka Homestead	1393	100	0	0	0	0	0	0	0
Boom	Accipitriform	Black-shouldered Kite	Locally nomadic	1992-10-01	Ethabuka Homestead	1394	100	0	0	0	0	0	0	0
Boom	Accipitriform	Black-shouldered Kite	Locally nomadic	1992-10-01	Ethabuka Homestead	1395	100	0	0	0	0	0	0	0
Boom	Accipitriform	Black-shouldered Kite	Locally nomadic	1992-10-01	Ethabuka Homestead	1396	100	0	0	0	0	0	0	0
Boom	Accipitriform	Black-shouldered Kite	Locally nomadic	1992-10-01	Ethabuka Homestead	1397	99	0	0	0	1	0	0	0
Boom	Accipitriform	Black-shouldered Kite	Locally nomadic	1992-10-01	Ethabuka Homestead	1398	100	0	0	0	0	0	0	0
Boom	Accipitriform	Black-shouldered Kite	Locally nomadic	1992-10-01	Ethabuka Homestead	1399	100	0	0	0	0	0	0	0
Boom	Accipitriform	Black-shouldered Kite	Locally nomadic	1992-10-01	Ethabuka Homestead	1400	100	0	0	0	0	0	0	0
Boom	Accipitriform	Black-shouldered Kite	Locally nomadic	1992-10-01	Ethabuka Homestead	1401	100	0	0	0	0	0	0	0
Boom	Accipitriform	Black-shouldered Kite	Locally nomadic	1992-10-01	Ethabuka Homestead	1402	100	0	0	0	0	0	0	0
Boom	Accipitriform	Black-shouldered Kite	Locally nomadic	1992-10-01	Ethabuka Homestead	1403	100	0	0	0	0	0	0	0
Boom	Accipitriform	Black-shouldered Kite	Locally nomadic	1992-10-01	Ethabuka Homestead	1404	100	0	0	0	0	0	0	0
Boom	Accipitriform	Black-shouldered Kite	Locally nomadic	1992-10-01	Ethabuka Homestead	1405	100	0	0	0	0	0	0	0
Boom	Accipitriform	Black-shouldered Kite	Locally nomadic	1992-10-01	Ethabuka Homestead	1406	100	0	0	0	0	0	0	0
Boom	Accipitriform	Black-shouldered Kite	Locally nomadic	1992-10-01	Ethabuka Homestead	1407	100	0	0	0	0	0	0	0
Boom	Accipitriform	Black-shouldered Kite	Locally nomadic	1992-10-01	Ethabuka Homestead	1408	100	0	0	0	0	0	0	0
Boom	Accipitriform	Black-shouldered Kite	Locally nomadic	1992-10-01	Ethabuka Homestead	1409	100	0	0	0	0	0	0	0
Boom	Accipitriform	Black-shouldered Kite	Locally nomadic	1992-10-01	Ethabuka Homestead	1410	99	0	0	0	1	0	0	0
Boom	Accipitriform	Whistling Kite	Locally nomadic	1991-08-01	Glenormiston	1411	10	0	90	0	0	0	0	0
Boom	Accipitriform	Whistling Kite	Locally nomadic	1991-08-01	Glenormiston	1412	98	0	0	0	2	0	0	0
Boom	Accipitriform	Whistling Kite	Locally nomadic	1991-08-01	Glenormiston	1413	0	0	100	0	0	0	0	0
Boom	Accipitriform	Whistling Kite	Locally nomadic	1991-08-01	Glenormiston	1414	49	0	50	0	1	0	0	0
Boom	Accipitriform	Whistling Kite	Locally nomadic	1991-08-01	Glenormiston	1415	100	0	0	0	0	0	0	0
Boom	Accipitriform	Whistling Kite	Locally nomadic	1991-08-01	Glenormiston	1416	0	0	75	0	0	0	0	25
Boom	Accipitriform	Whistling Kite	Locally nomadic	1991-08-01	Glenormiston	1417	100	0	0	0	0	0	0	0
Boom	Accipitriform	Whistling Kite	Locally nomadic	1991-08-01	Glenormiston	1418	30	0	70	0	0	0	0	0
Boom	Accipitriform	Whistling Kite	Locally nomadic	1991-08-01	Glenormiston	1419	0	0	99	0	1	0	0	0
Boom	Accipitriform	Whistling Kite	Locally nomadic	1991-08-01	Glenormiston	1420	100	0	0	0	0	0	0	0
Boom	Accipitriform	Whistling Kite	Locally nomadic	1991-08-01	Glenormiston	1421	65	0	0	35	0	0	0	0
Boom	Accipitriform	Whistling Kite	Locally nomadic	1991-08-01	Glenormiston	1422	0	0	100	0	0	0	0	0
Boom	Accipitriform	Whistling Kite	Locally nomadic	1991-08-01	Glenormiston	1423	95	0	0	0	0	0	0	5
Boom	Accipitriform	Whistling Kite	Locally nomadic	1991-08-01	Glenormiston	1424	0	0	99	0	1	0	0	0
Boom	Accipitriform	Whistling Kite	Locally nomadic	1991-08-01	Glenormiston	1425	0	0	100	0	0	0	0	0
Bust	Accipitriform	Whistling Kite	Locally nomadic	1994-07-01	Glenormiston	1426	0	0	99	0	1	0	0	0
Bust	Accipitriform	Whistling Kite	Locally nomadic	1994-07-01	Glenormiston	1427	0	50	0	50	0	0	0	0
Bust	Accipitriform	Whistling Kite	Locally nomadic	1994-07-01	Glenormiston	1428	0	0	100	0	0	0	0	0
Bust	Accipitriform	Whistling Kite	Locally nomadic	1994-07-01	Glenormiston	1429	0	0	75	24	1	0	0	0
Bust	Accipitriform	Whistling Kite	Locally nomadic	1994-07-01	Glenormiston	1430	0	0	100	0	0	0	0	0
Bust	Accipitriform	Whistling Kite	Locally nomadic	1994-07-01	Glenormiston	1431	14	0	85	0	1	0	0	0
Bust	Accipitriform	Whistling Kite	Locally nomadic	1994-07-01	Glenormiston	1432	0	0	100	0	0	0	0	0
Bust	Accipitriform	Whistling Kite	Locally nomadic	1994-07-01	Glenormiston	1433	0	0	0	70	30	0	0	0
Bust	Accipitriform	Whistling Kite	Locally nomadic	1994-07-01	Glenormiston	1434	0	0	100	0	0	0	0	0
Bust	Accipitriform	Whistling Kite	Locally nomadic	1994-07-01	Glenormiston	1435	0	100	0	0	0	0	0	0
Bust	Accipitriform	Whistling Kite	Locally nomadic	1994-07-01	Glenormiston	1436	0	0	90	0	2	0	8	0
Bust	Accipitriform	Whistling Kite	Locally nomadic	1994-07-01	Glenormiston	1437	0	0	100	0	0	0	0	0
Bust	Accipitriform	Whistling Kite	Locally nomadic	1994-07-01	Glenormiston	1438	0	0	0	99	1	0	0	0
Bust	Accipitriform	Whistling Kite	Locally nomadic	1994-07-01	Glenormiston	1439	50	0	50	0	0	0	0	0
Bust	Accipitriform	Whistling Kite	Locally nomadic	1994-07-01	Glenormiston	1440	0	0	75	0	25	0	0	0
Bust	Accipitriform	Whistling Kite	Locally nomadic	1994-07-01	Glenormiston	1441	0	0	100	0	0	0	0	0
Bust	Accipitriform	Whistling Kite	Locally nomadic	1994-07-01	Glenormiston	1442	0	0	100	0	0	0	0	0
Bust	Accipitriform	Whistling Kite	Locally nomadic	1994-07-01	Glenormiston	1443	0	0	80	19	1	0	0	0
Bust	Accipitriform	Whistling Kite	Locally nomadic	1994-07-01	Glenormiston	1444	0	0	100	0	0	0	0	0

## Sheet: Diet.data.all
Period	Species_group	Species	Species_status	Year	Location	Pellet_ID	Small.mammal	Large.mammal	Avian	Reptile	Invertebrate	Amphibian	Other	Fish
Bust	Accipitriform	Letter-winged Kite	Nomadic	1993	Pulchera Waterhole	1	90	0	5	0	5	0	0	0
Bust	Accipitriform	Letter-winged Kite	Nomadic	1993	Pulchera Waterhole	2	100	0	0	0	0	0	0	0
Bust	Accipitriform	Letter-winged Kite	Nomadic	1993	Pulchera Waterhole	3	85	0	0	0	15	0	0	0
Bust	Accipitriform	Letter-winged Kite	Nomadic	1993	Pulchera Waterhole	4	100	0	0	0	0	0	0	0
Bust	Accipitriform	Letter-winged Kite	Nomadic	1993	Pulchera Waterhole	5	100	0	0	0	0	0	0	0
Bust	Accipitriform	Letter-winged Kite	Nomadic	1993	Pulchera Waterhole	6	99	0	0	0	1	0	0	0
Bust	Accipitriform	Letter-winged Kite	Nomadic	1993	Pulchera Waterhole	7	100	0	0	0	0	0	0	0
Bust	Accipitriform	Letter-winged Kite	Nomadic	1993	Pulchera Waterhole	8	0	0	0	70	30	0	0	0
Bust	Accipitriform	Letter-winged Kite	Nomadic	1993	Pulchera Waterhole	9	95	0	0	0	0	0	5	0
Bust	Accipitriform	Letter-winged Kite	Nomadic	1993	Pulchera Waterhole	10	100	0	0	0	0	0	0	0
Bust	Accipitriform	Letter-winged Kite	Nomadic	1993	Pulchera Waterhole	11	50	0	35	0	0	0	15	0
Bust	Accipitriform	Letter-winged Kite	Nomadic	1993	Pulchera Waterhole	12	100	0	0	0	0	0	0	0
Bust	Accipitriform	Letter-winged Kite	Nomadic	1993	Pulchera Waterhole	13	100	0	0	0	0	0	0	0
Bust	Accipitriform	Letter-winged Kite	Nomadic	1993	Pulchera Waterhole	14	100	0	0	0	0	0	0	0
Bust	Accipitriform	Letter-winged Kite	Nomadic	1993	Pulchera Waterhole	15	99	0	0	0	1	0	0	0
Bust	Accipitriform	Letter-winged Kite	Nomadic	1993	Pulchera Waterhole	16	100	0	0	0	0	0	0	0
Bust	Accipitriform	Letter-winged Kite	Nomadic	1993	Pulchera Waterhole	17	100	0	0	0	0	0	0	0
Bust	Accipitriform	Letter-winged Kite	Nomadic	1993	Pulchera Waterhole	18	95	0	0	0	5	0	0	0
Bust	Accipitriform	Letter-winged Kite	Nomadic	1993	Pulchera Waterhole	19	100	0	0	0	0	0	0	0
Bust	Accipitriform	Letter-winged Kite	Nomadic	1993	Pulchera Waterhole	20	100	0	0	0	0	0	0	0
Bust	Accipitriform	Letter-winged Kite	Nomadic	1993	Pulchera Waterhole	21	100	0	0	0	0	0	0	0
Bust	Accipitriform	Letter-winged Kite	Nomadic	1993	Pulchera Waterhole	22	95	0	5	0	0	0	0	0
Bust	Accipitriform	Letter-winged Kite	Nomadic	1993	Pulchera Waterhole	23	100	0	0	0	0	0	0	0
Bust	Accipitriform	Letter-winged Kite	Nomadic	1993	Pulchera Waterhole	24	95	0	0	5	0	0	0	0
Bust	Accipitriform	Letter-winged Kite	Nomadic	1993	Pulchera Waterhole	25	100	0	0	0	0	0	0	0
Bust	Accipitriform	Letter-winged Kite	Nomadic	1993	Pulchera Waterhole	26	100	0	0	0	0	0	0	0
Bust	Accipitriform	Letter-winged Kite	Nomadic	1993	Pulchera Waterhole	27	100	0	0	0	0	0	0	0
Bust	Accipitriform	Letter-winged Kite	Nomadic	1993	Pulchera Waterhole	28	75	0	0	0	15	0	10	0
Bust	Accipitriform	Letter-winged Kite	Nomadic	1993	Pulchera Waterhole	29	100	0	0	0	0	0	0	0
Bust	Accipitriform	Letter-winged Kite	Nomadic	1993	Pulchera Waterhole	30	100	0	0	0	0	0	0	0
Bust	Accipitriform	Letter-winged Kite	Nomadic	1993	Pulchera Waterhole	31	50	0	0	50	0	0	0	0
Bust	Accipitriform	Letter-winged Kite	Nomadic	1993	Pulchera Waterhole	32	100	0	0	0	0	0	0	0
Bust	Accipitriform	Letter-winged Kite	Nomadic	1993	Pulchera Waterhole	33	99	0	1	0	0	0	0	0
Bust	Accipitriform	Letter-winged Kite	Nomadic	1993	Pulchera Waterhole	34	100	0	0	0	0	0	0	0
Bust	Accipitriform	Letter-winged Kite	Nomadic	1993	Pulchera Waterhole	35	97	0	3	0	0	0	0	0
Bust	Accipitriform	Letter-winged Kite	Nomadic	1993	Pulchera Waterhole	36	98	0	0	0	0	0	2	0
Bust	Accipitriform	Letter-winged Kite	Nomadic	1993	Pulchera Waterhole	37	95	0	0	0	5	0	0	0
Bust	Accipitriform	Letter-winged Kite	Nomadic	1993	Pulchera Waterhole	38	100	0	0	0	0	0	0	0
Bust	Accipitriform	Letter-winged Kite	Nomadic	1993	Pulchera Waterhole	39	98	0	0	0	1	0	1	0
Bust	Accipitriform	Letter-winged Kite	Nomadic	1993	Pulchera Waterhole	40	100	0	0	0	0	0	0	0
Bust	Accipitriform	Letter-winged Kite	Nomadic	1993	Pulchera Waterhole	41	65	0	0	35	0	0	0	0
Bust	Accipitriform	Letter-winged Kite	Nomadic	1993	Pulchera Waterhole	42	100	0	0	0	0	0	0	0
Bust	Accipitriform	Letter-winged Kite	Nomadic	1993	Pulchera Waterhole	43	100	0	0	0	0	0	0	0
Bust	Accipitriform	Letter-winged Kite	Nomadic	1993	Pulchera Waterhole	44	100	0	0	0	0	0	0	0
Bust	Accipitriform	Letter-winged Kite	Nomadic	1993	Pulchera Waterhole	45	98	0	0	0	2	0	0	0
Bust	Accipitriform	Letter-winged Kite	Nomadic	1993	Pulchera Waterhole	46	100	0	0	0	0	0	0	0
Bust	Accipitriform	Letter-winged Kite	Nomadic	1993	Pulchera Waterhole	47	99	0	0	0	0	0	1	0
Bust	Accipitriform	Letter-winged Kite	Nomadic	1993	Pulchera Waterhole	48	95	0	0	5	0	0	0	0
Bust	Accipitriform	Letter-winged Kite	Nomadic	1993	Pulchera Waterhole	49	50	0	50	0	0	0	0	0
Bust	Accipitriform	Letter-winged Kite	Nomadic	1993	Ethabuka Soak	50	100	0	0	0	0	0	0	0
Bust	Accipitriform	Letter-winged Kite	Nomadic	1993	Ethabuka Soak	51	100	0	0	0	0	0	0	0
Bust	Accipitriform	Letter-winged Kite	Nomadic	1993	Ethabuka Soak	52	90	0	10	0	0	0	0	0
Bust	Accipitriform	Letter-winged Kite	Nomadic	1993	Ethabuka Soak	53	98	0	0	0	2	0	0	0
Bust	Accipitriform	Letter-winged Kite	Nomadic	1993	Ethabuka Soak	54	100	0	0	0	0	0	0	0
Bust	Accipitriform	Letter-winged Kite	Nomadic	1993	Ethabuka Soak	55	98	0	0	0	0	0	2	0
Bust	Accipitriform	Letter-winged Kite	Nomadic	1993	Ethabuka Soak	56	98	0	0	2	0	0	0	0
Bust	Accipitriform	Letter-winged Kite	Nomadic	1993	Ethabuka Soak	57	99	0	0	0	1	0	0	0
Bust	Accipitriform	Letter-winged Kite	Nomadic	1993	Ethabuka Soak	58	95	0	0	5	0	0	0	0
Bust	Accipitriform	Letter-winged Kite	Nomadic	1993	Ethabuka Soak	59	100	0	0	0	0	0	0	0
Bust	Accipitriform	Letter-winged Kite	Nomadic	1993	Ethabuka Soak	60	100	0	0	0	0	0	0	0
Bust	Accipitriform	Letter-winged Kite	Nomadic	1993	Ethabuka Soak	61	95	0	0	0	5	0	0	0
Bust	Accipitriform	Letter-winged Kite	Nomadic	1993	Ethabuka Soak	62	50	0	50	0	0	0	0	0
Bust	Accipitriform	Letter-winged Kite	Nomadic	1993	Ethabuka Soak	63	85	0	14	0	0	0	1	0
Bust	Accipitriform	Letter-winged Kite	Nomadic	1993	Ethabuka Soak	64	100	0	0	0	0	0	0	0
Bust	Accipitriform	Letter-winged Kite	Nomadic	1993	Ethabuka Soak	65	100	0	0	0	0	0	0	0
Bust	Accipitriform	Letter-winged Kite	Nomadic	1993	Ethabuka Soak	66	50	0	50	0	0	0	0	0
Bust	Accipitriform	Letter-winged Kite	Nomadic	1993	Ethabuka Soak	67	100	0	0	0	0	0	0	0
Bust	Accipitriform	Letter-winged Kite	Nomadic	1993	Ethabuka Soak	68	98	0	0	0	2	0	0	0
Bust	Accipitriform	Letter-winged Kite	Nomadic	1993	Ethabuka Soak	69	95	0	0	4	1	0	0	0
Bust	Accipitriform	Letter-winged Kite	Nomadic	1993	Ethabuka Soak	70	100	0	0	0	0	0	0	0
Bust	Accipitriform	Letter-winged Kite	Nomadic	1993	Ethabuka Soak	71	95	0	0	0	0	0	5	0
Bust	Accipitriform	Letter-winged Kite	Nomadic	1993	Ethabuka Soak	72	100	0	0	0	0	0	0	0
Bust	Accipitriform	Letter-winged Kite	Nomadic	1993	Ethabuka Soak	73	100	0	0	0	0	0	0	0
Bust	Accipitriform	Letter-winged Kite	Nomadic	1993	Ethabuka Soak	74	100	0	0	0	0	0	0	0
Bust	Accipitriform	Letter-winged Kite	Nomadic	1993	Ethabuka Soak	75	100	0	0	0	0	0	0	0
Boom	Strigiform	Barking Owl	Resident	1992	Mulligan River	76	98	0	0	0	0	0	2	0
Boom	Strigiform	Barking Owl	Resident	1992	Mulligan River	77	100	0	0	0	0	0	0	0
Boom	Strigiform	Barking Owl	Resident	1992	Mulligan River	78	100	0	0	0	0	0	0	0
Boom	Strigiform	Barking Owl	Resident	1992	Mulligan River	79	75	0	0	25	0	0	0	0
Boom	Strigiform	Barking Owl	Resident	1992	Mulligan River	80	95	0	0	0	5	0	0	0
Boom	Strigiform	Barking Owl	Resident	1992	Mulligan River	81	0	0	100	0	0	0	0	0
Boom	Strigiform	Barking Owl	Resident	1992	Mulligan River	82	50	0	49	0	1	0	0	0
Boom	Strigiform	Barking Owl	Resident	1992	Mulligan River	83	95	0	0	0	0	0	5	0
Boom	Strigiform	Barking Owl	Resident	1992	Mulligan River	84	85	0	0	0	15	0	0	0
Boom	Strigiform	Barking Owl	Resident	1992	Mulligan River	85	100	0	0	0	0	0	0	0
Boom	Strigiform	Barking Owl	Resident	1992	Mulligan River	86	100	0	0	0	0	0	0	0
Boom	Strigiform	Barking Owl	Resident	1992	Mulligan River	87	98	0	0	0	2	0	0	0
Boom	Strigiform	Barking Owl	Resident	1992	Mulligan River	88	67	0	0	0	33	0	0	0
Boom	Strigiform	Barking Owl	Resident	1992	Mulligan River	89	33	0	66	0	0	0	1	0
Boom	Strigiform	Barking Owl	Resident	1992	Mulligan River	90	100	0	0	0	0	0	0	0
Boom	Strigiform	Barking Owl	Resident	1992	Mulligan River	91	95	0	0	0	3	0	2	0
Boom	Strigiform	Barking Owl	Resident	1992	Mulligan River	92	75	0	0	25	0	0	0	0
Boom	Strigiform	Barking Owl	Resident	1992	Mulligan River	93	98	0	0	0	0	0	2	0
Boom	Strigiform	Barking Owl	Resident	1992	Mulligan River	94	99	0	0	0	1	0	0	0
Boom	Strigiform	Barking Owl	Resident	1992	Mulligan River	95	40	0	0	0	60	0	0	0
Boom	Strigiform	Barking Owl	Resident	1992	Mulligan River	96	98	0	0	0	0	0	2	0
Boom	Strigiform	Barking Owl	Resident	1992	Mulligan River	97	95	0	0	0	5	0	0	0
Boom	Strigiform	Barking Owl	Resident	1992	Mulligan River	98	100	0	0	0	0	0	0	0
Boom	Strigiform	Barking Owl	Resident	1992	Mulligan River	99	67	0	0	33	0	0	0	0
Boom	Strigiform	Barking Owl	Resident	1992	Mulligan River	100	90	0	0	0	10	0	0	0
Boom	Strigiform	Barking Owl	Resident	1992	Mulligan River	101	98	0	0	0	0	0	2	0
Boom	Strigiform	Barking Owl	Resident	1992	Mulligan River	102	75	0	25	0	0	0	0	0
Bust	Strigiform	Barking Owl	Resident	1994	Mulligan River	103	90	0	0	0	10	0	0	0
Bust	Strigiform	Barking Owl	Resident	1994	Mulligan River	104	67	0	33	0	0	0	0	0
Bust	Strigiform	Barking Owl	Resident	1994	Mulligan River	105	98	0	0	0	0	0	2	0
Bust	Strigiform	Barking Owl	Resident	1994	Mulligan River	106	50	0	0	50	0	0	0	0
Bust	Strigiform	Barking Owl	Resident	1994	Mulligan River	107	100	0	0	0	0	0	0	0
Bust	Strigiform	Barking Owl	Resident	1994	Mulligan River	108	90	0	0	0	10	0	0	0
Bust	Strigiform	Barking Owl	Resident	1994	Mulligan River	109	99	0	0	0	0	0	1	0
Bust	Strigiform	Barking Owl	Resident	1994	Mulligan River	110	85	0	15	0	0	0	0	0
Bust	Strigiform	Barking Owl	Resident	1994	Mulligan River	111	95	0	0	0	5	0	0	0
Bust	Strigiform	Barking Owl	Resident	1994	Mulligan River	112	50	0	0	0	0	0	50	0
Bust	Strigiform	Barking Owl	Resident	1994	Mulligan River	113	100	0	0	0	0	0	0	0
Bust	Strigiform	Barking Owl	Resident	1994	Mulligan River	114	100	0	0	0	0	0	0	0
Bust	Strigiform	Barking Owl	Resident	1994	Mulligan River	115	95	0	0	0	5	0	0	0
Bust	Strigiform	Barking Owl	Resident	1994	Mulligan River	116	100	0	0	0	0	0	0	0
Bust	Strigiform	Barking Owl	Resident	1994	Mulligan River	117	0	0	75	0	25	0	0	0
Bust	Strigiform	Barking Owl	Resident	1994	Mulligan River	118	98	0	0	0	0	0	2	0
Bust	Strigiform	Barking Owl	Resident	1994	Mulligan River	119	0	0	0	90	10	0	0	0
Bust	Strigiform	Barking Owl	Resident	1994	Mulligan River	120	98	0	0	0	2	0	0	0
Bust	Strigiform	Barking Owl	Resident	1994	Mulligan River	121	90	0	0	5	0	0	5	0
Bust	Falconiform	Grey Falcon	Locally nomadic	2009	Ocean Bore	122	0	0	100	0	0	0	0	0
Bust	Falconiform	Grey Falcon	Locally nomadic	2009	Ocean Bore	123	0	0	98	0	0	0	2	0
Bust	Falconiform	Grey Falcon	Locally nomadic	2009	Ocean Bore	124	0	0	99	0	0	0	1	0
Bust	Falconiform	Grey Falcon	Locally nomadic	2009	Ocean Bore	125	0	0	100	0	0	0	0	0
Bust	Falconiform	Grey Falcon	Locally nomadic	2009	Ocean Bore	126	0	0	99	0	0	0	1	0
Bust	Falconiform	Grey Falcon	Locally nomadic	2009	Ocean Bore	127	0	0	95	0	5	0	0	0
Bust	Falconiform	Grey Falcon	Locally nomadic	2009	Ocean Bore	128	0	0	100	0	0	0	0	0
Bust	Falconiform	Grey Falcon	Locally nomadic	2009	Ocean Bore	129	0	0	100	0	0	0	0	0
Bust	Falconiform	Grey Falcon	Locally nomadic	2009	Ocean Bore	130	0	0	100	0	0	0	0	0
Bust	Falconiform	Grey Falcon	Locally nomadic	2009	Ocean Bore	131	0	0	99	0	0	0	1	0
Bust	Falconiform	Grey Falcon	Locally nomadic	2009	Ocean Bore	132	0	0	98	0	2	0	0	0
Bust	Falconiform	Grey Falcon	Locally nomadic	2009	Ocean Bore	133	0	0	100	0	0	0	0	0
Bust	Falconiform	Grey Falcon	Locally nomadic	2009	Ocean Bore	134	0	0	100	0	0	0	0	0
Bust	Falconiform	Grey Falcon	Locally nomadic	2009	Ocean Bore	135	0	0	98	0	0	0	2	0
Bust	Falconiform	Grey Falcon	Locally nomadic	2009	Ocean Bore	136	0	0	100	0	0	0	0	0
Bust	Falconiform	Grey Falcon	Locally nomadic	2009	Ocean Bore	137	0	0	99	0	0	0	1	0
Bust	Falconiform	Grey Falcon	Locally nomadic	2009	Ocean Bore	138	35	0	65	0	0	0	0	0
Bust	Falconiform	Grey Falcon	Locally nomadic	2009	Ocean Bore	139	0	0	95	0	5	0	0	0
Bust	Falconiform	Grey Falcon	Locally nomadic	2009	Ocean Bore	140	0	0	100	0	0	0	0	0
Bust	Falconiform	Grey Falcon	Locally nomadic	2009	Ocean Bore	141	0	0	98	0	0	0	2	0
Bust	Falconiform	Grey Falcon	Locally nomadic	2009	Ocean Bore	142	0	0	100	0	0	0	0	0
Bust	Falconiform	Grey Falcon	Locally nomadic	2009	Ocean Bore	143	0	0	100	0	0	0	0	0
Bust	Falconiform	Grey Falcon	Locally nomadic	2009	Ocean Bore	144	0	0	99	0	1	0	0	0
Bust	Falconiform	Grey Falcon	Locally nomadic	2009	Ocean Bore	145	0	0	100	0	0	0	0	0
Bust	Falconiform	Grey Falcon	Locally nomadic	2009	Ocean Bore	146	0	0	5	95	0	0	0	0
Bust	Falconiform	Grey Falcon	Locally nomadic	2009	Ocean Bore	147	0	0	100	0	0	0	0	0
Bust	Falconiform	Grey Falcon	Locally nomadic	2009	Ocean Bore	148	0	0	100	0	0	0	0	0
Bust	Falconiform	Grey Falcon	Locally nomadic	2009	Ocean Bore	149	0	0	95	0	5	0	0	0
Bust	Falconiform	Grey Falcon	Locally nomadic	2009	Ocean Bore	150	0	0	99	0	0	0	1	0
Bust	Falconiform	Grey Falcon	Locally nomadic	2009	Ocean Bore	151	0	0	100	0	0	0	0	0
Boom	Falconiform	Grey Falcon	Locally nomadic	2011	Ocean Bore	152	0	0	99	0	0	0	1	0
Boom	Falconiform	Grey Falcon	Locally nomadic	2011	Ocean Bore	153	0	0	100	0	0	0	0	0
Boom	Falconiform	Grey Falcon	Locally nomadic	2011	Ocean Bore	154	0	0	100	0	0	0	0	0
Boom	Falconiform	Grey Falcon	Locally nomadic	2011	Ocean Bore	155	0	0	100	0	0	0	0	0
Boom	Falconiform	Grey Falcon	Locally nomadic	2011	Ocean Bore	156	0	0	100	0	0	0	0	0
Boom	Falconiform	Grey Falcon	Locally nomadic	2011	Ocean Bore	157	0	0	95	0	5	0	0	0
Boom	Falconiform	Grey Falcon	Locally nomadic	2011	Ocean Bore	158	0	0	100	0	0	0	0	0
Boom	Falconiform	Grey Falcon	Locally nomadic	2011	Ocean Bore	159	0	0	99	0	0	0	1	0
Boom	Falconiform	Grey Falcon	Locally nomadic	2011	Ocean Bore	160	0	0	100	0	0	0	0	0
Boom	Falconiform	Grey Falcon	Locally nomadic	2011	Ocean Bore	161	0	0	100	0	0	0	0	0
Boom	Falconiform	Grey Falcon	Locally nomadic	2011	Ocean Bore	162	0	0	100	0	0	0	0	0
Boom	Falconiform	Grey Falcon	Locally nomadic	2011	Ocean Bore	163	0	0	99	0	0	0	1	0
Boom	Falconiform	Grey Falcon	Locally nomadic	2011	Ocean Bore	164	0	0	100	0	0	0	0	0
Boom	Falconiform	Grey Falcon	Locally nomadic	2011	Ocean Bore	165	0	0	98	0	2	0	0	0
Boom	Falconiform	Grey Falcon	Locally nomadic	2011	Ocean Bore	166	0	0	99	0	0	0	1	0
Boom	Falconiform	Grey Falcon	Locally nomadic	2011	Ocean Bore	167	0	0	100	0	0	0	0	0
Boom	Falconiform	Grey Falcon	Locally nomadic	2011	Ocean Bore	168	0	0	100	0	0	0	0	0
Boom	Falconiform	Grey Falcon	Locally nomadic	2011	Ocean Bore	169	0	0	100	0	0	0	0	0
Boom	Falconiform	Grey Falcon	Locally nomadic	2011	Ocean Bore	170	30	0	70	0	0	0	0	0
Boom	Falconiform	Grey Falcon	Locally nomadic	2011	Ocean Bore	171	0	0	95	0	5	0	0	0
Boom	Falconiform	Grey Falcon	Locally nomadic	2011	Ocean Bore	172	0	0	100	0	0	0	0	0
Boom	Falconiform	Grey Falcon	Locally nomadic	2011	Ocean Bore	173	0	0	100	0	0	0	0	0
Boom	Falconiform	Grey Falcon	Locally nomadic	2011	Ocean Bore	174	0	0	95	0	5	0	0	0
Boom	Falconiform	Grey Falcon	Locally nomadic	2011	Ocean Bore	175	0	0	100	0	0	0	0	0
Boom	Falconiform	Grey Falcon	Locally nomadic	2011	Ocean Bore	176	0	0	100	0	0	0	0	0
Boom	Falconiform	Grey Falcon	Locally nomadic	2011	Ocean Bore	177	0	0	95	0	0	0	5	0
Boom	Falconiform	Grey Falcon	Locally nomadic	2011	Ocean Bore	178	0	0	100	0	0	0	0	0
Boom	Falconiform	Grey Falcon	Locally nomadic	2011	Ocean Bore	179	0	0	99	0	1	0	0	0
Boom	Falconiform	Grey Falcon	Locally nomadic	2011	Ocean Bore	180	0	0	100	0	0	0	0	0
Boom	Falconiform	Grey Falcon	Locally nomadic	2011	Ocean Bore	181	0	0	98	0	0	0	2	0
Boom	Falconiform	Grey Falcon	Locally nomadic	2011	Ocean Bore	182	0	0	100	0	0	0	0	0
Boom	Falconiform	Grey Falcon	Locally nomadic	2011	Ocean Bore	183	0	0	65	35	0	0	0	0
Boom	Falconiform	Grey Falcon	Locally nomadic	2011	Ocean Bore	184	0	0	100	0	0	0	0	0
Boom	Falconiform	Grey Falcon	Locally nomadic	2011	Ocean Bore	185	0	0	99	0	0	0	1	0
Boom	Falconiform	Grey Falcon	Locally nomadic	2011	Marion Downs	186	0	0	100	0	0	0	0	0
Boom	Falconiform	Grey Falcon	Locally nomadic	2011	Marion Downs	187	0	0	100	0	0	0	0	0
Boom	Falconiform	Grey Falcon	Locally nomadic	2011	Marion Downs	188	0	0	100	0	0	0	0	0
Boom	Falconiform	Grey Falcon	Locally nomadic	2011	Marion Downs	189	0	0	98	0	2	0	0	0
Boom	Falconiform	Grey Falcon	Locally nomadic	2011	Marion Downs	190	0	0	100	0	0	0	0	0
Boom	Falconiform	Grey Falcon	Locally nomadic	2011	Marion Downs	191	0	0	100	0	0	0	0	0
Boom	Falconiform	Grey Falcon	Locally nomadic	2011	Marion Downs	192	0	0	100	0	0	0	0	0
Boom	Falconiform	Nankeen Kestrel	Resident	1997	Pilungah	193	0	0	0	5	95	0	0	0
Boom	Falconiform	Nankeen Kestrel	Resident	1997	Pilungah	194	0	0	0	5	95	0	0	0
Bust	Falconiform	Nankeen Kestrel	Resident	1995	Pilungah	195	0	0	0	5	95	0	0	0
Boom	Falconiform	Nankeen Kestrel	Resident	1997	Pilungah	196	0	0	0	15	85	0	0	0
Boom	Falconiform	Nankeen Kestrel	Resident	1997	Pilungah	197	0	0	0	5	95	0	0	0
Bust	Falconiform	Nankeen Kestrel	Resident	1995	Pilungah	198	0	0	0	15	85	0	0	0
Bust	Falconiform	Nankeen Kestrel	Resident	1995	Pilungah	199	0	0	0	25	75	0	0	0
Boom	Falconiform	Nankeen Kestrel	Resident	1997	Pilungah	200	0	0	0	0	100	0	0	0
Bust	Falconiform	Nankeen Kestrel	Resident	1995	Pilungah	201	0	0	0	15	85	0	0	0
Boom	Falconiform	Nankeen Kestrel	Resident	1997	Pilungah	202	0	0	0	25	75	0	0	0
Bust	Falconiform	Nankeen Kestrel	Resident	1995	Pilungah	203	0	0	0	5	95	0	0	0
Boom	Falconiform	Nankeen Kestrel	Resident	1997	Pilungah	204	0	0	0	5	95	0	0	0
Boom	Falconiform	Nankeen Kestrel	Resident	1997	Pilungah	205	0	0	0	5	95	0	0	0
Bust	Falconiform	Nankeen Kestrel	Resident	1995	Pilungah	206	0	0	0	5	95	0	0	0
Boom	Falconiform	Nankeen Kestrel	Resident	1997	Pilungah	207	0	0	0	10	90	0	0	0
Boom	Falconiform	Nankeen Kestrel	Resident	1997	Pilungah	208	0	0	0	0	100	0	0	0
Bust	Falconiform	Nankeen Kestrel	Resident	1995	Pilungah	209	0	0	0	20	80	0	0	0
Boom	Falconiform	Nankeen Kestrel	Resident	1997	Pilungah	210	0	0	0	5	95	0	0	0
Bust	Falconiform	Nankeen Kestrel	Resident	1995	Pilungah	211	0	0	0	5	95	0	0	0
Boom	Falconiform	Nankeen Kestrel	Resident	1997	Pilungah	212	0	0	0	10	85	0	5	0
Bust	Falconiform	Nankeen Kestrel	Resident	1995	Pilungah	213	0	0	0	5	95	0	0	0
Boom	Falconiform	Nankeen Kestrel	Resident	1997	Pilungah	214	0	0	0	0	100	0	0	0
Bust	Falconiform	Nankeen Kestrel	Resident	1995	Pilungah	215	0	0	0	15	85	0	0	0
Bust	Falconiform	Nankeen Kestrel	Resident	1995	Pilungah	216	0	0	0	25	75	0	0	0
Bust	Falconiform	Nankeen Kestrel	Resident	1995	Pilungah	217	0	0	0	5	90	0	5	0
Boom	Falconiform	Nankeen Kestrel	Resident	1997	Pilungah	218	0	0	0	10	90	0	0	0
Boom	Falconiform	Nankeen Kestrel	Resident	1997	Pilungah	219	40	0	0	5	55	0	0	0
Bust	Falconiform	Nankeen Kestrel	Resident	1995	Pilungah	220	0	0	0	20	80	0	0	0
Boom	Falconiform	Nankeen Kestrel	Resident	1997	Pilungah	221	0	0	0	5	95	0	0	0
Bust	Falconiform	Nankeen Kestrel	Resident	1995	Pilungah	222	0	0	0	5	95	0	0	0
Boom	Falconiform	Nankeen Kestrel	Resident	1997	Pilungah	223	0	0	0	9	90	0	1	0
Boom	Falconiform	Nankeen Kestrel	Resident	1997	Pilungah	224	0	0	0	49	50	0	1	0
Boom	Falconiform	Nankeen Kestrel	Resident	1997	Pilungah	225	0	0	0	5	95	0	0	0
Bust	Falconiform	Nankeen Kestrel	Resident	1995	Pilungah	226	0	0	0	0	100	0	0	0
Bust	Falconiform	Nankeen Kestrel	Resident	1995	Pilungah	227	0	0	0	10	90	0	0	0
Boom	Falconiform	Nankeen Kestrel	Resident	1997	Pilungah	228	0	0	0	5	90	0	5	0
Bust	Falconiform	Nankeen Kestrel	Resident	1995	Pilungah	229	0	0	0	15	85	0	0	0
Bust	Falconiform	Nankeen Kestrel	Resident	1995	Pilungah	230	0	0	0	5	95	0	0	0
Boom	Falconiform	Nankeen Kestrel	Resident	1997	Pilungah	231	0	0	0	5	95	0	0	0
Boom	Falconiform	Nankeen Kestrel	Resident	1997	Pilungah	232	0	0	0	5	95	0	0	0
Boom	Falconiform	Nankeen Kestrel	Resident	1997	Pilungah	233	0	0	0	15	85	0	0	0
Boom	Falconiform	Nankeen Kestrel	Resident	1997	Pilungah	234	0	0	0	0	100	0	0	0
Boom	Falconiform	Nankeen Kestrel	Resident	1997	Pilungah	235	0	0	0	15	85	0	0	0
Bust	Falconiform	Nankeen Kestrel	Resident	1995	Pilungah	236	0	0	0	5	95	0	0	0
Bust	Falconiform	Nankeen Kestrel	Resident	1995	Pilungah	237	0	0	0	5	95	0	0	0
Bust	Falconiform	Nankeen Kestrel	Resident	1995	Pilungah	238	0	0	0	20	79	0	1	0
Bust	Falconiform	Nankeen Kestrel	Resident	1995	Pilungah	239	0	0	0	0	100	0	0	0
Bust	Falconiform	Nankeen Kestrel	Resident	1995	Pilungah	240	0	0	0	15	85	0	0	0
Bust	Falconiform	Nankeen Kestrel	Resident	1995	Pilungah	241	0	0	0	10	90	0	0	0
Boom	Falconiform	Nankeen Kestrel	Resident	1997	Pilungah	242	0	0	0	20	80	0	0	0
Bust	Falconiform	Nankeen Kestrel	Resident	1995	Pilungah	243	0	0	0	25	75	0	0	0
Boom	Falconiform	Nankeen Kestrel	Resident	1997	Pilungah	244	0	0	0	20	80	0	0	0
Boom	Falconiform	Nankeen Kestrel	Resident	1997	Pilungah	245	0	0	0	5	95	0	0	0
Boom	Falconiform	Nankeen Kestrel	Resident	1997	Pilungah	246	0	0	0	5	95	0	0	0
Bust	Falconiform	Nankeen Kestrel	Resident	1995	Pilungah	247	0	0	0	5	95	0	0	0
Bust	Falconiform	Nankeen Kestrel	Resident	1995	Pilungah	248	0	0	0	15	85	0	0	0
Boom	Falconiform	Nankeen Kestrel	Resident	1997	Pilungah	249	0	0	0	0	95	0	5	0
Boom	Falconiform	Nankeen Kestrel	Resident	1997	Pilungah	250	0	0	0	5	90	0	5	0
Boom	Falconiform	Nankeen Kestrel	Resident	1997	Pilungah	251	0	0	0	0	95	0	5	0
Boom	Falconiform	Nankeen Kestrel	Resident	1997	Pilungah	252	0	0	0	10	90	0	0	0
Bust	Falconiform	Nankeen Kestrel	Resident	1995	Pilungah	253	0	0	0	0	100	0	0	0
Boom	Falconiform	Nankeen Kestrel	Resident	1997	Pilungah	254	0	0	0	10	90	0	0	0
Boom	Falconiform	Nankeen Kestrel	Resident	1997	Pilungah	255	0	0	0	10	90	0	0	0
Boom	Falconiform	Nankeen Kestrel	Resident	1997	Pilungah	256	0	0	0	15	85	0	0	0
Boom	Falconiform	Nankeen Kestrel	Resident	1997	Pilungah	257	0	0	0	0	99	0	1	0
Boom	Falconiform	Nankeen Kestrel	Resident	1997	Pilungah	258	0	0	0	15	85	0	0	0
Bust	Falconiform	Nankeen Kestrel	Resident	1995	Pilungah	259	0	0	0	0	99	0	1	0
Bust	Falconiform	Nankeen Kestrel	Resident	1995	Pilungah	260	0	0	0	10	90	0	0	0
Bust	Falconiform	Nankeen Kestrel	Resident	1995	Pilungah	261	0	0	0	15	85	0	0	0
Bust	Falconiform	Nankeen Kestrel	Resident	1995	Pilungah	262	0	0	0	15	85	0	0	0
Boom	Falconiform	Nankeen Kestrel	Resident	1997	Pilungah	263	0	0	0	25	75	0	0	0
Boom	Falconiform	Nankeen Kestrel	Resident	1997	Pilungah	264	0	0	0	5	95	0	0	0
Boom	Falconiform	Nankeen Kestrel	Resident	1997	Pilungah	265	0	0	0	10	90	0	0	0
Boom	Falconiform	Nankeen Kestrel	Resident	1997	Pilungah	266	0	0	0	10	90	0	0	0
Boom	Falconiform	Nankeen Kestrel	Resident	1997	Pilungah	267	0	0	0	10	89	0	1	0
Boom	Falconiform	Nankeen Kestrel	Resident	1997	Pilungah	268	0	0	0	5	94	0	1	0
Bust	Falconiform	Nankeen Kestrel	Resident	1995	Pilungah	269	0	0	0	5	95	0	0	0
Bust	Falconiform	Nankeen Kestrel	Resident	1995	Pilungah	270	0	0	0	5	94	0	1	0
Boom	Falconiform	Nankeen Kestrel	Resident	1997	Pilungah	271	0	0	0	5	95	0	0	0
Boom	Falconiform	Nankeen Kestrel	Resident	1997	Pilungah	272	0	0	0	5	95	0	0	0
Boom	Falconiform	Nankeen Kestrel	Resident	1997	Pilungah	273	0	0	0	15	85	0	0	0
Boom	Falconiform	Nankeen Kestrel	Resident	1997	Pilungah	274	0	0	0	5	95	0	0	0
Bust	Falconiform	Nankeen Kestrel	Resident	1995	Pilungah	275	0	0	0	5	95	0	0	0
Boom	Falconiform	Nankeen Kestrel	Resident	1997	Pilungah	276	0	0	0	15	85	0	0	0
Boom	Falconiform	Nankeen Kestrel	Resident	1997	Pilungah	277	0	0	0	5	95	0	0	0
Boom	Falconiform	Nankeen Kestrel	Resident	1997	Pilungah	278	0	0	0	10	89	0	1	0
Bust	Falconiform	Nankeen Kestrel	Resident	1995	Pilungah	279	0	0	0	50	50	0	0	0
Bust	Falconiform	Nankeen Kestrel	Resident	1995	Pilungah	280	0	0	0	10	90	0	0	0
Bust	Falconiform	Nankeen Kestrel	Resident	1995	Pilungah	281	0	0	0	5	95	0	0	0
Bust	Falconiform	Nankeen Kestrel	Resident	1995	Pilungah	282	0	0	0	5	95	0	0	0
Bust	Falconiform	Nankeen Kestrel	Resident	1995	Pilungah	283	0	0	0	15	85	0	0	0
Boom	Falconiform	Nankeen Kestrel	Resident	1997	Pilungah	284	0	0	0	20	80	0	0	0
Boom	Falconiform	Nankeen Kestrel	Resident	1997	Pilungah	285	0	0	0	10	90	0	0	0
Bust	Falconiform	Nankeen Kestrel	Resident	1995	Pilungah	286	0	0	0	5	95	0	0	0
Boom	Falconiform	Nankeen Kestrel	Resident	1997	Pilungah	287	0	0	0	20	80	0	0	0
Boom	Falconiform	Nankeen Kestrel	Resident	1997	Pilungah	288	0	0	0	0	100	0	0	0
Boom	Falconiform	Nankeen Kestrel	Resident	1997	Pilungah	289	0	0	0	0	100	0	0	0
Bust	Falconiform	Nankeen Kestrel	Resident	1995	Pilungah	290	0	0	0	20	80	0	0	0
Bust	Falconiform	Nankeen Kestrel	Resident	1995	Pilungah	291	0	0	0	10	89	0	1	0
Bust	Falconiform	Nankeen Kestrel	Resident	1995	Pilungah	292	0	0	0	5	94	0	1	0
Boom	Falconiform	Nankeen Kestrel	Resident	1997	Pilungah	293	0	0	0	20	80	0	0	0
Bust	Falconiform	Nankeen Kestrel	Resident	1995	Pilungah	294	0	0	0	25	74	0	1	0
Boom	Falconiform	Nankeen Kestrel	Resident	1997	Pilungah	295	0	0	0	10	90	0	0	0
Boom	Falconiform	Nankeen Kestrel	Resident	1997	Pilungah	296	0	0	0	5	94	0	1	0
Boom	Falconiform	Nankeen Kestrel	Resident	1997	Pilungah	297	0	0	0	5	95	0	0	0
Boom	Falconiform	Nankeen Kestrel	Resident	1997	Pilungah	298	0	0	0	15	84	0	1	0
Boom	Falconiform	Nankeen Kestrel	Resident	1997	Pilungah	299	0	0	0	25	74	0	1	0
Bust	Falconiform	Nankeen Kestrel	Resident	1995	Pilungah	300	0	0	0	10	90	0	0	0
Boom	Falconiform	Nankeen Kestrel	Resident	1997	Pilungah	301	0	0	0	55	44	0	1	0
Boom	Falconiform	Nankeen Kestrel	Resident	1997	Pilungah	302	0	0	0	5	95	0	0	0
Bust	Falconiform	Nankeen Kestrel	Resident	1995	Pilungah	303	0	0	0	5	94	0	1	0
Bust	Falconiform	Nankeen Kestrel	Resident	1995	Pilungah	304	0	0	0	5	95	0	0	0
Boom	Falconiform	Nankeen Kestrel	Resident	1997	Pilungah	305	0	0	0	50	45	0	5	0
Boom	Falconiform	Nankeen Kestrel	Resident	1997	Pilungah	306	0	0	0	0	99	0	1	0
Boom	Falconiform	Nankeen Kestrel	Resident	1997	Pilungah	307	0	0	0	0	99	0	1	0
Boom	Falconiform	Nankeen Kestrel	Resident	1997	Pilungah	308	0	0	0	0	99	0	1	0
Bust	Falconiform	Nankeen Kestrel	Resident	1995	Pilungah	309	0	0	0	20	80	0	0	0
Bust	Falconiform	Nankeen Kestrel	Resident	1995	Pilungah	310	0	0	0	10	89	0	1	0
Boom	Falconiform	Nankeen Kestrel	Resident	1997	Pilungah	311	0	0	0	15	84	0	1	0
Boom	Falconiform	Nankeen Kestrel	Resident	1997	Pilungah	312	0	0	0	0	100	0	0	0
Bust	Falconiform	Nankeen Kestrel	Resident	1995	Pilungah	313	0	0	0	0	99	0	1	0
Bust	Falconiform	Nankeen Kestrel	Resident	1995	Pilungah	314	0	0	0	25	75	0	0	0
Boom	Falconiform	Nankeen Kestrel	Resident	1997	Pilungah	315	0	0	0	5	95	0	0	0
Boom	Falconiform	Nankeen Kestrel	Resident	1997	Pilungah	316	0	0	0	0	100	0	0	0
Bust	Falconiform	Nankeen Kestrel	Resident	1995	Pilungah	317	0	0	0	5	94	0	1	0
Boom	Falconiform	Nankeen Kestrel	Resident	1997	Pilungah	318	0	0	0	5	95	0	0	0
Bust	Falconiform	Nankeen Kestrel	Resident	1995	Pilungah	319	0	0	0	5	95	0	0	0
Bust	Falconiform	Nankeen Kestrel	Resident	1995	Pilungah	320	0	0	0	0	99	0	1	0
Boom	Falconiform	Nankeen Kestrel	Resident	1997	Pilungah	321	0	0	0	25	74	0	1	0
Boom	Falconiform	Nankeen Kestrel	Resident	1997	Pilungah	322	0	0	0	10	90	0	0	0
Bust	Falconiform	Nankeen Kestrel	Resident	1995	Pilungah	323	0	0	0	5	95	0	0	0
Bust	Falconiform	Nankeen Kestrel	Resident	1995	Pilungah	324	0	0	0	5	94	0	1	0
Bust	Falconiform	Nankeen Kestrel	Resident	1995	Mount Kate	325	0	0	0	0	100	0	0	0
Bust	Falconiform	Nankeen Kestrel	Resident	1995	Mount Kate	326	0	0	0	0	100	0	0	0
Boom	Falconiform	Nankeen Kestrel	Resident	1997	Mount Kate	327	0	0	0	0	70	0	30	0
Boom	Falconiform	Nankeen Kestrel	Resident	1997	Mount Kate	328	0	0	0	0	100	0	0	0
Boom	Falconiform	Nankeen Kestrel	Resident	1997	Mount Kate	329	0	0	0	5	95	0	0	0
Boom	Falconiform	Nankeen Kestrel	Resident	1997	Mount Harriet	330	0	0	0	0	85	0	15	0
Bust	Falconiform	Nankeen Kestrel	Resident	1995	Mount Harriet	331	0	0	0	0	85	0	15	0
Boom	Falconiform	Nankeen Kestrel	Resident	1997	Mount Harriet	332	0	0	0	0	100	0	0	0
Boom	Falconiform	Nankeen Kestrel	Resident	1997	Mount Harriet	333	0	0	0	15	80	0	5	0
Boom	Accipitriform	Letter-winged Kite	Nomadic	1991	7 Mile Bore	334	93	0	5	0	2	0	0	0
Boom	Accipitriform	Letter-winged Kite	Nomadic	1991	7 Mile Bore	335	100	0	0	0	0	0	0	0
Boom	Accipitriform	Letter-winged Kite	Nomadic	1991	7 Mile Bore	336	99	0	0	0	1	0	0	0
Boom	Accipitriform	Letter-winged Kite	Nomadic	1991	7 Mile Bore	337	100	0	0	0	0	0	0	0
Boom	Accipitriform	Letter-winged Kite	Nomadic	1991	7 Mile Bore	338	99	0	0	0	1	0	0	0
Boom	Accipitriform	Letter-winged Kite	Nomadic	1991	7 Mile Bore	339	98	0	0	0	2	0	0	0
Boom	Accipitriform	Letter-winged Kite	Nomadic	1991	7 Mile Bore	340	60	0	40	0	0	0	0	0
Boom	Accipitriform	Letter-winged Kite	Nomadic	1991	7 Mile Bore	341	100	0	0	0	0	0	0	0
Boom	Accipitriform	Letter-winged Kite	Nomadic	1991	7 Mile Bore	342	90	0	0	0	10	0	0	0
Boom	Accipitriform	Letter-winged Kite	Nomadic	1991	7 Mile Bore	343	99	0	0	0	1	0	0	0
Boom	Accipitriform	Letter-winged Kite	Nomadic	1991	7 Mile Bore	344	60	0	0	0	40	0	0	0
Boom	Accipitriform	Letter-winged Kite	Nomadic	1991	7 Mile Bore	345	75	0	20	0	5	0	0	0
Boom	Accipitriform	Letter-winged Kite	Nomadic	1991	7 Mile Bore	346	60	0	0	0	40	0	0	0
Boom	Accipitriform	Letter-winged Kite	Nomadic	1991	7 Mile Bore	347	90	0	10	0	0	0	0	0
Boom	Accipitriform	Letter-winged Kite	Nomadic	1991	7 Mile Bore	348	90	0	10	0	0	0	0	0
Boom	Accipitriform	Letter-winged Kite	Nomadic	1991	7 Mile Bore	349	99	0	1	0	0	0	0	0
Boom	Accipitriform	Letter-winged Kite	Nomadic	1991	7 Mile Bore	350	90	0	10	0	0	0	0	0
Boom	Accipitriform	Letter-winged Kite	Nomadic	1991	7 Mile Bore	351	5	0	0	0	95	0	0	0
Boom	Accipitriform	Letter-winged Kite	Nomadic	1991	7 Mile Bore	352	100	0	0	0	0	0	0	0
Boom	Accipitriform	Letter-winged Kite	Nomadic	1991	7 Mile Bore	353	92	0	8	0	0	0	0	0
Boom	Accipitriform	Letter-winged Kite	Nomadic	1991	7 Mile Bore	354	100	0	0	0	0	0	0	0
Boom	Accipitriform	Letter-winged Kite	Nomadic	1991	7 Mile Bore	355	97	0	0	0	3	0	0	0
Boom	Accipitriform	Letter-winged Kite	Nomadic	1991	7 Mile Bore	356	97	0	0	0	3	0	0	0
Boom	Accipitriform	Letter-winged Kite	Nomadic	1991	7 Mile Bore	357	85	0	0	0	15	0	0	0
Boom	Accipitriform	Letter-winged Kite	Nomadic	1991	7 Mile Bore	358	98	0	2	0	0	0	0	0
Boom	Accipitriform	Letter-winged Kite	Nomadic	1991	7 Mile Bore	359	85	0	0	0	15	0	0	0
Boom	Accipitriform	Letter-winged Kite	Nomadic	1991	7 Mile Bore	360	80	0	0	0	20	0	0	0
Boom	Accipitriform	Letter-winged Kite	Nomadic	1991	7 Mile Bore	361	95	0	5	0	0	0	0	0
Boom	Accipitriform	Letter-winged Kite	Nomadic	1991	7 Mile Bore	362	95	0	5	0	0	0	0	0
Boom	Accipitriform	Letter-winged Kite	Nomadic	1991	7 Mile Bore	363	100	0	0	0	0	0	0	0
Boom	Accipitriform	Letter-winged Kite	Nomadic	1991	7 Mile Bore	364	98	0	0	0	2	0	0	0
Boom	Accipitriform	Letter-winged Kite	Nomadic	1991	7 Mile Bore	365	100	0	0	0	0	0	0	0
Boom	Accipitriform	Letter-winged Kite	Nomadic	1991	7 Mile Bore	366	98	0	0	0	2	0	0	0
Boom	Accipitriform	Letter-winged Kite	Nomadic	1991	7 Mile Bore	367	100	0	0	0	0	0	0	0
Boom	Accipitriform	Letter-winged Kite	Nomadic	1991	7 Mile Bore	368	98	0	0	0	2	0	0	0
Boom	Accipitriform	Letter-winged Kite	Nomadic	1991	7 Mile Bore	369	94	0	1	0	5	0	0	0
Boom	Accipitriform	Letter-winged Kite	Nomadic	1991	7 Mile Bore	370	90	0	0	0	10	0	0	0
Boom	Accipitriform	Letter-winged Kite	Nomadic	1991	7 Mile Bore	371	100	0	0	0	0	0	0	0
Boom	Accipitriform	Letter-winged Kite	Nomadic	1991	7 Mile Bore	372	100	0	0	0	0	0	0	0
Boom	Accipitriform	Letter-winged Kite	Nomadic	1991	7 Mile Bore	373	95	0	0	0	5	0	0	0
Boom	Accipitriform	Letter-winged Kite	Nomadic	1991	7 Mile Bore	374	99	0	0	0	0	0	1	0
Boom	Accipitriform	Letter-winged Kite	Nomadic	1991	7 Mile Bore	375	96	0	0	0	4	0	0	0
Boom	Accipitriform	Letter-winged Kite	Nomadic	1991	7 Mile Bore	376	97	0	0	0	3	0	0	0
Boom	Accipitriform	Letter-winged Kite	Nomadic	1991	7 Mile Bore	377	99	0	0	0	1	0	0	0
Boom	Accipitriform	Letter-winged Kite	Nomadic	1991	7 Mile Bore	378	95	0	0	0	5	0	0	0
Boom	Accipitriform	Letter-winged Kite	Nomadic	1991	7 Mile Bore	379	90	0	10	0	0	0	0	0
Boom	Accipitriform	Letter-winged Kite	Nomadic	1991	7 Mile Bore	380	60	0	0	0	40	0	0	0
Boom	Accipitriform	Letter-winged Kite	Nomadic	1991	7 Mile Bore	381	90	0	0	0	10	0	0	0
Boom	Accipitriform	Letter-winged Kite	Nomadic	1991	7 Mile Bore	382	99	0	0	0	1	0	0	0
Boom	Accipitriform	Letter-winged Kite	Nomadic	1991	7 Mile Bore	383	95	0	0	0	5	0	0	0
Boom	Accipitriform	Letter-winged Kite	Nomadic	1991	7 Mile Bore	384	55	0	0	0	45	0	0	0
Boom	Accipitriform	Letter-winged Kite	Nomadic	1991	7 Mile Bore	385	60	0	10	0	30	0	0	0
Boom	Accipitriform	Letter-winged Kite	Nomadic	1991	7 Mile Bore	386	99	0	0	0	1	0	0	0
Boom	Accipitriform	Letter-winged Kite	Nomadic	1991	7 Mile Bore	387	100	0	0	0	0	0	0	0
Boom	Accipitriform	Letter-winged Kite	Nomadic	1991	7 Mile Bore	388	98	0	0	0	2	0	0	0
Boom	Accipitriform	Letter-winged Kite	Nomadic	1991	7 Mile Bore	389	100	0	0	0	0	0	0	0
Boom	Accipitriform	Letter-winged Kite	Nomadic	1991	7 Mile Bore	390	99	0	0	0	1	0	0	0
Boom	Accipitriform	Letter-winged Kite	Nomadic	1991	7 Mile Bore	391	97	0	0	0	3	0	0	0
Boom	Accipitriform	Letter-winged Kite	Nomadic	1991	7 Mile Bore	392	97	0	1	0	2	0	0	0
Boom	Accipitriform	Letter-winged Kite	Nomadic	1991	7 Mile Bore	393	97	0	1	0	2	0	0	0
Boom	Accipitriform	Letter-winged Kite	Nomadic	1991	7 Mile Bore	394	100	0	0	0	0	0	0	0
Boom	Accipitriform	Letter-winged Kite	Nomadic	1991	7 Mile Bore	395	98	0	0	0	2	0	0	0
Boom	Falconiform	Brown Falcon	Resident	1991	Mirrica Bore	396	15	0	15	65	5	0	0	0
Boom	Falconiform	Brown Falcon	Resident	1991	Mirrica Bore	397	65	0	0	35	0	0	0	0
Boom	Falconiform	Brown Falcon	Resident	1991	Mirrica Bore	398	90	0	0	0	10	0	0	0
Boom	Falconiform	Brown Falcon	Resident	1991	Mirrica Bore	399	50	0	0	40	5	0	5	0
Boom	Falconiform	Brown Falcon	Resident	1991	Mirrica Bore	400	100	0	0	0	0	0	0	0
Boom	Falconiform	Brown Falcon	Resident	1991	Mirrica Bore	401	95	0	5	0	0	0	0	0
Boom	Falconiform	Brown Falcon	Resident	1991	Mirrica Bore	402	75	0	5	10	10	0	0	0
Boom	Falconiform	Brown Falcon	Resident	1991	Mirrica Bore	403	90	0	10	0	0	0	0	0
Boom	Falconiform	Brown Falcon	Resident	1991	Mirrica Bore	404	50	0	0	49	1	0	0	0
Boom	Falconiform	Brown Falcon	Resident	1991	Mirrica Bore	405	0	0	0	100	0	0	0	0
Boom	Falconiform	Brown Falcon	Resident	1991	Mirrica Bore	406	90	0	0	10	0	0	0	0
Boom	Falconiform	Brown Falcon	Resident	1991	Mirrica Bore	407	60	0	15	20	5	0	0	0
Boom	Falconiform	Brown Falcon	Resident	1991	Mirrica Bore	408	75	0	0	25	0	0	0	0
Boom	Falconiform	Brown Falcon	Resident	1991	Mirrica Bore	409	0	95	0	0	3	0	2	0
Boom	Falconiform	Brown Falcon	Resident	1991	Mirrica Bore	410	0	0	25	75	0	0	0	0
Boom	Falconiform	Brown Falcon	Resident	1991	Mirrica Bore	411	35	0	0	65	0	0	0	0
Boom	Falconiform	Brown Falcon	Resident	1991	Mirrica Bore	412	80	0	0	20	0	0	0	0
Boom	Falconiform	Brown Falcon	Resident	1991	Mirrica Bore	413	0	0	25	60	5	0	10	0
Boom	Falconiform	Brown Falcon	Resident	1991	Mirrica Bore	414	75	0	0	25	0	0	0	0
Boom	Falconiform	Brown Falcon	Resident	1991	Mirrica Bore	415	65	0	0	30	0	0	5	0
Boom	Falconiform	Brown Falcon	Resident	1991	Mirrica Bore	416	90	0	0	10	0	0	0	0
Boom	Falconiform	Brown Falcon	Resident	1991	Mirrica Bore	417	0	0	50	50	0	0	0	0
Boom	Falconiform	Brown Falcon	Resident	1991	Mirrica Bore	418	0	0	12	85	3	0	0	0
Boom	Falconiform	Brown Falcon	Resident	1991	Mirrica Bore	419	15	0	0	85	0	0	0	0
Boom	Falconiform	Brown Falcon	Resident	1991	Mirrica Bore	420	50	0	0	50	0	0	0	0
Boom	Falconiform	Brown Falcon	Resident	1991	Mirrica Bore	421	35	0	15	50	0	0	0	0
Bust	Falconiform	Brown Falcon	Resident	1996	Mirrica Bore	422	0	0	0	95	5	0	0	0
Bust	Falconiform	Brown Falcon	Resident	1996	Mirrica Bore	423	55	0	0	45	0	0	0	0
Bust	Falconiform	Brown Falcon	Resident	1996	Mirrica Bore	424	0	50	0	50	0	0	0	0
Bust	Falconiform	Brown Falcon	Resident	1996	Mirrica Bore	425	65	0	0	33	2	0	0	0
Bust	Falconiform	Brown Falcon	Resident	1996	Mirrica Bore	426	0	0	0	95	0	0	5	0
Bust	Falconiform	Brown Falcon	Resident	1996	Mirrica Bore	427	0	0	30	65	5	0	0	0
Bust	Falconiform	Brown Falcon	Resident	1996	Mirrica Bore	428	30	0	0	70	0	0	0	0
Bust	Falconiform	Brown Falcon	Resident	1996	Mirrica Bore	429	0	0	50	50	0	0	0	0
Bust	Falconiform	Brown Falcon	Resident	1996	Mirrica Bore	430	0	0	0	100	0	0	0	0
Bust	Falconiform	Brown Falcon	Resident	1996	Mirrica Bore	431	45	0	5	45	5	0	0	0
Bust	Falconiform	Brown Falcon	Resident	1996	Mirrica Bore	432	0	0	0	100	0	0	0	0
Bust	Falconiform	Brown Falcon	Resident	1996	Mirrica Bore	433	0	0	0	100	0	0	0	0
Bust	Falconiform	Brown Falcon	Resident	1996	Mirrica Bore	434	60	0	0	35	5	0	0	0
Bust	Falconiform	Brown Falcon	Resident	1996	Mirrica Bore	435	0	0	15	85	0	0	0	0
Bust	Falconiform	Brown Falcon	Resident	1996	Mirrica Bore	436	0	0	65	30	5	0	0	0
Bust	Falconiform	Brown Falcon	Resident	1998	Mirrica Bore	437	0	0	0	90	0	0	10	0
Bust	Falconiform	Brown Falcon	Resident	1998	Mirrica Bore	438	0	0	0	99	1	0	0	0
Bust	Falconiform	Brown Falcon	Resident	1998	Mirrica Bore	439	0	0	50	50	0	0	0	0
Bust	Falconiform	Brown Falcon	Resident	1998	Mirrica Bore	440	0	0	0	65	35	0	0	0
Bust	Falconiform	Brown Falcon	Resident	1998	Mirrica Bore	441	0	0	5	95	0	0	0	0
Bust	Falconiform	Brown Falcon	Resident	1998	Mirrica Bore	442	0	0	0	100	0	0	0	0
Bust	Falconiform	Brown Falcon	Resident	1998	Mirrica Bore	443	65	0	0	35	0	0	0	0
Bust	Falconiform	Brown Falcon	Resident	1998	Mirrica Bore	444	0	0	0	100	0	0	0	0
Bust	Falconiform	Brown Falcon	Resident	1998	Mirrica Bore	445	0	0	0	95	5	0	0	0
Bust	Falconiform	Brown Falcon	Resident	1998	Mirrica Bore	446	0	0	0	100	0	0	0	0
Bust	Falconiform	Brown Falcon	Resident	1998	Mirrica Bore	447	0	0	0	95	0	0	5	0
Bust	Falconiform	Brown Falcon	Resident	1998	Mirrica Bore	448	40	0	0	60	0	0	0	0
Bust	Falconiform	Brown Falcon	Resident	1998	Mirrica Bore	449	90	0	0	0	10	0	0	0
Bust	Falconiform	Brown Falcon	Resident	1998	Mirrica Bore	450	0	0	0	95	5	0	0	0
Bust	Falconiform	Brown Falcon	Resident	1998	Mirrica Bore	451	0	0	70	30	0	0	0	0
Bust	Falconiform	Brown Falcon	Resident	1998	Mirrica Bore	452	100	0	0	0	0	0	0	0
Bust	Falconiform	Brown Falcon	Resident	1998	Mirrica Bore	453	0	0	0	100	0	0	0	0
Bust	Falconiform	Brown Falcon	Resident	1998	Mirrica Bore	454	0	0	0	95	5	0	0	0
Bust	Falconiform	Brown Falcon	Resident	1998	Mirrica Bore	455	0	0	95	0	5	0	0	0
Bust	Falconiform	Brown Falcon	Resident	1998	Mirrica Bore	456	0	0	25	75	0	0	0	0
Bust	Falconiform	Brown Falcon	Resident	1998	Mirrica Bore	457	0	0	0	100	0	0	0	0
Bust	Falconiform	Brown Falcon	Resident	1998	Mirrica Bore	458	90	0	0	10	0	0	0	0
Boom	Falconiform	Brown Falcon	Resident	1991	Ethabuka	459	50	0	0	50	0	0	0	0
Boom	Falconiform	Brown Falcon	Resident	1991	Ethabuka	460	0	0	90	0	5	0	5	0
Boom	Falconiform	Brown Falcon	Resident	1991	Ethabuka	461	100	0	0	0	0	0	0	0
Boom	Falconiform	Brown Falcon	Resident	1991	Ethabuka	462	95	0	0	0	5	0	0	0
Boom	Falconiform	Brown Falcon	Resident	1991	Ethabuka	463	0	0	35	65	0	0	0	0
Boom	Falconiform	Brown Falcon	Resident	1991	Ethabuka	464	0	0	0	100	0	0	0	0
Boom	Falconiform	Brown Falcon	Resident	1991	Ethabuka	465	90	0	5	0	5	0	0	0
Boom	Falconiform	Brown Falcon	Resident	1991	Ethabuka	466	75	0	0	25	0	0	0	0
Boom	Falconiform	Brown Falcon	Resident	1991	Ethabuka	467	100	0	0	0	0	0	0	0
Boom	Falconiform	Brown Falcon	Resident	1991	Ethabuka	468	80	0	10	0	10	0	0	0
Boom	Falconiform	Brown Falcon	Resident	1991	Ethabuka	469	95	0	0	0	5	0	0	0
Boom	Falconiform	Brown Falcon	Resident	1991	Ethabuka	470	0	0	15	85	0	0	0	0
Boom	Falconiform	Brown Falcon	Resident	1991	Ethabuka	471	0	0	5	90	5	0	0	0
Boom	Falconiform	Brown Falcon	Resident	1991	Ethabuka	472	15	0	0	85	0	0	0	0
Boom	Falconiform	Brown Falcon	Resident	1991	Ethabuka	473	0	0	33	67	0	0	0	0
Boom	Falconiform	Brown Falcon	Resident	1991	Ethabuka	474	95	0	0	0	5	0	0	0
Boom	Falconiform	Brown Falcon	Resident	1991	Ethabuka	475	100	0	0	0	0	0	0	0
Boom	Falconiform	Brown Falcon	Resident	1991	Ethabuka	476	0	0	0	100	0	0	0	0
Boom	Falconiform	Brown Falcon	Resident	1991	Ethabuka	477	0	0	10	80	5	0	5	0
Boom	Falconiform	Brown Falcon	Resident	1991	Ethabuka	478	0	5	0	94	1	0	0	0
Boom	Falconiform	Brown Falcon	Resident	1991	Ethabuka	479	0	0	10	90	0	0	0	0
Boom	Falconiform	Brown Falcon	Resident	1991	Ethabuka	480	0	0	0	100	0	0	0	0
Boom	Falconiform	Brown Falcon	Resident	1991	Ethabuka	481	0	0	0	100	0	0	0	0
Boom	Falconiform	Brown Falcon	Resident	1991	Ethabuka	482	0	0	0	100	0	0	0	0
Boom	Falconiform	Brown Falcon	Resident	1991	Ethabuka	483	0	0	0	90	10	0	0	0
Boom	Falconiform	Brown Falcon	Resident	1991	Ethabuka	484	70	0	30	0	0	0	0	0
Boom	Falconiform	Brown Falcon	Resident	1991	Ethabuka	485	0	0	0	100	0	0	0	0
Boom	Falconiform	Brown Falcon	Resident	1991	Ethabuka	486	0	0	0	100	0	0	0	0
Boom	Falconiform	Brown Falcon	Resident	1991	Ethabuka	487	45	0	0	50	5	0	0	0
Boom	Falconiform	Brown Falcon	Resident	1991	Ethabuka	488	100	0	0	0	0	0	0	0
Boom	Falconiform	Brown Falcon	Resident	1991	Ethabuka	489	0	0	15	85	0	0	0	0
Bust	Falconiform	Brown Falcon	Resident	1996	Ethabuka	490	0	0	45	50	0	0	5	0
Bust	Falconiform	Brown Falcon	Resident	1996	Ethabuka	491	0	0	30	65	5	0	0	0
Bust	Falconiform	Brown Falcon	Resident	1996	Ethabuka	492	0	0	0	65	35	0	0	0
Bust	Falconiform	Brown Falcon	Resident	1996	Ethabuka	493	10	0	0	90	0	0	0	0
Bust	Falconiform	Brown Falcon	Resident	1996	Ethabuka	494	98	0	0	0	2	0	0	0
Bust	Falconiform	Brown Falcon	Resident	1996	Ethabuka	495	0	0	0	100	0	0	0	0
Bust	Falconiform	Brown Falcon	Resident	1996	Ethabuka	496	0	0	20	80	0	0	0	0
Bust	Falconiform	Brown Falcon	Resident	1996	Ethabuka	497	0	0	0	100	0	0	0	0
Bust	Falconiform	Brown Falcon	Resident	1996	Ethabuka	498	0	0	0	95	5	0	0	0
Bust	Falconiform	Brown Falcon	Resident	1996	Ethabuka	499	65	0	0	30	0	0	5	0
Bust	Falconiform	Brown Falcon	Resident	1996	Ethabuka	500	0	0	5	90	5	0	0	0
Bust	Falconiform	Brown Falcon	Resident	1996	Ethabuka	501	0	0	0	100	0	0	0	0
Bust	Falconiform	Brown Falcon	Resident	1996	Ethabuka	502	0	0	100	0	0	0	0	0
Bust	Falconiform	Brown Falcon	Resident	1996	Ethabuka	503	0	0	0	98	2	0	0	0
Bust	Falconiform	Brown Falcon	Resident	1996	Ethabuka	504	75	0	0	25	0	0	0	0
Bust	Falconiform	Brown Falcon	Resident	1996	Ethabuka	505	0	0	100	0	0	0	0	0
Bust	Falconiform	Brown Falcon	Resident	1996	Ethabuka	506	0	0	100	0	0	0	0	0
Bust	Falconiform	Brown Falcon	Resident	1996	Ethabuka	507	0	0	0	100	0	0	0	0
Bust	Falconiform	Brown Falcon	Resident	1996	Ethabuka	508	0	0	0	100	0	0	0	0
Boom	Falconiform	Brown Falcon	Resident	1991	Main Camp	509	0	0	25	75	0	0	0	0
Boom	Falconiform	Brown Falcon	Resident	1991	Main Camp	510	99	0	0	0	1	0	0	0
Boom	Falconiform	Brown Falcon	Resident	1991	Main Camp	511	50	0	5	45	0	0	0	0
Boom	Falconiform	Brown Falcon	Resident	1991	Main Camp	512	0	0	0	100	0	0	0	0
Boom	Falconiform	Brown Falcon	Resident	1991	Main Camp	513	0	0	5	90	5	0	0	0
Boom	Falconiform	Brown Falcon	Resident	1991	Main Camp	514	100	0	0	0	0	0	0	0
Boom	Falconiform	Brown Falcon	Resident	1991	Main Camp	515	0	0	0	0	5	95	0	0
Boom	Falconiform	Brown Falcon	Resident	1991	Main Camp	516	100	0	0	0	0	0	0	0
Boom	Falconiform	Brown Falcon	Resident	1991	Main Camp	517	0	0	0	99	0	0	1	0
Boom	Falconiform	Brown Falcon	Resident	1991	Main Camp	518	0	0	75	25	0	0	0	0
Boom	Falconiform	Brown Falcon	Resident	1991	Main Camp	519	0	0	65	35	0	0	0	0
Boom	Falconiform	Brown Falcon	Resident	1991	Main Camp	520	50	0	0	50	0	0	0	0
Boom	Falconiform	Brown Falcon	Resident	1991	Main Camp	521	0	0	0	100	0	0	0	0
Boom	Falconiform	Brown Falcon	Resident	1991	Main Camp	522	33	0	0	67	0	0	0	0
Boom	Falconiform	Brown Falcon	Resident	1991	Main Camp	523	0	0	65	30	5	0	0	0
Boom	Falconiform	Brown Falcon	Resident	1991	Main Camp	524	98	0	0	0	2	0	0	0
Boom	Falconiform	Brown Falcon	Resident	1991	Main Camp	525	0	0	50	0	0	50	0	0
Boom	Falconiform	Brown Falcon	Resident	1991	Main Camp	526	5	0	0	95	0	0	0	0
Boom	Falconiform	Brown Falcon	Resident	1991	Main Camp	527	0	0	0	100	0	0	0	0
Boom	Falconiform	Brown Falcon	Resident	1991	Main Camp	528	20	0	0	40	5	0	35	0
Boom	Falconiform	Brown Falcon	Resident	1991	Main Camp	529	0	0	0	100	0	0	0	0
Boom	Falconiform	Brown Falcon	Resident	1991	Main Camp	530	0	0	0	95	5	0	0	0
Boom	Falconiform	Brown Falcon	Resident	1991	Main Camp	531	95	0	5	0	0	0	0	0
Boom	Falconiform	Brown Falcon	Resident	1991	Main Camp	532	99	0	0	0	1	0	0	0
Boom	Falconiform	Brown Falcon	Resident	1991	Main Camp	533	0	0	15	85	0	0	0	0
Boom	Falconiform	Brown Falcon	Resident	1991	Main Camp	534	0	0	100	0	0	0	0	0
Boom	Falconiform	Brown Falcon	Resident	1991	Main Camp	535	0	0	0	100	0	0	0	0
Boom	Falconiform	Brown Falcon	Resident	1991	Main Camp	536	65	0	35	0	0	0	0	0
Boom	Falconiform	Brown Falcon	Resident	1991	Main Camp	537	0	0	0	100	0	0	0	0
Bust	Falconiform	Brown Falcon	Resident	1998	Main Camp	538	0	0	33	65	2	0	0	0
Bust	Falconiform	Brown Falcon	Resident	1998	Main Camp	539	0	0	0	99	1	0	0	0
Bust	Falconiform	Brown Falcon	Resident	1998	Main Camp	540	0	0	0	100	0	0	0	0
Bust	Falconiform	Brown Falcon	Resident	1998	Main Camp	541	0	50	0	50	0	0	0	0
Bust	Falconiform	Brown Falcon	Resident	1998	Main Camp	542	90	0	5	0	5	0	0	0
Bust	Falconiform	Brown Falcon	Resident	1998	Main Camp	543	0	0	0	100	0	0	0	0
Bust	Falconiform	Brown Falcon	Resident	1998	Main Camp	544	0	0	52	45	3	0	0	0
Bust	Falconiform	Brown Falcon	Resident	1998	Main Camp	545	0	0	0	100	0	0	0	0
Bust	Falconiform	Brown Falcon	Resident	1998	Main Camp	546	0	0	25	75	0	0	0	0
Bust	Falconiform	Brown Falcon	Resident	1998	Main Camp	547	0	0	0	100	0	0	0	0
Bust	Falconiform	Brown Falcon	Resident	1998	Main Camp	548	30	0	0	67	3	0	0	0
Bust	Falconiform	Brown Falcon	Resident	1998	Main Camp	549	0	0	0	99	1	0	0	0
Bust	Falconiform	Brown Falcon	Resident	1998	Main Camp	550	0	0	15	80	5	0	0	0
Bust	Falconiform	Brown Falcon	Resident	1998	Main Camp	551	0	0	0	98	2	0	0	0
Bust	Falconiform	Brown Falcon	Resident	1998	Main Camp	552	0	0	0	100	0	0	0	0
Bust	Falconiform	Brown Falcon	Resident	1998	Main Camp	553	0	0	2	95	3	0	0	0
Bust	Falconiform	Australian Hobby	Locally nomadic	1997	Bird Camp	554	0	0	90	0	10	0	0	0
Bust	Falconiform	Australian Hobby	Locally nomadic	1997	Bird Camp	555	0	0	95	0	5	0	0	0
Bust	Falconiform	Australian Hobby	Locally nomadic	1997	Bird Camp	556	0	0	98	0	2	0	0	0
Bust	Falconiform	Australian Hobby	Locally nomadic	1997	Bird Camp	557	0	0	80	20	0	0	0	0
Bust	Falconiform	Australian Hobby	Locally nomadic	1997	Bird Camp	558	0	0	100	0	0	0	0	0
Bust	Falconiform	Australian Hobby	Locally nomadic	1997	Bird Camp	559	0	0	85	0	15	0	0	0
Bust	Falconiform	Australian Hobby	Locally nomadic	1997	Bird Camp	560	0	0	99	0	1	0	0	0
Bust	Falconiform	Australian Hobby	Locally nomadic	1997	Bird Camp	561	0	0	99	0	1	0	0	0
Bust	Falconiform	Australian Hobby	Locally nomadic	1997	Bird Camp	562	0	0	98	0	2	0	0	0
Bust	Falconiform	Australian Hobby	Locally nomadic	1997	Bird Camp	563	0	0	95	0	0	0	5	0
Bust	Falconiform	Australian Hobby	Locally nomadic	1997	Bird Camp	564	0	0	100	0	0	0	0	0
Bust	Falconiform	Australian Hobby	Locally nomadic	1997	Bird Camp	565	0	0	98	0	2	0	0	0
Bust	Falconiform	Australian Hobby	Locally nomadic	1997	Bird Camp	566	0	0	100	0	0	0	0	0
Bust	Falconiform	Australian Hobby	Locally nomadic	1997	Bird Camp	567	0	0	99	0	1	0	0	0
Bust	Falconiform	Australian Hobby	Locally nomadic	1997	Bird Camp	568	0	0	100	0	0	0	0	0
Bust	Falconiform	Australian Hobby	Locally nomadic	1997	Bird Camp	569	0	0	100	0	0	0	0	0
Bust	Falconiform	Australian Hobby	Locally nomadic	1997	Bird Camp	570	99	0	0	0	1	0	0	0
Bust	Falconiform	Australian Hobby	Locally nomadic	1997	Bird Camp	571	0	0	95	0	5	0	0	0
Bust	Falconiform	Australian Hobby	Locally nomadic	1997	Bird Camp	572	0	0	100	0	0	0	0	0
Bust	Falconiform	Australian Hobby	Locally nomadic	1997	Bird Camp	573	0	0	99	0	1	0	0	0
Bust	Falconiform	Australian Hobby	Locally nomadic	1997	Bird Camp	574	0	0	95	0	5	0	0	0
Bust	Falconiform	Australian Hobby	Locally nomadic	1997	Bird Camp	575	0	0	100	0	0	0	0	0
Bust	Falconiform	Australian Hobby	Locally nomadic	1997	Bird Camp	576	0	0	99	0	1	0	0	0
Bust	Falconiform	Australian Hobby	Locally nomadic	1997	Bird Camp	577	0	0	100	0	0	0	0	0
Bust	Falconiform	Australian Hobby	Locally nomadic	1997	Bird Camp	578	0	0	100	0	0	0	0	0
Bust	Falconiform	Australian Hobby	Locally nomadic	1997	Bird Camp	579	0	0	99	0	1	0	0	0
Bust	Falconiform	Australian Hobby	Locally nomadic	1997	Bird Camp	580	0	0	100	0	0	0	0	0
Bust	Falconiform	Australian Hobby	Locally nomadic	1997	Bird Camp	581	0	0	98	0	2	0	0	0
Bust	Falconiform	Australian Hobby	Locally nomadic	1997	Bird Camp	582	0	0	98	0	2	0	0	0
Bust	Falconiform	Australian Hobby	Locally nomadic	1997	Bird Camp	583	0	0	100	0	0	0	0	0
Bust	Falconiform	Australian Hobby	Locally nomadic	1997	Bird Camp	584	0	0	95	0	5	0	0	0
Bust	Falconiform	Australian Hobby	Locally nomadic	1997	Bird Camp	585	0	0	100	0	0	0	0	0
Bust	Falconiform	Australian Hobby	Locally nomadic	1997	Bird Camp	586	0	0	100	0	0	0	0	0
Bust	Falconiform	Australian Hobby	Locally nomadic	1997	Bird Camp	587	0	0	98	0	2	0	0	0
Boom	Falconiform	Australian Hobby	Locally nomadic	2001	Bird Camp	588	0	0	100	0	0	0	0	0
Boom	Falconiform	Australian Hobby	Locally nomadic	2001	Bird Camp	589	0	0	98	0	2	0	0	0
Boom	Falconiform	Australian Hobby	Locally nomadic	2001	Bird Camp	590	0	0	95	0	5	0	0	0
Boom	Falconiform	Australian Hobby	Locally nomadic	2001	Bird Camp	591	0	0	99	0	1	0	0	0
Boom	Falconiform	Australian Hobby	Locally nomadic	2001	Bird Camp	592	0	0	100	0	0	0	0	0
Boom	Falconiform	Australian Hobby	Locally nomadic	2001	Bird Camp	593	0	0	100	0	0	0	0	0
Boom	Falconiform	Australian Hobby	Locally nomadic	2001	Bird Camp	594	0	0	100	0	0	0	0	0
Boom	Falconiform	Australian Hobby	Locally nomadic	2001	Bird Camp	595	0	0	99	0	1	0	0	0
Boom	Falconiform	Australian Hobby	Locally nomadic	2001	Bird Camp	596	0	0	100	0	0	0	0	0
Boom	Falconiform	Australian Hobby	Locally nomadic	2001	Bird Camp	597	0	0	95	0	5	0	0	0
Boom	Falconiform	Australian Hobby	Locally nomadic	2001	Bird Camp	598	0	0	100	0	0	0	0	0
Boom	Falconiform	Australian Hobby	Locally nomadic	2001	Bird Camp	599	0	0	95	0	5	0	0	0
Boom	Falconiform	Australian Hobby	Locally nomadic	2001	Bird Camp	600	0	0	90	0	0	10	0	0
Boom	Falconiform	Australian Hobby	Locally nomadic	2001	Bird Camp	601	0	0	100	0	0	0	0	0
Boom	Falconiform	Australian Hobby	Locally nomadic	2001	Bird Camp	602	0	0	98	0	2	0	0	0
Boom	Falconiform	Australian Hobby	Locally nomadic	2001	Bird Camp	603	15	0	85	0	0	0	0	0
Boom	Falconiform	Australian Hobby	Locally nomadic	2001	Bird Camp	604	0	0	100	0	0	0	0	0
Boom	Accipitriform	Wedge-tailed Eagle	Resident	1991	Ethabuka	605	0	100	0	0	0	0	0	0
Boom	Accipitriform	Wedge-tailed Eagle	Resident	1991	Ethabuka	606	100	0	0	0	0	0	0	0
Boom	Accipitriform	Wedge-tailed Eagle	Resident	1991	Ethabuka	607	100	0	0	0	0	0	0	0
Boom	Accipitriform	Wedge-tailed Eagle	Resident	1991	Ethabuka	608	0	100	0	0	0	0	0	0
Boom	Accipitriform	Wedge-tailed Eagle	Resident	1991	Ethabuka	609	100	0	0	0	0	0	0	0
Boom	Accipitriform	Wedge-tailed Eagle	Resident	1991	Ethabuka	610	0	100	0	0	0	0	0	0
Boom	Accipitriform	Wedge-tailed Eagle	Resident	1991	Ethabuka	611	100	0	0	0	0	0	0	0
Boom	Accipitriform	Wedge-tailed Eagle	Resident	1991	Ethabuka	612	85	15	0	0	0	0	0	0
Boom	Accipitriform	Wedge-tailed Eagle	Resident	1991	Ethabuka	613	0	0	100	0	0	0	0	0
Boom	Accipitriform	Wedge-tailed Eagle	Resident	1991	Ethabuka	614	100	0	0	0	0	0	0	0
Boom	Accipitriform	Wedge-tailed Eagle	Resident	1991	Ethabuka	615	100	0	0	0	0	0	0	0
Boom	Accipitriform	Wedge-tailed Eagle	Resident	1991	Ethabuka	616	25	75	0	0	0	0	0	0
Boom	Accipitriform	Wedge-tailed Eagle	Resident	1991	Ethabuka	617	95	0	5	0	0	0	0	0
Boom	Accipitriform	Wedge-tailed Eagle	Resident	1991	Ethabuka	618	100	0	0	0	0	0	0	0
Boom	Accipitriform	Wedge-tailed Eagle	Resident	1991	Ethabuka	619	10	90	0	0	0	0	0	0
Boom	Accipitriform	Wedge-tailed Eagle	Resident	1991	Ethabuka	620	50	50	0	0	0	0	0	0
Boom	Accipitriform	Wedge-tailed Eagle	Resident	1991	Ethabuka	621	75	25	0	0	0	0	0	0
Boom	Accipitriform	Wedge-tailed Eagle	Resident	1991	Ethabuka	622	100	0	0	0	0	0	0	0
Boom	Accipitriform	Wedge-tailed Eagle	Resident	1991	Ethabuka	623	100	0	0	0	0	0	0	0
Boom	Accipitriform	Wedge-tailed Eagle	Resident	1991	Ethabuka	624	100	0	0	0	0	0	0	0
Boom	Accipitriform	Wedge-tailed Eagle	Resident	1991	Ethabuka	625	100	0	0	0	0	0	0	0
Boom	Accipitriform	Wedge-tailed Eagle	Resident	1991	Ethabuka	626	80	0	0	20	0	0	0	0
Boom	Accipitriform	Wedge-tailed Eagle	Resident	1991	Ethabuka	627	65	0	15	20	0	0	0	0
Boom	Accipitriform	Wedge-tailed Eagle	Resident	1991	Ethabuka	628	0	100	0	0	0	0	0	0
Boom	Accipitriform	Wedge-tailed Eagle	Resident	1991	Ethabuka	629	80	0	20	0	0	0	0	0
Boom	Accipitriform	Wedge-tailed Eagle	Resident	1991	Ethabuka	630	0	65	35	0	0	0	0	0
Boom	Accipitriform	Wedge-tailed Eagle	Resident	1991	Ethabuka	631	45	55	0	0	0	0	0	0
Boom	Accipitriform	Wedge-tailed Eagle	Resident	1991	Ethabuka	632	0	0	50	50	0	0	0	0
Boom	Accipitriform	Wedge-tailed Eagle	Resident	1991	Ethabuka	633	100	0	0	0	0	0	0	0
Boom	Accipitriform	Wedge-tailed Eagle	Resident	1991	Ethabuka	634	90	0	0	10	0	0	0	0
Boom	Accipitriform	Wedge-tailed Eagle	Resident	1991	Ethabuka	635	100	0	0	0	0	0	0	0
Boom	Accipitriform	Wedge-tailed Eagle	Resident	1991	Ethabuka	636	0	0	100	0	0	0	0	0
Boom	Accipitriform	Wedge-tailed Eagle	Resident	1991	Ethabuka	637	100	0	0	0	0	0	0	0
Bust	Accipitriform	Wedge-tailed Eagle	Resident	1994	Ethabuka	638	75	0	25	0	0	0	0	0
Bust	Accipitriform	Wedge-tailed Eagle	Resident	1994	Ethabuka	639	0	100	0	0	0	0	0	0
Bust	Accipitriform	Wedge-tailed Eagle	Resident	1994	Ethabuka	640	35	0	65	0	0	0	0	0
Bust	Accipitriform	Wedge-tailed Eagle	Resident	1994	Ethabuka	641	100	0	0	0	0	0	0	0
Bust	Accipitriform	Wedge-tailed Eagle	Resident	1994	Ethabuka	642	95	0	0	5	0	0	0	0
Bust	Accipitriform	Wedge-tailed Eagle	Resident	1994	Ethabuka	643	15	85	0	0	0	0	0	0
Bust	Accipitriform	Wedge-tailed Eagle	Resident	1994	Ethabuka	644	0	100	0	0	0	0	0	0
Bust	Accipitriform	Wedge-tailed Eagle	Resident	1994	Ethabuka	645	90	0	0	10	0	0	0	0
Bust	Accipitriform	Wedge-tailed Eagle	Resident	1994	Ethabuka	646	100	0	0	0	0	0	0	0
Bust	Accipitriform	Wedge-tailed Eagle	Resident	1994	Ethabuka	647	75	0	0	25	0	0	0	0
Bust	Accipitriform	Wedge-tailed Eagle	Resident	1994	Ethabuka	648	25	0	75	0	0	0	0	0
Bust	Accipitriform	Wedge-tailed Eagle	Resident	1994	Ethabuka	649	50	50	0	0	0	0	0	0
Bust	Accipitriform	Wedge-tailed Eagle	Resident	1994	Ethabuka	650	0	100	0	0	0	0	0	0
Bust	Accipitriform	Wedge-tailed Eagle	Resident	1996	Ethabuka	651	0	0	45	55	0	0	0	0
Bust	Accipitriform	Wedge-tailed Eagle	Resident	1996	Ethabuka	652	95	0	5	0	0	0	0	0
Bust	Accipitriform	Wedge-tailed Eagle	Resident	1996	Ethabuka	653	0	100	0	0	0	0	0	0
Bust	Accipitriform	Wedge-tailed Eagle	Resident	1996	Ethabuka	654	0	90	0	10	0	0	0	0
Bust	Accipitriform	Wedge-tailed Eagle	Resident	1996	Ethabuka	655	100	0	0	0	0	0	0	0
Bust	Accipitriform	Wedge-tailed Eagle	Resident	1996	Ethabuka	656	100	0	0	0	0	0	0	0
Bust	Accipitriform	Wedge-tailed Eagle	Resident	1996	Ethabuka	657	0	85	0	15	0	0	0	0
Bust	Accipitriform	Wedge-tailed Eagle	Resident	1996	Ethabuka	658	0	0	100	0	0	0	0	0
Bust	Accipitriform	Wedge-tailed Eagle	Resident	1996	Ethabuka	659	0	0	50	50	0	0	0	0
Bust	Accipitriform	Wedge-tailed Eagle	Resident	1996	Ethabuka	660	50	0	0	50	0	0	0	0
Bust	Accipitriform	Wedge-tailed Eagle	Resident	1996	Ethabuka	661	100	0	0	0	0	0	0	0
Bust	Accipitriform	Wedge-tailed Eagle	Resident	1996	Ethabuka	662	95	0	5	0	0	0	0	0
Bust	Accipitriform	Wedge-tailed Eagle	Resident	1996	Ethabuka	663	0	100	0	0	0	0	0	0
Bust	Accipitriform	Wedge-tailed Eagle	Resident	1996	Ethabuka	664	100	0	0	0	0	0	0	0
Bust	Accipitriform	Wedge-tailed Eagle	Resident	1996	Ethabuka	665	100	0	0	0	0	0	0	0
Bust	Accipitriform	Wedge-tailed Eagle	Resident	1996	Ethabuka	666	100	0	0	0	0	0	0	0
Bust	Accipitriform	Wedge-tailed Eagle	Resident	1996	Ethabuka	667	0	0	100	0	0	0	0	0
Bust	Accipitriform	Wedge-tailed Eagle	Resident	1996	Ethabuka	668	50	50	0	0	0	0	0	0
Bust	Accipitriform	Wedge-tailed Eagle	Resident	1996	Ethabuka	669	0	100	0	0	0	0	0	0
Bust	Accipitriform	Wedge-tailed Eagle	Resident	1996	Ethabuka	670	0	0	80	20	0	0	0	0
Bust	Accipitriform	Wedge-tailed Eagle	Resident	1996	Ethabuka	671	0	0	0	100	0	0	0	0
Bust	Accipitriform	Wedge-tailed Eagle	Resident	1996	Ethabuka	672	65	0	0	35	0	0	0	0
Bust	Accipitriform	Wedge-tailed Eagle	Resident	1996	Ethabuka	673	80	0	0	20	0	0	0	0
Bust	Accipitriform	Wedge-tailed Eagle	Resident	1996	Ethabuka	674	0	95	5	0	0	0	0	0
Bust	Accipitriform	Wedge-tailed Eagle	Resident	1996	Ethabuka	675	75	0	0	25	0	0	0	0
Bust	Accipitriform	Wedge-tailed Eagle	Resident	1996	Ethabuka	676	100	0	0	0	0	0	0	0
Bust	Accipitriform	Wedge-tailed Eagle	Resident	1996	Ethabuka	677	0	0	50	50	0	0	0	0
Bust	Accipitriform	Wedge-tailed Eagle	Resident	1996	Ethabuka	678	0	0	95	0	5	0	0	0
Bust	Accipitriform	Wedge-tailed Eagle	Resident	1996	Ethabuka	679	100	0	0	0	0	0	0	0
Bust	Accipitriform	Little Eagle	Nomadic	1995	Mirrica Bore	680	60	0	30	10	0	0	0	0
Bust	Accipitriform	Little Eagle	Nomadic	1995	Mirrica Bore	681	25	0	0	75	0	0	0	0
Bust	Accipitriform	Little Eagle	Nomadic	1995	Mirrica Bore	682	50	0	50	0	0	0	0	0
Bust	Accipitriform	Little Eagle	Nomadic	1995	Mirrica Bore	683	35	0	65	0	0	0	0	0
Bust	Accipitriform	Little Eagle	Nomadic	1995	Mirrica Bore	684	0	0	95	0	5	0	0	0
Bust	Accipitriform	Little Eagle	Nomadic	1995	Mirrica Bore	685	95	0	5	0	0	0	0	0
Bust	Accipitriform	Little Eagle	Nomadic	1995	Mirrica Bore	686	0	0	0	100	0	0	0	0
Bust	Accipitriform	Little Eagle	Nomadic	1995	Mirrica Bore	687	100	0	0	0	0	0	0	0
Bust	Accipitriform	Little Eagle	Nomadic	1995	Mirrica Bore	688	100	0	0	0	0	0	0	0
Bust	Accipitriform	Little Eagle	Nomadic	1995	Mirrica Bore	689	55	0	10	35	0	0	0	0
Bust	Accipitriform	Little Eagle	Nomadic	1995	Mirrica Bore	690	0	90	0	10	0	0	0	0
Bust	Accipitriform	Little Eagle	Nomadic	1995	Mirrica Bore	691	0	0	0	100	0	0	0	0
Bust	Accipitriform	Little Eagle	Nomadic	1995	Mirrica Bore	692	85	0	0	15	0	0	0	0
Bust	Accipitriform	Little Eagle	Nomadic	1995	Ethabuka Homestead	693	67	0	0	33	0	0	0	0
Bust	Accipitriform	Little Eagle	Nomadic	1995	Ethabuka Homestead	694	90	0	0	10	0	0	0	0
Bust	Accipitriform	Little Eagle	Nomadic	1995	Ethabuka Homestead	695	65	0	15	20	0	0	0	0
Bust	Accipitriform	Little Eagle	Nomadic	1995	Ethabuka Homestead	696	60	0	0	40	0	0	0	0
Bust	Accipitriform	Little Eagle	Nomadic	1995	Ethabuka Homestead	697	0	0	80	0	10	0	10	0
Bust	Accipitriform	Little Eagle	Nomadic	1995	Mud Tank	698	0	0	0	60	40	0	0	0
Bust	Accipitriform	Little Eagle	Nomadic	1995	Mud Tank	699	0	90	0	10	0	0	0	0
Bust	Accipitriform	Little Eagle	Nomadic	1995	Mud Tank	700	25	75	0	0	0	0	0	0
Bust	Accipitriform	Little Eagle	Nomadic	1995	Mud Tank	701	0	0	20	80	0	0	0	0
Bust	Accipitriform	Little Eagle	Nomadic	1995	Mud Tank	702	100	0	0	0	0	0	0	0
Bust	Accipitriform	Little Eagle	Nomadic	1995	Mud Tank	703	0	0	60	40	0	0	0	0
Bust	Accipitriform	Little Eagle	Nomadic	1995	Mud Tank	704	95	0	5	0	0	0	0	0
Bust	Accipitriform	Little Eagle	Nomadic	1995	Mud Tank	705	0	0	0	90	10	0	0	0
Bust	Accipitriform	Little Eagle	Nomadic	1995	Mud Tank	706	0	0	35	65	0	0	0	0
Bust	Accipitriform	Little Eagle	Nomadic	1995	Mud Tank	707	0	0	0	100	0	0	0	0
Bust	Accipitriform	Little Eagle	Nomadic	1995	Mud Tank	708	90	0	10	0	0	0	0	0
Bust	Accipitriform	Little Eagle	Nomadic	1995	Mud Tank	709	0	0	0	100	0	0	0	0
Bust	Accipitriform	Little Eagle	Nomadic	1995	Mud Tank	710	0	95	0	0	5	0	0	0
Bust	Accipitriform	Little Eagle	Nomadic	1995	Mud Tank	711	0	0	0	100	0	0	0	0
Bust	Accipitriform	Little Eagle	Nomadic	1995	Mud Tank	712	0	0	35	65	0	0	0	0
Bust	Accipitriform	Little Eagle	Nomadic	1995	Mud Tank	713	100	0	0	0	0	0	0	0
Bust	Accipitriform	Little Eagle	Nomadic	1995	Mud Tank	714	85	0	0	15	0	0	0	0
Bust	Accipitriform	Little Eagle	Nomadic	1995	Mud Tank	715	0	0	0	100	0	0	0	0
Bust	Accipitriform	Little Eagle	Nomadic	1995	Mud Tank	716	0	50	0	50	0	0	0	0
Bust	Accipitriform	Little Eagle	Nomadic	1995	Mud Tank	717	55	0	0	45	0	0	0	0
Bust	Accipitriform	Little Eagle	Nomadic	1995	Mud Tank	718	0	0	100	0	0	0	0	0
Bust	Accipitriform	Little Eagle	Nomadic	1995	Mud Tank	719	0	0	10	90	0	0	0	0
Bust	Accipitriform	Little Eagle	Nomadic	1995	Mud Tank	720	100	0	0	0	0	0	0	0
Bust	Accipitriform	Little Eagle	Nomadic	1995	Mud Tank	721	0	0	0	90	10	0	0	0
Bust	Accipitriform	Little Eagle	Nomadic	1995	Mud Tank	722	0	0	95	0	5	0	0	0
Bust	Accipitriform	Little Eagle	Nomadic	1995	Mud Tank	723	0	0	100	0	0	0	0	0
Bust	Accipitriform	Black Kite	Locally nomadic	2004	Ethabuka Homestead	724	0	0	0	90	10	0	0	0
Bust	Accipitriform	Black Kite	Locally nomadic	2004	Ethabuka Homestead	725	100	0	0	0	0	0	0	0
Bust	Accipitriform	Black Kite	Locally nomadic	2004	Ethabuka Homestead	726	0	0	0	95	0	0	5	0
Bust	Accipitriform	Black Kite	Locally nomadic	2004	Ethabuka Homestead	727	0	0	100	0	0	0	0	0
Bust	Accipitriform	Black Kite	Locally nomadic	2004	Ethabuka Homestead	728	90	0	0	0	10	0	0	0
Bust	Accipitriform	Black Kite	Locally nomadic	2004	Ethabuka Homestead	729	0	100	0	0	0	0	0	0
Bust	Accipitriform	Black Kite	Locally nomadic	2004	Ethabuka Homestead	730	0	0	0	100	0	0	0	0
Bust	Accipitriform	Black Kite	Locally nomadic	2004	Ethabuka Homestead	731	0	0	0	75	25	0	0	0
Bust	Accipitriform	Black Kite	Locally nomadic	2004	Ethabuka Homestead	732	0	0	100	0	0	0	0	0
Bust	Accipitriform	Black Kite	Locally nomadic	2004	Ethabuka Homestead	733	0	0	0	0	100	0	0	0
Bust	Accipitriform	Black Kite	Locally nomadic	2004	Ethabuka Homestead	734	0	0	0	100	0	0	0	0
Bust	Accipitriform	Black Kite	Locally nomadic	2004	Ethabuka Homestead	735	0	0	100	0	0	0	0	0
Bust	Accipitriform	Black Kite	Locally nomadic	2004	Ethabuka Homestead	736	0	0	0	0	0	0	100	0
Bust	Accipitriform	Black Kite	Locally nomadic	2004	Ethabuka Homestead	737	0	0	100	0	0	0	0	0
Bust	Accipitriform	Black Kite	Locally nomadic	2004	Ethabuka Homestead	738	0	0	0	100	0	0	0	0
Bust	Accipitriform	Black Kite	Locally nomadic	2004	Ethabuka Homestead	739	0	0	0	0	0	0	0	100
Bust	Accipitriform	Black Kite	Locally nomadic	2004	Ethabuka Homestead	740	0	0	100	0	0	0	0	0
Bust	Accipitriform	Black Kite	Locally nomadic	2004	Ethabuka Homestead	741	0	0	95	0	5	0	0	0
Bust	Accipitriform	Black Kite	Locally nomadic	2004	Ethabuka Homestead	742	0	0	0	100	0	0	0	0
Bust	Accipitriform	Black Kite	Locally nomadic	2004	Ethabuka Homestead	743	0	0	0	100	0	0	0	0
Bust	Accipitriform	Black Kite	Locally nomadic	2004	Ethabuka Homestead	744	0	0	90	0	10	0	0	0
Bust	Accipitriform	Black Kite	Locally nomadic	2004	Ethabuka Homestead	745	0	0	0	0	0	100	0	0
Bust	Accipitriform	Black Kite	Locally nomadic	2009	Ethabuka Homestead	746	0	0	90	0	10	0	0	0
Bust	Accipitriform	Black Kite	Locally nomadic	2009	Ethabuka Homestead	747	0	0	100	0	0	0	0	0
Bust	Accipitriform	Black Kite	Locally nomadic	2009	Ethabuka Homestead	748	0	0	0	100	0	0	0	0
Bust	Accipitriform	Black Kite	Locally nomadic	2009	Ethabuka Homestead	749	0	0	100	0	0	0	0	0
Bust	Accipitriform	Black Kite	Locally nomadic	2009	Ethabuka Homestead	750	0	0	0	95	5	0	0	0
Bust	Accipitriform	Black Kite	Locally nomadic	2009	Ethabuka Homestead	751	100	0	0	0	0	0	0	0
Bust	Accipitriform	Black Kite	Locally nomadic	2009	Ethabuka Homestead	752	0	0	35	65	0	0	0	0
Bust	Accipitriform	Black Kite	Locally nomadic	2009	Ethabuka Homestead	753	0	0	0	0	0	0	100	0
Bust	Accipitriform	Black Kite	Locally nomadic	2009	Ethabuka Homestead	754	0	0	100	0	0	0	0	0
Bust	Accipitriform	Black Kite	Locally nomadic	2009	Ethabuka Homestead	755	0	0	100	0	0	0	0	0
Bust	Accipitriform	Black Kite	Locally nomadic	2009	Ethabuka Homestead	756	0	0	45	50	5	0	0	0
Bust	Accipitriform	Black Kite	Locally nomadic	2009	Ethabuka Homestead	757	0	0	0	99	1	0	0	0
Bust	Accipitriform	Black Kite	Locally nomadic	2009	Ethabuka Homestead	758	0	0	0	90	10	0	0	0
Bust	Accipitriform	Black Kite	Locally nomadic	2009	Ethabuka Homestead	759	100	0	0	0	0	0	0	0
Bust	Accipitriform	Black Kite	Locally nomadic	2009	Ethabuka Homestead	760	0	0	100	0	0	0	0	0
Bust	Accipitriform	Black Kite	Locally nomadic	2009	Ethabuka Homestead	761	0	0	80	0	20	0	0	0
Bust	Accipitriform	Black Kite	Locally nomadic	2009	Ethabuka Homestead	762	0	0	0	100	0	0	0	0
Bust	Accipitriform	Black Kite	Locally nomadic	2009	Ethabuka Homestead	763	0	0	100	0	0	0	0	0
Bust	Accipitriform	Black Kite	Locally nomadic	2009	Ethabuka Homestead	764	0	0	0	99	1	0	0	0
Boom	Accipitriform	Black Kite	Locally nomadic	2011	Ethabuka Homestead	765	100	0	0	0	0	0	0	0
Boom	Accipitriform	Black Kite	Locally nomadic	2011	Ethabuka Homestead	766	100	0	0	0	0	0	0	0
Boom	Accipitriform	Black Kite	Locally nomadic	2011	Ethabuka Homestead	767	100	0	0	0	0	0	0	0
Boom	Accipitriform	Black Kite	Locally nomadic	2011	Ethabuka Homestead	768	95	0	5	0	0	0	0	0
Boom	Accipitriform	Black Kite	Locally nomadic	2011	Ethabuka Homestead	769	100	0	0	0	0	0	0	0
Boom	Accipitriform	Black Kite	Locally nomadic	2011	Ethabuka Homestead	770	0	0	95	0	5	0	0	0
Boom	Accipitriform	Black Kite	Locally nomadic	2011	Ethabuka Homestead	771	0	0	50	50	0	0	0	0
Boom	Accipitriform	Black Kite	Locally nomadic	2011	Ethabuka Homestead	772	99	0	0	0	0	0	1	0
Boom	Accipitriform	Black Kite	Locally nomadic	2011	Ethabuka Homestead	773	100	0	0	0	0	0	0	0
Boom	Accipitriform	Black Kite	Locally nomadic	2011	Ethabuka Homestead	774	95	0	0	0	5	0	0	0
Boom	Accipitriform	Black Kite	Locally nomadic	2011	Ethabuka Homestead	775	100	0	0	0	0	0	0	0
Boom	Accipitriform	Black Kite	Locally nomadic	2011	Ethabuka Homestead	776	25	0	75	0	0	0	0	0
Boom	Accipitriform	Black Kite	Locally nomadic	2011	Ethabuka Homestead	777	0	0	90	0	0	0	10	0
Boom	Accipitriform	Black Kite	Locally nomadic	2011	Ethabuka Homestead	778	0	0	100	0	0	0	0	0
Boom	Falconiform	Black Falcon	Nomadic	1991	Karlia Bore	779	0	0	100	0	0	0	0	0
Boom	Falconiform	Black Falcon	Nomadic	1991	Karlia Bore	780	0	0	99	0	1	0	0	0
Boom	Falconiform	Black Falcon	Nomadic	1991	Karlia Bore	781	100	0	0	0	0	0	0	0
Boom	Falconiform	Black Falcon	Nomadic	1991	Karlia Bore	782	0	0	99	0	1	0	0	0
Boom	Falconiform	Black Falcon	Nomadic	1991	Karlia Bore	783	0	0	100	0	0	0	0	0
Boom	Falconiform	Black Falcon	Nomadic	1991	Karlia Bore	784	0	0	95	5	0	0	0	0
Boom	Falconiform	Black Falcon	Nomadic	1991	Karlia Bore	785	0	0	100	0	0	0	0	0
Boom	Falconiform	Black Falcon	Nomadic	1991	Karlia Bore	786	0	0	100	0	0	0	0	0
Boom	Falconiform	Black Falcon	Nomadic	1991	Karlia Bore	787	0	0	99	0	1	0	0	0
Boom	Falconiform	Black Falcon	Nomadic	1991	Karlia Bore	788	0	0	100	0	0	0	0	0
Boom	Falconiform	Black Falcon	Nomadic	1991	Karlia Bore	789	0	0	100	0	0	0	0	0
Boom	Falconiform	Black Falcon	Nomadic	1991	Karlia Bore	790	0	0	100	0	0	0	0	0
Boom	Falconiform	Black Falcon	Nomadic	1991	Karlia Bore	791	0	0	100	0	0	0	0	0
Boom	Falconiform	Black Falcon	Nomadic	1991	Karlia Bore	792	0	0	99	0	1	0	0	0
Boom	Falconiform	Black Falcon	Nomadic	1991	Karlia Bore	793	0	0	100	0	0	0	0	0
Boom	Falconiform	Black Falcon	Nomadic	1991	Karlia Bore	794	0	0	99	0	1	0	0	0
Boom	Falconiform	Black Falcon	Nomadic	1991	Karlia Bore	795	0	0	99	0	1	0	0	0
Boom	Falconiform	Black Falcon	Nomadic	1991	Karlia Bore	796	0	0	100	0	0	0	0	0
Boom	Falconiform	Black Falcon	Nomadic	1991	Karlia Bore	797	0	0	99	0	1	0	0	0
Boom	Falconiform	Black Falcon	Nomadic	1991	Karlia Bore	798	0	0	100	0	0	0	0	0
Boom	Falconiform	Black Falcon	Nomadic	1991	Karlia Bore	799	0	0	100	0	0	0	0	0
Boom	Falconiform	Black Falcon	Nomadic	1991	Karlia Bore	800	0	0	85	0	15	0	0	0
Boom	Falconiform	Black Falcon	Nomadic	1991	Karlia Bore	801	0	0	100	0	0	0	0	0
Boom	Falconiform	Black Falcon	Nomadic	1991	Karlia Bore	802	0	0	100	0	0	0	0	0
Boom	Falconiform	Black Falcon	Nomadic	1991	Karlia Bore	803	0	0	99	0	1	0	0	0
Boom	Falconiform	Black Falcon	Nomadic	1991	Karlia Bore	804	0	0	100	0	0	0	0	0
Boom	Falconiform	Black Falcon	Nomadic	1991	Karlia Bore	805	0	0	100	0	0	0	0	0
Boom	Falconiform	Black Falcon	Nomadic	1991	Karlia Bore	806	0	0	99	0	1	0	0	0
Boom	Falconiform	Black Falcon	Nomadic	1991	Karlia Bore	807	100	0	0	0	0	0	0	0
Boom	Falconiform	Black Falcon	Nomadic	1991	Karlia Bore	808	0	0	100	0	0	0	0	0
Boom	Falconiform	Black Falcon	Nomadic	1991	Karlia Bore	809	100	0	0	0	0	0	0	0
Boom	Falconiform	Black Falcon	Nomadic	1991	Karlia Bore	810	0	0	99	0	1	0	0	0
Boom	Falconiform	Black Falcon	Nomadic	1991	Karlia Bore	811	0	0	100	0	0	0	0	0
Boom	Falconiform	Black Falcon	Nomadic	1991	Karlia Bore	812	0	0	99	0	1	0	0	0
Boom	Falconiform	Black Falcon	Nomadic	1991	Karlia Bore	813	0	0	99	0	1	0	0	0
Boom	Falconiform	Black Falcon	Nomadic	1991	Karlia Bore	814	0	0	99	0	1	0	0	0
Boom	Falconiform	Black Falcon	Nomadic	1991	Karlia Bore	815	0	0	100	0	0	0	0	0
Boom	Falconiform	Black Falcon	Nomadic	1991	Karlia Bore	816	0	0	99	0	1	0	0	0
Boom	Falconiform	Black Falcon	Nomadic	1991	Karlia Bore	817	0	0	100	0	0	0	0	0
Boom	Falconiform	Black Falcon	Nomadic	1991	Karlia Bore	818	0	0	99	0	1	0	0	0
Boom	Falconiform	Black Falcon	Nomadic	1991	Karlia Bore	819	0	0	99	0	1	0	0	0
Boom	Falconiform	Black Falcon	Nomadic	1991	Karlia Bore	820	0	0	100	0	0	0	0	0
Boom	Falconiform	Black Falcon	Nomadic	1991	Karlia Bore	821	0	0	100	0	0	0	0	0
Boom	Falconiform	Black Falcon	Nomadic	1991	Karlia Bore	822	0	0	100	0	0	0	0	0
Boom	Falconiform	Black Falcon	Nomadic	1991	Karlia Bore	823	0	0	100	0	0	0	0	0
Boom	Falconiform	Black Falcon	Nomadic	1991	Karlia Bore	824	0	0	100	0	0	0	0	0
Boom	Falconiform	Black Falcon	Nomadic	1991	Karlia Bore	825	0	0	100	0	0	0	0	0
Bust	Falconiform	Black Falcon	Nomadic	1995	Karlia Bore	826	0	0	99	0	1	0	0	0
Bust	Falconiform	Black Falcon	Nomadic	1995	Karlia Bore	827	0	0	100	0	0	0	0	0
Bust	Falconiform	Black Falcon	Nomadic	1995	Karlia Bore	828	0	0	100	0	0	0	0	0
Bust	Falconiform	Black Falcon	Nomadic	1995	Karlia Bore	829	0	0	100	0	0	0	0	0
Bust	Falconiform	Black Falcon	Nomadic	1995	Karlia Bore	830	0	0	98	0	2	0	0	0
Bust	Falconiform	Black Falcon	Nomadic	1995	Karlia Bore	831	0	0	99	0	1	0	0	0
Bust	Falconiform	Black Falcon	Nomadic	1995	Karlia Bore	832	100	0	0	0	0	0	0	0
Bust	Falconiform	Black Falcon	Nomadic	1995	Karlia Bore	833	0	0	99	0	1	0	0	0
Bust	Falconiform	Black Falcon	Nomadic	1995	Karlia Bore	834	0	0	100	0	0	0	0	0
Bust	Falconiform	Black Falcon	Nomadic	1996	Karlia Bore	835	0	0	100	0	0	0	0	0
Bust	Falconiform	Black Falcon	Nomadic	1996	Karlia Bore	836	0	0	95	0	5	0	0	0
Bust	Falconiform	Black Falcon	Nomadic	1996	Karlia Bore	837	100	0	0	0	0	0	0	0
Bust	Falconiform	Black Falcon	Nomadic	1996	Karlia Bore	838	0	0	99	0	1	0	0	0
Bust	Falconiform	Black Falcon	Nomadic	1996	Karlia Bore	839	0	0	100	0	0	0	0	0
Bust	Falconiform	Black Falcon	Nomadic	1996	Karlia Bore	840	0	0	99	0	1	0	0	0
Bust	Falconiform	Black Falcon	Nomadic	1996	Karlia Bore	841	0	0	99	0	1	0	0	0
Bust	Falconiform	Black Falcon	Nomadic	1996	Karlia Bore	842	0	0	100	0	0	0	0	0
Bust	Falconiform	Black Falcon	Nomadic	1996	Karlia Bore	843	0	0	100	0	0	0	0	0
Bust	Falconiform	Black Falcon	Nomadic	1996	Karlia Bore	844	0	0	0	98	2	0	0	0
Bust	Falconiform	Black Falcon	Nomadic	1996	Karlia Bore	845	0	0	99	0	1	0	0	0
Bust	Falconiform	Black Falcon	Nomadic	1996	Karlia Bore	846	0	0	0	100	0	0	0	0
Bust	Falconiform	Peregrine Falcon	Locally nomadic	1996	Pilungah	847	0	0	99	0	1	0	0	0
Bust	Falconiform	Peregrine Falcon	Locally nomadic	1996	Pilungah	848	0	0	100	0	0	0	0	0
Bust	Falconiform	Peregrine Falcon	Locally nomadic	1996	Pilungah	849	0	0	100	0	0	0	0	0
Bust	Falconiform	Peregrine Falcon	Locally nomadic	1996	Pilungah	850	0	0	100	0	0	0	0	0
Bust	Falconiform	Peregrine Falcon	Locally nomadic	1996	Pilungah	851	0	0	100	0	0	0	0	0
Boom	Falconiform	Peregrine Falcon	Locally nomadic	1997	Pilungah	852	0	0	99	0	1	0	0	0
Boom	Falconiform	Peregrine Falcon	Locally nomadic	1997	Pilungah	853	0	0	100	0	0	0	0	0
Boom	Falconiform	Peregrine Falcon	Locally nomadic	1997	Pilungah	854	0	0	100	0	0	0	0	0
Boom	Falconiform	Peregrine Falcon	Locally nomadic	1997	Pilungah	855	0	0	100	0	0	0	0	0
Boom	Falconiform	Peregrine Falcon	Locally nomadic	1997	Pilungah	856	0	0	100	0	0	0	0	0
Boom	Falconiform	Peregrine Falcon	Locally nomadic	1997	Pilungah	857	0	0	100	0	0	0	0	0
Boom	Falconiform	Peregrine Falcon	Locally nomadic	1997	Pilungah	858	0	0	100	0	0	0	0	0
Boom	Falconiform	Peregrine Falcon	Locally nomadic	1997	Pilungah	859	0	0	100	0	0	0	0	0
Boom	Falconiform	Peregrine Falcon	Locally nomadic	1997	Pilungah	860	0	0	99	0	1	0	0	0
Boom	Falconiform	Peregrine Falcon	Locally nomadic	1997	Pilungah	861	0	0	100	0	0	0	0	0
Boom	Falconiform	Peregrine Falcon	Locally nomadic	1997	Pilungah	862	0	0	100	0	0	0	0	0
Boom	Falconiform	Peregrine Falcon	Locally nomadic	1997	Pilungah	863	50	0	50	0	0	0	0	0
Boom	Falconiform	Peregrine Falcon	Locally nomadic	1997	Pilungah	864	0	0	99	0	1	0	0	0
Boom	Falconiform	Peregrine Falcon	Locally nomadic	1997	Pilungah	865	0	0	100	0	0	0	0	0
Bust	Accipitriform	Brown Goshawk	Locally nomadic	1995	Plum Pudding	866	50	0	0	49	1	0	0	0
Bust	Accipitriform	Brown Goshawk	Locally nomadic	1995	Plum Pudding	867	0	0	75	22	3	0	0	0
Bust	Accipitriform	Brown Goshawk	Locally nomadic	1995	Plum Pudding	868	0	0	25	75	0	0	0	0
Bust	Accipitriform	Brown Goshawk	Locally nomadic	1995	Plum Pudding	869	0	0	50	50	0	0	0	0
Bust	Accipitriform	Brown Goshawk	Locally nomadic	1995	Plum Pudding	870	2	0	0	95	3	0	0	0
Bust	Accipitriform	Brown Goshawk	Locally nomadic	1995	Plum Pudding	871	0	0	20	80	0	0	0	0
Bust	Accipitriform	Brown Goshawk	Locally nomadic	1995	Plum Pudding	872	0	0	0	99	1	0	0	0
Bust	Accipitriform	Brown Goshawk	Locally nomadic	1995	Plum Pudding	873	0	0	9	90	1	0	0	0
Bust	Accipitriform	Brown Goshawk	Locally nomadic	1995	Plum Pudding	874	0	0	65	35	0	0	0	0
Bust	Accipitriform	Brown Goshawk	Locally nomadic	1995	Plum Pudding	875	0	0	100	0	0	0	0	0
Bust	Accipitriform	Brown Goshawk	Locally nomadic	1995	Plum Pudding	876	0	0	48	50	2	0	0	0
Bust	Accipitriform	Brown Goshawk	Locally nomadic	1995	Plum Pudding	877	0	0	65	35	0	0	0	0
Bust	Accipitriform	Brown Goshawk	Locally nomadic	1995	Plum Pudding	878	0	0	73	25	2	0	0	0
Bust	Accipitriform	Brown Goshawk	Locally nomadic	1995	Plum Pudding	879	65	0	0	35	0	0	0	0
Bust	Accipitriform	Brown Goshawk	Locally nomadic	1995	Plum Pudding	880	0	0	25	75	0	0	0	0
Bust	Accipitriform	Brown Goshawk	Locally nomadic	1995	Plum Pudding	881	0	0	0	100	0	0	0	0
Bust	Accipitriform	Brown Goshawk	Locally nomadic	1995	Plum Pudding	882	0	0	45	55	0	0	0	0
Bust	Accipitriform	Brown Goshawk	Locally nomadic	1995	Plum Pudding	883	0	0	70	30	0	0	0	0
Bust	Accipitriform	Brown Goshawk	Locally nomadic	1995	Plum Pudding	884	0	0	13	85	2	0	0	0
Bust	Accipitriform	Brown Goshawk	Locally nomadic	1996	Plum Pudding	885	50	0	50	0	0	0	0	0
Bust	Accipitriform	Brown Goshawk	Locally nomadic	1996	Plum Pudding	886	0	0	0	100	0	0	0	0
Bust	Accipitriform	Brown Goshawk	Locally nomadic	1996	Plum Pudding	887	0	0	0	99	1	0	0	0
Bust	Accipitriform	Brown Goshawk	Locally nomadic	1996	Plum Pudding	888	0	0	0	100	0	0	0	0
Bust	Accipitriform	Brown Goshawk	Locally nomadic	1996	Plum Pudding	889	0	0	35	65	0	0	0	0
Bust	Accipitriform	Brown Goshawk	Locally nomadic	1996	Plum Pudding	890	0	0	0	100	0	0	0	0
Bust	Accipitriform	Brown Goshawk	Locally nomadic	1996	Plum Pudding	891	0	0	0	100	0	0	0	0
Bust	Accipitriform	Brown Goshawk	Locally nomadic	1997	Plum Pudding	892	0	0	100	0	0	0	0	0
Bust	Accipitriform	Brown Goshawk	Locally nomadic	1997	Plum Pudding	893	5	0	0	95	0	0	0	0
Bust	Accipitriform	Brown Goshawk	Locally nomadic	1997	Plum Pudding	894	0	0	0	99	1	0	0	0
Bust	Accipitriform	Brown Goshawk	Locally nomadic	1997	Plum Pudding	895	0	0	0	100	0	0	0	0
Bust	Accipitriform	Brown Goshawk	Locally nomadic	1997	Plum Pudding	896	0	0	35	65	0	0	0	0
Bust	Accipitriform	Brown Goshawk	Locally nomadic	1997	Plum Pudding	897	0	0	0	100	0	0	0	0
Bust	Accipitriform	Brown Goshawk	Locally nomadic	1997	Plum Pudding	898	0	0	0	100	0	0	0	0
Bust	Accipitriform	Brown Goshawk	Locally nomadic	1997	Plum Pudding	899	0	0	50	50	0	0	0	0
Bust	Accipitriform	Brown Goshawk	Locally nomadic	1997	Plum Pudding	900	0	0	100	0	0	0	0	0
Bust	Accipitriform	Brown Goshawk	Locally nomadic	1997	Plum Pudding	901	0	0	0	99	1	0	0	0
Bust	Accipitriform	Brown Goshawk	Locally nomadic	1997	Plum Pudding	902	0	0	0	100	0	0	0	0
Bust	Accipitriform	Brown Goshawk	Locally nomadic	1997	Plum Pudding	903	0	0	5	95	0	0	0	0
Bust	Accipitriform	Brown Goshawk	Locally nomadic	1997	Plum Pudding	904	0	0	40	60	0	0	0	0
Bust	Accipitriform	Brown Goshawk	Locally nomadic	1997	Plum Pudding	905	0	0	0	100	0	0	0	0
Bust	Accipitriform	Brown Goshawk	Locally nomadic	1997	Plum Pudding	906	0	0	99	0	1	0	0	0
Bust	Accipitriform	Brown Goshawk	Locally nomadic	1997	Plum Pudding	907	0	0	0	100	0	0	0	0
Bust	Accipitriform	Brown Goshawk	Locally nomadic	1997	Plum Pudding	908	0	0	0	99	1	0	0	0
Bust	Accipitriform	Brown Goshawk	Locally nomadic	1997	Plum Pudding	909	0	0	0	100	0	0	0	0
Bust	Accipitriform	Brown Goshawk	Locally nomadic	1997	Plum Pudding	910	0	0	10	90	0	0	0	0
Bust	Accipitriform	Brown Goshawk	Locally nomadic	1997	Plum Pudding	911	0	0	0	98	2	0	0	0
Boom	Accipitriform	Brown Goshawk	Locally nomadic	1997	Plum Pudding	912	0	0	20	80	0	0	0	0
Boom	Accipitriform	Brown Goshawk	Locally nomadic	1997	Plum Pudding	913	0	0	100	0	0	0	0	0
Boom	Accipitriform	Brown Goshawk	Locally nomadic	1997	Plum Pudding	914	90	0	8	2	0	0	0	0
Boom	Accipitriform	Brown Goshawk	Locally nomadic	1997	Plum Pudding	915	0	0	50	50	0	0	0	0
Boom	Accipitriform	Brown Goshawk	Locally nomadic	1997	Plum Pudding	916	0	0	4	95	1	0	0	0
Boom	Accipitriform	Brown Goshawk	Locally nomadic	1997	Plum Pudding	917	0	0	35	65	0	0	0	0
Boom	Accipitriform	Brown Goshawk	Locally nomadic	1997	Plum Pudding	918	0	0	0	100	0	0	0	0
Boom	Accipitriform	Brown Goshawk	Locally nomadic	1997	Plum Pudding	919	0	0	55	45	0	0	0	0
Boom	Accipitriform	Brown Goshawk	Locally nomadic	1997	Plum Pudding	920	0	0	100	0	0	0	0	0
Boom	Accipitriform	Brown Goshawk	Locally nomadic	1997	Plum Pudding	921	0	0	66	33	1	0	0	0
Boom	Accipitriform	Brown Goshawk	Locally nomadic	1997	Plum Pudding	922	0	0	100	0	0	0	0	0
Boom	Accipitriform	Brown Goshawk	Locally nomadic	1997	Plum Pudding	923	90	0	9	0	1	0	0	0
Boom	Accipitriform	Brown Goshawk	Locally nomadic	1997	Plum Pudding	924	0	0	0	100	0	0	0	0
Boom	Accipitriform	Brown Goshawk	Locally nomadic	1997	Plum Pudding	925	0	0	100	0	0	0	0	0
Boom	Accipitriform	Brown Goshawk	Locally nomadic	1997	Plum Pudding	926	0	0	99	0	1	0	0	0
Boom	Accipitriform	Brown Goshawk	Locally nomadic	1997	Plum Pudding	927	0	0	100	0	0	0	0	0
Boom	Accipitriform	Brown Goshawk	Locally nomadic	1997	Plum Pudding	928	0	0	100	0	0	0	0	0
Boom	Accipitriform	Brown Goshawk	Locally nomadic	1997	Plum Pudding	929	0	0	100	0	0	0	0	0
Boom	Accipitriform	Brown Goshawk	Locally nomadic	1997	Plum Pudding	930	50	0	50	0	0	0	0	0
Boom	Accipitriform	Brown Goshawk	Locally nomadic	1997	Plum Pudding	931	0	0	0	99	1	0	0	0
Boom	Accipitriform	Brown Goshawk	Locally nomadic	1997	Plum Pudding	932	0	0	75	24	1	0	0	0
Boom	Accipitriform	Brown Goshawk	Locally nomadic	1997	Plum Pudding	933	0	0	100	0	0	0	0	0
Boom	Accipitriform	Brown Goshawk	Locally nomadic	1997	Plum Pudding	934	0	0	20	80	0	0	0	0
Boom	Accipitriform	Brown Goshawk	Locally nomadic	1997	Plum Pudding	935	0	0	0	100	0	0	0	0
Boom	Accipitriform	Brown Goshawk	Locally nomadic	1997	Plum Pudding	936	0	0	0	99	1	0	0	0
Boom	Accipitriform	Brown Goshawk	Locally nomadic	1997	Plum Pudding	937	30	0	70	0	0	0	0	0
Boom	Accipitriform	Brown Goshawk	Locally nomadic	1997	Plum Pudding	938	0	0	100	0	0	0	0	0
Boom	Accipitriform	Brown Goshawk	Locally nomadic	1997	Plum Pudding	939	0	0	24	75	1	0	0	0
Boom	Accipitriform	Brown Goshawk	Locally nomadic	1997	Plum Pudding	940	0	0	0	100	0	0	0	0
Boom	Accipitriform	Spotted Harrier	Locally nomadic	1991	Mirrica Bore	941	70	0	0	30	0	0	0	0
Boom	Accipitriform	Spotted Harrier	Locally nomadic	1991	Mirrica Bore	942	90	0	10	0	0	0	0	0
Boom	Accipitriform	Spotted Harrier	Locally nomadic	1991	Mirrica Bore	943	95	0	0	0	5	0	0	0
Boom	Accipitriform	Spotted Harrier	Locally nomadic	1992	Mirrica Bore	944	5	0	0	95	0	0	0	0
Boom	Accipitriform	Spotted Harrier	Locally nomadic	1992	Mirrica Bore	945	50	0	0	50	0	0	0	0
Boom	Accipitriform	Spotted Harrier	Locally nomadic	1992	Mirrica Bore	946	85	0	15	0	0	0	0	0
Boom	Accipitriform	Spotted Harrier	Locally nomadic	1991	Ethabuka Tip	947	25	0	75	0	0	0	0	0
Boom	Accipitriform	Spotted Harrier	Locally nomadic	1991	Ethabuka Tip	948	0	0	99	0	1	0	0	0
Boom	Accipitriform	Spotted Harrier	Locally nomadic	1991	Ethabuka Tip	949	100	0	0	0	0	0	0	0
Boom	Accipitriform	Spotted Harrier	Locally nomadic	1991	Ethabuka Tip	950	90	0	0	10	0	0	0	0
Boom	Accipitriform	Spotted Harrier	Locally nomadic	1991	Ethabuka Tip	951	33	0	0	67	0	0	0	0
Boom	Accipitriform	Spotted Harrier	Locally nomadic	1991	Ethabuka Tip	952	95	0	0	0	0	5	0	0
Boom	Accipitriform	Spotted Harrier	Locally nomadic	1991	Ethabuka Tip	953	100	0	0	0	0	0	0	0
Boom	Accipitriform	Spotted Harrier	Locally nomadic	1991	Ethabuka Tip	954	99	0	0	0	1	0	0	0
Boom	Accipitriform	Spotted Harrier	Locally nomadic	1991	Ethabuka Tip	955	0	0	100	0	0	0	0	0
Boom	Accipitriform	Spotted Harrier	Locally nomadic	1991	Ethabuka Tip	956	100	0	0	0	0	0	0	0
Boom	Accipitriform	Spotted Harrier	Locally nomadic	1992	Ethabuka Tip	957	0	0	0	100	0	0	0	0
Boom	Accipitriform	Spotted Harrier	Locally nomadic	1992	Ethabuka Tip	958	50	0	50	0	0	0	0	0
Boom	Accipitriform	Spotted Harrier	Locally nomadic	1992	Ethabuka Tip	959	0	0	100	0	0	0	0	0
Boom	Accipitriform	Spotted Harrier	Locally nomadic	1992	Ethabuka Tip	960	100	0	0	0	0	0	0	0
Boom	Accipitriform	Spotted Harrier	Locally nomadic	1992	Ethabuka Tip	961	67	0	33	0	0	0	0	0
Bust	Accipitriform	Spotted Harrier	Locally nomadic	1997	Mirrica Bore	962	33	0	0	66	1	0	0	0
Bust	Accipitriform	Spotted Harrier	Locally nomadic	1997	Mirrica Bore	963	0	0	100	0	0	0	0	0
Bust	Accipitriform	Spotted Harrier	Locally nomadic	1997	Mirrica Bore	964	0	0	95	0	0	0	5	0
Bust	Accipitriform	Spotted Harrier	Locally nomadic	1997	Mirrica Bore	965	0	0	50	50	0	0	0	0
Bust	Accipitriform	Spotted Harrier	Locally nomadic	1998	Mirrica Bore	966	0	0	0	100	0	0	0	0
Bust	Accipitriform	Spotted Harrier	Locally nomadic	1998	Mirrica Bore	967	99	0	0	0	1	0	0	0
Bust	Accipitriform	Spotted Harrier	Locally nomadic	1998	Mirrica Bore	968	100	0	0	0	0	0	0	0
Bust	Accipitriform	Spotted Harrier	Locally nomadic	1998	Mirrica Bore	969	0	0	0	100	0	0	0	0
Bust	Accipitriform	Spotted Harrier	Locally nomadic	1998	Mirrica Bore	970	0	0	0	100	0	0	0	0
Bust	Accipitriform	Spotted Harrier	Locally nomadic	1998	Mirrica Bore	971	0	0	25	75	0	0	0	0
Bust	Accipitriform	Spotted Harrier	Locally nomadic	1998	Soak	972	0	0	98	0	2	0	0	0
Bust	Accipitriform	Spotted Harrier	Locally nomadic	1998	Soak	973	0	0	35	65	0	0	0	0
Bust	Accipitriform	Spotted Harrier	Locally nomadic	1998	Soak	974	0	0	50	50	0	0	0	0
Bust	Accipitriform	Spotted Harrier	Locally nomadic	1998	Soak	975	0	0	98	0	2	0	0	0
Bust	Accipitriform	Spotted Harrier	Locally nomadic	1998	Soak	976	0	0	25	75	0	0	0	0
Bust	Accipitriform	Spotted Harrier	Locally nomadic	1998	Soak	977	0	0	100	0	0	0	0	0
Bust	Accipitriform	Spotted Harrier	Locally nomadic	1998	Soak	978	0	0	0	100	0	0	0	0
Bust	Accipitriform	Spotted Harrier	Locally nomadic	1998	Soak	979	0	0	100	0	0	0	0	0
Bust	Accipitriform	Spotted Harrier	Locally nomadic	1998	Soak	980	0	0	50	50	0	0	0	0
Bust	Accipitriform	Spotted Harrier	Locally nomadic	1998	Soak	981	0	0	0	100	0	0	0	0
Bust	Accipitriform	Spotted Harrier	Locally nomadic	1997	Ocean Bore	982	0	0	0	100	0	0	0	0
Bust	Accipitriform	Spotted Harrier	Locally nomadic	1997	Ocean Bore	983	0	0	95	0	5	0	0	0
Bust	Accipitriform	Spotted Harrier	Locally nomadic	1997	Ocean Bore	984	0	0	0	99	1	0	0	0
Bust	Accipitriform	Spotted Harrier	Locally nomadic	1997	Ocean Bore	985	0	0	90	0	0	0	10	0
Bust	Accipitriform	Swamp Harrier	Nomadic	1994	Pulchera Waterhole	986	95	0	0	0	5	0	0	0
Bust	Accipitriform	Swamp Harrier	Nomadic	1994	Pulchera Waterhole	987	100	0	0	0	0	0	0	0
Bust	Accipitriform	Swamp Harrier	Nomadic	1994	Pulchera Waterhole	988	0	0	99	0	1	0	0	0
Bust	Accipitriform	Swamp Harrier	Nomadic	1994	Pulchera Waterhole	989	0	50	50	0	0	0	0	0
Bust	Accipitriform	Swamp Harrier	Nomadic	1994	Pulchera Waterhole	990	75	0	0	25	0	0	0	0
Boom	Accipitriform	Swamp Harrier	Nomadic	1997	Pulchera Waterhole	991	0	0	100	0	0	0	0	0
Boom	Accipitriform	Swamp Harrier	Nomadic	1997	Pulchera Waterhole	992	50	0	50	0	0	0	0	0
Boom	Accipitriform	Swamp Harrier	Nomadic	1997	Pulchera	993	0	0	100	0	0	0	0	0
Boom	Accipitriform	Swamp Harrier	Nomadic	1997	Pulchera	994	0	0	100	0	0	0	0	0
Boom	Accipitriform	Swamp Harrier	Nomadic	1997	Pulchera	995	0	0	0	75	0	0	0	25
Boom	Accipitriform	Swamp Harrier	Nomadic	1997	Pulchera	996	100	0	0	0	0	0	0	0
Boom	Accipitriform	Swamp Harrier	Nomadic	1997	Pulchera	997	0	0	98	0	2	0	0	0
Boom	Accipitriform	Swamp Harrier	Nomadic	1997	Pulchera	998	0	0	100	0	0	0	0	0
Boom	Accipitriform	Swamp Harrier	Nomadic	1997	Pulchera	999	0	67	0	33	0	0	0	0
Boom	Accipitriform	Swamp Harrier	Nomadic	1997	Pulchera	1000	0	0	0	99	1	0	0	0
Boom	Accipitriform	Swamp Harrier	Nomadic	1997	Pulchera	1001	0	0	100	0	0	0	0	0
Bust	Accipitriform	Swamp Harrier	Nomadic	2007	Ethabuka Soak	1002	0	0	0	100	0	0	0	0
Bust	Accipitriform	Swamp Harrier	Nomadic	2007	Ethabuka Soak	1003	75	0	0	25	0	0	0	0
Bust	Accipitriform	Swamp Harrier	Nomadic	2007	Ethabuka Soak	1004	0	0	100	0	0	0	0	0
Bust	Accipitriform	Swamp Harrier	Nomadic	2007	Ethabuka Soak	1005	0	0	0	100	0	0	0	0
Bust	Accipitriform	Swamp Harrier	Nomadic	1994	Alnagata Springs	1006	0	0	65	0	2	33	0	0
Bust	Accipitriform	Swamp Harrier	Nomadic	1994	Alnagata Springs	1007	100	0	0	0	0	0	0	0
Bust	Accipitriform	Swamp Harrier	Nomadic	1994	Alnagata Springs	1008	99	0	0	0	1	0	0	0
Bust	Accipitriform	Swamp Harrier	Nomadic	1994	Alnagata Springs	1009	0	50	0	50	0	0	0	0
Bust	Accipitriform	Swamp Harrier	Nomadic	1994	Alnagata Springs	1010	100	0	0	0	0	0	0	0
Bust	Accipitriform	Swamp Harrier	Nomadic	1994	Alnagata Springs	1011	0	0	100	0	0	0	0	0
Bust	Accipitriform	Swamp Harrier	Nomadic	1994	Alnagata Springs	1012	0	0	100	0	0	0	0	0
Bust	Accipitriform	Swamp Harrier	Nomadic	1994	Alnagata Springs	1013	5	0	0	95	0	0	0	0
Bust	Accipitriform	Swamp Harrier	Nomadic	1994	Alnagata Springs	1014	0	0	0	100	0	0	0	0
Bust	Accipitriform	Swamp Harrier	Nomadic	1996	Carlo	1015	0	0	100	0	0	0	0	0
Bust	Accipitriform	Swamp Harrier	Nomadic	1996	Carlo	1016	0	0	98	0	2	0	0	0
Bust	Accipitriform	Swamp Harrier	Nomadic	1996	Carlo	1017	0	0	100	0	0	0	0	0
Bust	Accipitriform	Swamp Harrier	Nomadic	1996	Carlo	1018	0	0	65	35	0	0	0	0
Bust	Accipitriform	Black-breasted Buzzard	Locally nomadic	1994	Pilungah	1019	50	0	49	0	1	0	0	0
Bust	Accipitriform	Black-breasted Buzzard	Locally nomadic	1994	Pilungah	1020	45	0	20	35	0	0	0	0
Bust	Accipitriform	Black-breasted Buzzard	Locally nomadic	1994	Pilungah	1021	0	0	85	15	0	0	0	0
Bust	Accipitriform	Black-breasted Buzzard	Locally nomadic	1994	Pilungah	1022	0	25	70	0	5	0	0	0
Bust	Accipitriform	Black-breasted Buzzard	Locally nomadic	1994	Pilungah	1023	25	0	49	25	1	0	0	0
Bust	Accipitriform	Black-breasted Buzzard	Locally nomadic	1994	Pilungah	1024	0	0	45	55	0	0	0	0
Bust	Accipitriform	Black-breasted Buzzard	Locally nomadic	1994	Pilungah	1025	50	0	0	49	1	0	0	0
Bust	Accipitriform	Black-breasted Buzzard	Locally nomadic	1994	Pilungah	1026	75	0	25	0	0	0	0	0
Bust	Accipitriform	Black-breasted Buzzard	Locally nomadic	1994	Pilungah	1027	0	0	99	0	1	0	0	0
Bust	Accipitriform	Black-breasted Buzzard	Locally nomadic	1994	Pilungah	1028	30	0	5	65	0	0	0	0
Bust	Accipitriform	Black-breasted Buzzard	Locally nomadic	1994	Pilungah	1029	0	33	0	67	0	0	0	0
Bust	Accipitriform	Black-breasted Buzzard	Locally nomadic	1994	Pilungah	1030	0	0	65	35	0	0	0	0
Bust	Accipitriform	Black-breasted Buzzard	Locally nomadic	1994	Pilungah	1031	25	0	5	70	0	0	0	0
Bust	Accipitriform	Black-breasted Buzzard	Locally nomadic	1994	Pilungah	1032	0	0	79	20	1	0	0	0
Bust	Accipitriform	Black-breasted Buzzard	Locally nomadic	1994	Pilungah	1033	0	0	5	95	0	0	0	0
Bust	Accipitriform	Black-breasted Buzzard	Locally nomadic	1994	Pilungah	1034	33	0	50	17	0	0	0	0
Bust	Accipitriform	Black-breasted Buzzard	Locally nomadic	1994	Pilungah	1035	67	0	32	0	1	0	0	0
Bust	Accipitriform	Black-breasted Buzzard	Locally nomadic	1994	Pilungah	1036	40	0	60	0	0	0	0	0
Bust	Accipitriform	Black-breasted Buzzard	Locally nomadic	1994	Pilungah	1037	0	0	35	60	5	0	0	0
Bust	Accipitriform	Black-breasted Buzzard	Locally nomadic	1994	Pilungah	1038	0	0	0	99	1	0	0	0
Bust	Accipitriform	Black-breasted Buzzard	Locally nomadic	1994	Pilungah	1039	0	90	9	0	1	0	0	0
Bust	Accipitriform	Black-breasted Buzzard	Locally nomadic	1994	Pilungah	1040	50	0	15	35	0	0	0	0
Bust	Accipitriform	Black-breasted Buzzard	Locally nomadic	1994	Pilungah	1041	0	0	34	66	0	0	0	0
Bust	Accipitriform	Black-breasted Buzzard	Locally nomadic	1994	Pilungah	1042	0	0	25	75	0	0	0	0
Bust	Accipitriform	Black-breasted Buzzard	Locally nomadic	1994	Pilungah	1043	65	0	24	10	1	0	0	0
Bust	Accipitriform	Black-breasted Buzzard	Locally nomadic	1994	Pilungah	1044	33	0	34	33	0	0	0	0
Bust	Accipitriform	Black-breasted Buzzard	Locally nomadic	1994	Pilungah	1045	0	0	10	90	0	0	0	0
Bust	Accipitriform	Black-breasted Buzzard	Locally nomadic	1994	Pilungah	1046	40	0	45	15	0	0	0	0
Bust	Accipitriform	Black-breasted Buzzard	Locally nomadic	1994	Pilungah	1047	90	0	0	10	0	0	0	0
Bust	Accipitriform	Black-breasted Buzzard	Locally nomadic	1994	Pilungah	1048	0	0	24	75	1	0	0	0
Bust	Accipitriform	Black-breasted Buzzard	Locally nomadic	1994	Pilungah	1049	0	50	25	25	0	0	0	0
Bust	Accipitriform	Black-breasted Buzzard	Locally nomadic	1994	Pilungah	1050	0	90	0	5	5	0	0	0
Bust	Accipitriform	Black-breasted Buzzard	Locally nomadic	1994	Pilungah	1051	0	0	100	0	0	0	0	0
Bust	Accipitriform	Black-breasted Buzzard	Locally nomadic	1994	Pilungah	1052	65	0	35	0	0	0	0	0
Bust	Accipitriform	Black-breasted Buzzard	Locally nomadic	1994	Pilungah	1053	0	0	0	75	0	0	25	0
Bust	Accipitriform	Black-breasted Buzzard	Locally nomadic	1994	Pilungah	1054	0	0	100	0	0	0	0	0
Bust	Accipitriform	Black-breasted Buzzard	Locally nomadic	1994	Pilungah	1055	0	0	50	50	0	0	0	0
Bust	Accipitriform	Black-breasted Buzzard	Locally nomadic	1996	Pilungah	1056	0	0	50	50	0	0	0	0
Bust	Accipitriform	Black-breasted Buzzard	Locally nomadic	1996	Pilungah	1057	0	75	0	25	0	0	0	0
Bust	Accipitriform	Black-breasted Buzzard	Locally nomadic	1996	Pilungah	1058	65	0	0	35	0	0	0	0
Bust	Accipitriform	Black-breasted Buzzard	Locally nomadic	1996	Pilungah	1059	0	0	45	53	2	0	0	0
Bust	Accipitriform	Black-breasted Buzzard	Locally nomadic	1996	Pilungah	1060	90	0	10	0	0	0	0	0
Bust	Accipitriform	Black-breasted Buzzard	Locally nomadic	1996	Pilungah	1061	67	0	0	33	0	0	0	0
Bust	Accipitriform	Black-breasted Buzzard	Locally nomadic	1996	Pilungah	1062	0	0	65	33	2	0	0	0
Bust	Accipitriform	Black-breasted Buzzard	Locally nomadic	1996	Pilungah	1063	30	0	0	69	1	0	0	0
Bust	Accipitriform	Black-breasted Buzzard	Locally nomadic	1996	Pilungah	1064	0	100	0	0	0	0	0	0
Bust	Accipitriform	Black-breasted Buzzard	Locally nomadic	1996	Pilungah	1065	0	0	10	90	0	0	0	0
Bust	Accipitriform	Black-breasted Buzzard	Locally nomadic	1996	Pilungah	1066	0	0	90	10	0	0	0	0
Bust	Accipitriform	Black-breasted Buzzard	Locally nomadic	1996	Pilungah	1067	0	85	0	14	1	0	0	0
Bust	Accipitriform	Black-breasted Buzzard	Locally nomadic	1996	Pilungah	1068	0	0	67	33	0	0	0	0
Bust	Accipitriform	Black-breasted Buzzard	Locally nomadic	1996	Pilungah	1069	50	0	50	0	0	0	0	0
Bust	Accipitriform	Black-breasted Buzzard	Locally nomadic	1996	Pilungah	1070	75	0	24	0	1	0	0	0
Bust	Accipitriform	Black-breasted Buzzard	Locally nomadic	1996	Pilungah	1071	0	0	35	65	0	0	0	0
Bust	Accipitriform	Black-breasted Buzzard	Locally nomadic	1996	Pilungah	1072	35	0	65	0	0	0	0	0
Bust	Accipitriform	Black-breasted Buzzard	Locally nomadic	1996	Pilungah	1073	0	0	50	50	0	0	0	0
Bust	Accipitriform	Black-breasted Buzzard	Locally nomadic	1996	Pilungah	1074	65	0	0	35	0	0	0	0
Bust	Accipitriform	Black-breasted Buzzard	Locally nomadic	1996	Pilungah	1075	0	0	0	100	0	0	0	0
Bust	Accipitriform	Black-breasted Buzzard	Locally nomadic	1996	Pilungah	1076	0	0	100	0	0	0	0	0
Bust	Accipitriform	Black-breasted Buzzard	Locally nomadic	1996	Pilungah	1077	0	0	66	33	1	0	0	0
Bust	Accipitriform	Black-breasted Buzzard	Locally nomadic	1996	Pilungah	1078	0	100	0	0	0	0	0	0
Bust	Accipitriform	Black-breasted Buzzard	Locally nomadic	1996	Pilungah	1079	0	0	80	20	0	0	0	0
Bust	Accipitriform	Black-breasted Buzzard	Locally nomadic	1996	Pilungah	1080	100	0	0	0	0	0	0	0
Bust	Accipitriform	Black-breasted Buzzard	Locally nomadic	1996	Pilungah	1081	90	0	0	0	10	0	0	0
Bust	Accipitriform	Black-breasted Buzzard	Locally nomadic	1996	Pilungah	1082	0	0	35	65	0	0	0	0
Bust	Accipitriform	Black-breasted Buzzard	Locally nomadic	1996	Pilungah	1083	0	99	0	0	1	0	0	0
Bust	Accipitriform	Black-breasted Buzzard	Locally nomadic	1996	Pilungah	1084	0	0	100	0	0	0	0	0
Bust	Accipitriform	Black-breasted Buzzard	Locally nomadic	1996	Pilungah	1085	75	0	25	0	0	0	0	0
Bust	Accipitriform	Black-breasted Buzzard	Locally nomadic	1996	Pilungah	1086	0	0	25	75	0	0	0	0
Bust	Accipitriform	Black-breasted Buzzard	Locally nomadic	1996	Pilungah	1087	0	0	100	0	0	0	0	0
Bust	Accipitriform	Black-breasted Buzzard	Locally nomadic	1996	Pilungah	1088	0	0	33	67	0	0	0	0
Bust	Accipitriform	Black-breasted Buzzard	Locally nomadic	1996	Pilungah	1089	0	0	99	0	1	0	0	0
Boom	Accipitriform	Black-breasted Buzzard	Locally nomadic	1992	Pilungah	1090	33	0	0	67	0	0	0	0
Boom	Accipitriform	Black-breasted Buzzard	Locally nomadic	1992	Pilungah	1091	0	0	75	25	0	0	0	0
Boom	Accipitriform	Black-breasted Buzzard	Locally nomadic	1992	Pilungah	1092	0	0	85	14	1	0	0	0
Boom	Accipitriform	Black-breasted Buzzard	Locally nomadic	1992	Pilungah	1093	0	0	100	0	0	0	0	0
Boom	Accipitriform	Black-breasted Buzzard	Locally nomadic	1992	Pilungah	1094	66	0	33	0	1	0	0	0
Boom	Accipitriform	Black-breasted Buzzard	Locally nomadic	1992	Pilungah	1095	100	0	0	0	0	0	0	0
Boom	Accipitriform	Black-breasted Buzzard	Locally nomadic	1992	Pilungah	1096	24	0	75	0	1	0	0	0
Boom	Accipitriform	Black-breasted Buzzard	Locally nomadic	1992	Pilungah	1097	99	0	0	0	1	0	0	0
Boom	Accipitriform	Black-breasted Buzzard	Locally nomadic	1992	Pilungah	1098	0	0	100	0	0	0	0	0
Boom	Accipitriform	Black-breasted Buzzard	Locally nomadic	1992	Pilungah	1099	100	0	0	0	0	0	0	0
Boom	Accipitriform	Black-breasted Buzzard	Locally nomadic	1992	Pilungah	1100	0	0	100	0	0	0	0	0
Boom	Accipitriform	Black-breasted Buzzard	Locally nomadic	1992	Pilungah	1101	0	0	95	5	0	0	0	0
Boom	Accipitriform	Black-breasted Buzzard	Locally nomadic	1992	Pilungah	1102	50	0	0	50	0	0	0	0
Boom	Accipitriform	Black-breasted Buzzard	Locally nomadic	1992	Pilungah	1103	33	0	67	0	0	0	0	0
Boom	Accipitriform	Black-breasted Buzzard	Locally nomadic	1992	Pilungah	1104	0	0	50	50	0	0	0	0
Boom	Accipitriform	Black-breasted Buzzard	Locally nomadic	1992	Pilungah	1105	50	0	50	0	0	0	0	0
Boom	Accipitriform	Black-breasted Buzzard	Locally nomadic	1992	Pilungah	1106	100	0	0	0	0	0	0	0
Boom	Accipitriform	Black-breasted Buzzard	Locally nomadic	1992	Pilungah	1107	0	50	50	0	0	0	0	0
Boom	Accipitriform	Black-breasted Buzzard	Locally nomadic	1992	Pilungah	1108	100	0	0	0	0	0	0	0
Boom	Accipitriform	Black-breasted Buzzard	Locally nomadic	1992	Pilungah	1109	0	0	79	20	1	0	0	0
Boom	Accipitriform	Black-breasted Buzzard	Locally nomadic	1992	Pilungah	1110	0	0	33	67	0	0	0	0
Boom	Accipitriform	Black-breasted Buzzard	Locally nomadic	1992	Pilungah	1111	100	0	0	0	0	0	0	0
Boom	Accipitriform	Black-breasted Buzzard	Locally nomadic	1992	Pilungah	1112	0	0	50	50	0	0	0	0
Boom	Accipitriform	Black-breasted Buzzard	Locally nomadic	1992	Pilungah	1113	35	0	65	0	0	0	0	0
Boom	Accipitriform	Black-breasted Buzzard	Locally nomadic	1992	Pilungah	1114	0	100	0	0	0	0	0	0
Boom	Accipitriform	Black-breasted Buzzard	Locally nomadic	1992	Pilungah	1115	0	0	100	0	0	0	0	0
Boom	Accipitriform	Black-breasted Buzzard	Locally nomadic	1992	Pilungah	1116	20	0	78	0	2	0	0	0
Boom	Accipitriform	Black-breasted Buzzard	Locally nomadic	1992	Pilungah	1117	0	0	100	0	0	0	0	0
Boom	Accipitriform	Black-breasted Buzzard	Locally nomadic	1992	Pilungah	1118	0	0	100	0	0	0	0	0
Boom	Accipitriform	Black-breasted Buzzard	Locally nomadic	1992	Pilungah	1119	99	0	0	0	1	0	0	0
Boom	Accipitriform	Black-breasted Buzzard	Locally nomadic	1997	Pilungah	1120	0	0	100	0	0	0	0	0
Boom	Accipitriform	Black-breasted Buzzard	Locally nomadic	1997	Pilungah	1121	25	0	75	0	0	0	0	0
Boom	Accipitriform	Black-breasted Buzzard	Locally nomadic	1997	Pilungah	1122	0	0	74	25	1	0	0	0
Boom	Accipitriform	Black-breasted Buzzard	Locally nomadic	1997	Pilungah	1123	50	0	50	0	0	0	0	0
Boom	Accipitriform	Black-breasted Buzzard	Locally nomadic	1997	Pilungah	1124	0	0	50	50	0	0	0	0
Boom	Accipitriform	Black-breasted Buzzard	Locally nomadic	1997	Pilungah	1125	0	0	90	10	0	0	0	0
Boom	Accipitriform	Black-breasted Buzzard	Locally nomadic	1997	Pilungah	1126	10	0	0	90	0	0	0	0
Boom	Accipitriform	Black-breasted Buzzard	Locally nomadic	1997	Pilungah	1127	0	0	100	0	0	0	0	0
Boom	Accipitriform	Black-breasted Buzzard	Locally nomadic	1997	Pilungah	1128	0	0	99	1	0	0	0	0
Boom	Accipitriform	Black-breasted Buzzard	Locally nomadic	1997	Pilungah	1129	0	0	75	25	0	0	0	0
Boom	Accipitriform	Black-breasted Buzzard	Locally nomadic	1997	Pilungah	1130	0	0	99	0	1	0	0	0
Boom	Accipitriform	Black-breasted Buzzard	Locally nomadic	1997	Pilungah	1131	40	0	0	60	0	0	0	0
Bust	Accipitriform	Collared Sparrowhawk	Locally nomadic	2005	Shelley's Bore	1132	0	0	100	0	0	0	0	0
Bust	Accipitriform	Collared Sparrowhawk	Locally nomadic	2005	Shelley's Bore	1133	0	0	100	0	0	0	0	0
Bust	Accipitriform	Collared Sparrowhawk	Locally nomadic	2005	Shelley's Bore	1134	0	0	99	0	1	0	0	0
Bust	Accipitriform	Collared Sparrowhawk	Locally nomadic	2005	Shelley's Bore	1135	0	0	99	0	1	0	0	0
Bust	Accipitriform	Collared Sparrowhawk	Locally nomadic	2005	Shelley's Bore	1136	0	0	0	100	0	0	0	0
Bust	Accipitriform	Collared Sparrowhawk	Locally nomadic	2005	Shelley's Bore	1137	0	0	100	0	0	0	0	0
Bust	Accipitriform	Collared Sparrowhawk	Locally nomadic	2005	Shelley's Bore	1138	0	0	99	0	1	0	0	0
Bust	Accipitriform	Collared Sparrowhawk	Locally nomadic	2005	Shelley's Bore	1139	0	0	100	0	0	0	0	0
Bust	Accipitriform	Collared Sparrowhawk	Locally nomadic	2005	Shelley's Bore	1140	0	0	100	0	0	0	0	0
Bust	Accipitriform	Collared Sparrowhawk	Locally nomadic	1996	Shelley's Bore	1141	0	0	100	0	0	0	0	0
Bust	Accipitriform	Collared Sparrowhawk	Locally nomadic	1996	Shelley's Bore	1142	0	0	99	0	1	0	0	0
Bust	Accipitriform	Collared Sparrowhawk	Locally nomadic	1996	Shelley's Bore	1143	0	0	100	0	0	0	0	0
Bust	Accipitriform	Collared Sparrowhawk	Locally nomadic	1996	Shelley's Bore	1144	0	0	100	0	0	0	0	0
Bust	Accipitriform	Collared Sparrowhawk	Locally nomadic	1996	Shelley's Bore	1145	0	0	100	0	0	0	0	0
Bust	Accipitriform	Collared Sparrowhawk	Locally nomadic	1996	Shelley's Bore	1146	0	0	100	0	0	0	0	0
Bust	Accipitriform	Collared Sparrowhawk	Locally nomadic	1996	Shelley's Bore	1147	0	0	100	0	0	0	0	0
Bust	Accipitriform	Collared Sparrowhawk	Locally nomadic	1996	Shelley's Bore	1148	0	0	99	0	1	0	0	0
Bust	Accipitriform	Collared Sparrowhawk	Locally nomadic	1996	Shelley's Bore	1149	0	0	98	0	2	0	0	0
Bust	Accipitriform	Collared Sparrowhawk	Locally nomadic	1996	Shelley's Bore	1150	0	0	100	0	0	0	0	0
Bust	Accipitriform	Collared Sparrowhawk	Locally nomadic	1996	Shelley's Bore	1151	0	0	100	0	0	0	0	0
Bust	Accipitriform	Collared Sparrowhawk	Locally nomadic	1996	Shelley's Bore	1152	0	0	100	0	0	0	0	0
Bust	Accipitriform	Collared Sparrowhawk	Locally nomadic	1996	Shelley's Bore	1153	0	0	0	100	0	0	0	0
Bust	Accipitriform	Collared Sparrowhawk	Locally nomadic	1996	Shelley's Bore	1154	0	0	100	0	0	0	0	0
Bust	Accipitriform	Collared Sparrowhawk	Locally nomadic	1996	Shelley's Bore	1155	0	0	100	0	0	0	0	0
[truncated: 289 more rows]

## Sheet: Mammal.diet.falconiform
Period	Species_group	Species	Species_status	Year	Location	Pellet_ID	Rattus villosissimus	Pseudomys hermannsburgensis	Leggadina forresti	Sminthopsis sp.	Notomys cervinus	Mus musculus	Notomys alexis	Dasycercus blythi	Pseudomys desertor
[truncated: 508 more rows]

[truncated: 7 more sheets: Mammal.diet.strigiform, Mammal.diet.accipitriform, Mammal.diet.all, Niche.breadth, Niche.overlap.boom, Niche.overlap.bust, Rainfall.Data]
